# Supplementary material for: ARG1-expressing microglia show a distinct molecular signature and modulate postnatal development and function of the mouse brain
Source: Nat Neurosci. 2023 May 11;26(6):1008–20. doi: 10.1038/s41593-023-01326-3 (PMC10244174; doi:10.1038/s41593-023-01326-3)
Supplement: Supplementary file 6 — Supplementary Table 1: RNA-seq data. Supplementary Table 2: Key resources table. [file 41593_2023_1326_MOESM6_ESM.xlsx]

## Sheet: Supplementary Table 1
			Negative vs Positive			Normalized Counts
			Wald test with a beta prior			ARG1-YFP- microglia						ARG1-YFP+ microglia
						Female			Male			Female			Male
Gene name	NCBI gene ID	MGI ID	log2FoldChange	|Fold Change|	padj	Sample 1	Sample 2	Sample 3	Sample 7	Sample 8	Sample 9	Sample 4	Sample 5	Sample 6	Sample 10	Sample 11	Sample 12
Colec12	140792	MGI:2152907	2.99121	7.95143	6.74051e-26	0	0.876795	0	0	2.39272	0	130.802	201.213	138.966	116.228	114.61	47.3315
Trim6	94088	MGI:2137352	2.79348	6.933	2.06023e-22	0	0	0	0	0	1.06974	88.3797	59.6185	68.9524	59.3682	48.5765	44.1043
Orc1	18392	MGI:1328337	2.51779	5.72703	3.51158e-18	5.30963	0.876795	2.41603	1.8875	0	5.34869	234.501	135.384	158.06	134.624	47.8175	143.07
Adam8	11501	MGI:107825	2.35108	5.10205	7.57135e-16	0	0	0	0	0	0	54.2062	106.817	208.979	134.624	113.851	72.0729
Hgf	15234	MGI:96079	2.04493	4.12652	3.46374e-12	0	0	0	0	0	1.06974	155.548	60.8606	53.0403	33.4469	31.8784	29.0443
Sap25	751865	MGI:3802945	2.0006	4.00166	1.22541e-28	567.068	532.214	869.168	1183.46	1615.09	1017.32	4699.45	3503.83	4057.58	4586.4	5905.84	3500.38
Igf1	16000	MGI:96432	2.00009	4.00026	3.23729e-32	324.949	399.818	481.394	531.33	445.047	280.271	2730.34	2064.29	2830.23	1512.63	1390.5	1414.57
Rhbdl1	214951	MGI:2384891	1.99087	3.97477	1.16557e-11	1.06193	0	0	0	0	0	83.6662	32.2934	62.5875	94.4874	127.513	38.7257
Spp1	20750	MGI:98389	1.98521	3.95919	3.38256e-16	1142.63	660.226	1930.41	771.986	1505.02	1737.25	11959.5	7114.48	10116.9	6654.25	4017.43	7256.77
Cd274	60533	MGI:1926446	1.84058	3.58155	2.16641e-10	0	0	3.02004	80.2185	221.327	173.297	983.961	269.525	539.95	131.279	199.619	162.433
F2r	14062	MGI:101802	1.73231	3.3226	2.71978e-09	70.0871	109.599	114.762	0	1.19636	0	433.65	224.812	165.486	53.515	135.863	179.644
Apoe	11816	MGI:88057	1.70055	3.25025	4.94397e-60	108839	120729	102080	101344	111950	94256.7	325076	336952	305156	493161	339683	384642
Dtx3	80904	MGI:2135752	1.69296	3.23318	8.36607e-18	117.874	121.874	79.7291	201.018	258.414	227.854	701.146	494.337	563.288	797.708	651.988	421.68
Leng8	232798	MGI:2142195	1.69181	3.23061	5.4814e-21	1866.87	1451.97	1294.39	2106.44	2548.25	2121.29	8622.33	4531.01	5793.06	6373.3	9923.28	6651.15
Nedd9	18003	MGI:97302	1.66181	3.16414	2.59151e-08	110.44	35.9486	236.167	0	0	0	170.868	309.271	326.728	224.93	370.396	279.686
Snx29	74478	MGI:1921728	1.63512	3.10614	6.25456e-10	847.417	1418.65	444.55	638.917	1254.98	1835.67	6894.8	4482.57	5155.51	2732.61	6161.63	4782.63
Nbl1	17965	MGI:104591	1.61478	3.06265	2.99415e-10	110.44	43.8397	51.9447	100.037	53.8363	86.6487	358.233	204.939	428.565	326.107	335.482	315.185
Clec7a	56644	MGI:1861431	1.58985	3.01017	3.54759e-12	732.729	725.109	700.649	707.811	1075.53	293.108	3065.01	3778.32	4000.3	1843.76	1928.64	2355.82
Nrp2	18187	MGI:1100492	1.58233	2.99452	7.56726e-12	596.802	651.459	767.694	806.904	490.508	266.365	1863.05	2337.54	2024.02	1656.46	2668.67	3230.37
Lpl	16956	MGI:96820	1.58026	2.99023	2.51176e-24	2988.26	2412.94	3754.51	2741.59	3250.51	4352.76	12507.5	10335.1	12575.8	8814.08	8524.42	11570.4
Ank	11732	MGI:3045421	1.5628	2.95426	5.4814e-21	1058.74	823.31	834.739	723.854	1473.92	1060.11	3612.96	3399.5	2879.03	2980.95	3385.18	3329.34
Lrrc45	217366	MGI:2387183	1.5264	2.88066	7.50824e-15	817.683	518.186	857.087	709.698	915.217	458.917	2456.96	2382.26	2483.35	2565.37	2806.81	1714.69
Csf1	12977	MGI:1339753	1.44974	2.73159	3.20496e-09	740.162	467.332	520.655	618.155	935.555	262.086	1647.4	1922.7	2234.06	1693.25	2768.1	2484.9
Anxa5	11747	MGI:106008	1.41914	2.67427	2.39403e-24	868.655	954.83	750.178	874.854	669.963	520.962	2230.7	2223.27	2527.9	2230.91	2113.84	1871.74
Cep128	75216	MGI:1922466	1.41204	2.66113	8.83109e-10	113.626	160.453	86.9772	150.056	224.916	218.226	453.683	437.203	753.172	329.452	576.087	522.798
Vps13b	666173	MGI:1916380	1.40658	2.65108	3.43826e-10	414.151	665.487	386.565	693.654	872.148	683.562	2687.92	1807.19	2341.2	982.502	2522.18	1561.94
Mapkbp1	26390	MGI:1347004	1.40401	2.64637	2.46373e-06	177.342	183.25	205.363	11.325	3.58909	0	202.684	294.366	306.573	104.521	367.36	236.657
Ifi44	99899	MGI:2443016	1.39479	2.62951	1.26404e-06	0	0	0	0	0	0	84.8446	68.3129	25.4593	43.4809	82.7319	21.5143
Gcnt7	654821	MGI:3606143	1.39442	2.62883	4.55267e-07	111.502	28.9342	48.9247	142.506	65.7999	112.322	374.73	300.577	284.296	247.507	396.202	338.85
Ube2e2	218793	MGI:2384997	1.38663	2.61467	1.04797e-06	58.4059	67.5132	111.741	0.943748	0	0	98.9853	100.606	120.932	80.2725	44.0225	41.9529
Mgl2	216864	MGI:2385729	1.38612	2.61376	5.29722e-06	24.4243	92.9402	86.3732	0	0	0	250.998	119.237	186.702	35.9554	66.0337	70.9972
Ccl3	20302	MGI:98260	1.38033	2.60327	2.19893e-07	219.819	440.151	218.651	497.355	258.414	157.251	1085.3	1105.43	1383.29	1446.58	689.939	864.875
Erfe	227358	MGI:3606476	1.36842	2.58188	2.36444e-06	1.06193	0	0	0	0	1.06974	12.9624	18.6308	72.1348	45.1533	38.7094	75.3001
Acrbp	54137	MGI:1859515	1.35874	2.56461	7.65175e-07	127.431	106.969	73.689	89.656	361.301	310.224	935.647	499.305	607.842	455.714	682.349	499.132
Gramd1b	235283	MGI:1925037	1.35865	2.56445	3.46374e-12	207.076	255.147	283.28	117.968	137.582	112.322	484.321	430.992	313.998	788.51	699.806	439.967
Ankrd11	77087	MGI:1924337	1.35583	2.55945	3.51158e-18	3049.85	2607.59	2987.42	3012.44	3371.35	2397.28	9393	9186.22	6186.62	6089.84	9582.48	7883.92
Plxnd1	67784	MGI:2154244	1.35211	2.55285	3.48652e-06	0	0	0	0	2.39272	0	27.1031	19.8728	20.1553	22.5766	37.9504	64.5429
Mdfi	17240	MGI:107687	1.34564	2.54143	1.08523e-05	3.18578	0.876795	0.604008	5.66249	9.57089	8.5579	77.7742	27.3252	9.54725	46.8256	72.1058	54.8615
Akap8l	54194	MGI:1860606	1.33897	2.52971	7.81393e-15	3084.89	2467.3	2191.95	3378.62	4548.57	3178.19	9823.11	8522.97	7347.14	9684.54	10545.7	5844.36
Cd38	12494	MGI:107474	1.33265	2.51864	3.70614e-06	0	0.876795	0	0	1.19636	0	97.8069	12.4205	67.8915	66.0576	22.7703	98.9658
Lime1	72699	MGI:1919949	1.3324	2.51822	7.44598e-10	380.169	553.257	479.582	709.698	418.727	454.638	1742.85	1203.55	1165.83	1421.49	2313.46	1116.59
Nav2	78286	MGI:2183691	1.33159	2.51679	1.73703e-08	579.811	864.52	588.908	981.498	768.064	1480.52	3947.63	2056.84	3913.31	1291.89	2346.09	2847.42
Ppp1r26	241289	MGI:2685193	1.33135	2.51638	1.53137e-05	36.1055	217.445	133.486	0.943748	2.39272	0	202.684	130.416	303.39	150.511	149.525	343.153
Myo5a	17918	MGI:105976	1.33095	2.51568	3.00351e-06	219.819	91.1867	437.906	444.505	266.789	692.12	1663.9	1107.91	1689.86	802.725	1597.71	1186.51
Rsrp1	27981	MGI:106498	1.32726	2.50926	5.98211e-43	26427.1	30840.4	31090.1	45768	48842.7	42580.9	100350	111135	95893.6	102908	84113.3	76101.5
Atp1a3	232975	MGI:88107	1.32566	2.50648	6.50957e-06	179.465	107.846	668.637	157.606	227.309	182.925	890.868	987.432	1493.61	802.725	1300.18	736.865
Tet3	194388	MGI:2446229	1.32402	2.50363	4.57276e-15	729.543	602.358	881.248	885.235	1075.53	639.703	2360.33	1827.06	2168.29	2134.75	2779.49	1919.08
Fyco1	17281	MGI:107277	1.3116	2.48217	4.22143e-12	555.387	824.187	533.339	1035.29	701.068	529.52	2489.95	1803.46	1843.68	1701.61	2002.26	1819.03
Ago3	214150	MGI:2446634	1.30599	2.47253	3.04984e-06	91.3256	133.273	214.423	648.355	844.631	502.777	2383.9	904.214	773.327	561.907	1184.81	1311.3
Lgals3	16854	MGI:96778	1.2973	2.45769	1.2484e-05	60.5298	109.599	30.2004	21.7062	80.1562	102.695	263.961	366.406	325.667	258.377	263.376	212.992
Pde1b	18574	MGI:97523	1.2926	2.44969	6.30526e-07	117.874	156.069	92.4132	246.318	128.011	351.944	436.007	598.669	642.848	652.214	708.155	325.942
Cep95	320162	MGI:2443502	1.26629	2.40542	1.23951e-07	358.931	120.998	162.478	407.699	258.414	300.596	859.051	871.921	830.611	743.357	804.549	594.87
Uchl4	93841	MGI:1890440	1.26487	2.40305	1.60491e-05	20.1766	16.6591	16.3082	22.6499	27.5163	31.0224	65.9902	78.2493	196.249	42.6448	58.4436	84.9815
Glis3	226075	MGI:2444289	1.25801	2.39166	4.20588e-05	183.713	106.969	262.744	51.9061	39.4799	7.48816	478.429	401.183	112.445	372.933	599.617	563.675
Ccl4	20303	MGI:98261	1.2504	2.37908	6.31399e-06	123.183	516.432	216.235	272.743	198.596	224.645	1047.59	748.958	893.198	1221.65	552.558	721.805
Ccnl2	56036	MGI:1927119	1.23907	2.36047	2.61816e-68	4399.56	4897.78	4170.07	4681.93	5015.15	4640.52	12730.2	13169.5	12018.9	10284.9	10091	8820.86
Mmp12	17381	MGI:97005	1.23363	2.35158	1.33969e-05	0	0	0	0	0	0	127.267	335.354	118.81	23.4128	456.923	115.102
Nceh1	320024	MGI:2443191	1.22992	2.34555	7.66162e-05	299.463	98.201	9.06012	586.067	429.494	556.263	1480.07	1656.9	1713.2	1376.34	1660.71	1285.48
Rnf38	73469	MGI:1920719	1.22788	2.34223	8.56647e-10	554.325	676.886	595.552	452.999	405.567	508.125	1699.25	1194.85	1410.87	779.312	1807.96	1510.3
Tpcn1	252972	MGI:2182472	1.22533	2.33809	9.41786e-06	560.697	215.692	289.924	398.261	387.621	121.95	1467.1	850.806	894.259	860.421	1246.29	1096.15
Bcl9	77578	MGI:1924828	1.2231	2.33448	3.1042e-08	143.36	207.8	178.786	257.643	461.796	280.271	593.912	720.391	526.159	517.59	1014.79	642.202
Mitf	17342	MGI:104554	1.21475	2.32101	4.30877e-05	96.6352	102.585	82.7491	157.606	40.6763	226.784	650.475	398.699	367.039	196.5	494.873	490.526
Pparg	19016	MGI:97747	1.21278	2.31784	1.88138e-05	0	0	0	0	0	0	70.7038	21.1149	48.797	20.9043	110.815	44.1043
Fam160b2	239170	MGI:3036290	1.21085	2.31474	7.79596e-10	574.502	543.613	677.093	437.899	287.127	217.157	1222	1259.44	779.692	1032.67	1319.92	1189.74
Col27a1	373864	MGI:2672118	1.20995	2.3133	2.44751e-09	688.128	556.765	558.103	526.611	762.082	977.74	2160	1471.83	2179.96	1253.42	2219.34	1383.37
Folr2	14276	MGI:95569	1.20898	2.31174	7.5229e-06	151.855	139.41	100.265	67.0061	55.0326	91.9974	408.904	187.55	551.619	319.418	157.874	233.43
Rbm33	381626	MGI:1919670	1.20825	2.31057	5.35855e-09	588.307	329.675	556.895	635.142	332.589	540.217	1105.34	1373.71	1160.52	1131.34	1758.62	1382.29
Rgl2	19732	MGI:107483	1.20423	2.30415	1.79766e-17	3341.88	2763.66	2619.58	3049.25	4335.61	2835.87	7267.17	7277.19	7632.49	7876.74	9485.33	6522.06
Gigyf1	57330	MGI:1888677	1.2005	2.29819	2.36483e-08	457.69	435.767	231.939	240.656	363.694	248.179	702.324	688.097	852.888	906.41	1322.95	792.802
Tarm1	245126	MGI:2442280	1.19796	2.29416	0.00012397	83.8921	124.505	70.0649	0	0	0	232.144	168.919	376.586	109.538	102.466	15.06
Prrg1	546336	MGI:1917364	1.19774	2.2938	2.22106e-05	0	0	0	0	0	0	86.023	54.6503	330.971	14.2149	48.5765	95.7386
Zc3h13	67302	MGI:1914552	1.18959	2.28088	3.26642e-08	248.491	478.73	340.661	251.981	258.414	148.693	743.568	830.933	684.219	766.769	875.896	532.479
Ahdc1	230793	MGI:2444218	1.18691	2.27665	5.20248e-05	70.0871	25.427	94.2253	48.1311	20.3381	37.4408	76.5958	106.817	160.182	281.79	195.824	235.582
Kcnj2	16518	MGI:104744	1.17968	2.26527	7.99134e-05	196.456	185.88	142.546	121.743	177.062	59.9053	1328.05	467.012	387.194	226.602	281.592	621.763
Atxn1l	52335	MGI:3694797	1.17361	2.25576	9.55217e-09	75.3967	75.4044	94.2253	49.0749	75.3708	52.4171	173.224	141.594	163.364	239.981	199.619	153.827
Tbc1d16	207592	MGI:2652878	1.17297	2.25475	2.84756e-06	855.912	633.046	785.814	1140.05	899.664	328.409	1890.15	3046.76	2204.35	1488.39	2488.03	1970.71
Tns1	21961	MGI:104552	1.16732	2.24595	1.46287e-05	217.695	624.278	350.929	268.024	187.829	207.529	651.653	650.836	1239.02	550.201	1270.58	945.554
Hspa1l	15482	MGI:96231	1.16305	2.2393	4.30709e-05	1.06193	0	0	0	0	1.06974	36.5303	57.1344	64.7091	63.549	4.55405	43.0286
Plekhm3	241075	MGI:2443627	1.16023	2.23493	2.68796e-05	375.922	565.533	372.069	652.13	215.345	1061.18	2104.62	1132.75	1505.28	1370.49	2029.59	1541.5
Rftn1	76438	MGI:1923688	1.15391	2.22516	6.5467e-11	649.899	555.888	517.031	358.624	357.712	408.64	870.835	1440.78	753.172	1405.6	1187.85	1134.88
Chd7	320790	MGI:2444748	1.15234	2.22274	1.04331e-07	1756.43	1212.61	2040.94	1763.86	1312.41	3068.01	4496.76	4754.58	5000.64	4084.7	6272.45	3823.09
Zbtb44	235132	MGI:1925123	1.1499	2.21898	1.34285e-06	333.445	640.937	319.52	327.48	150.742	281.341	1018.13	1162.56	708.618	866.274	841.74	718.578
Prkab2	108097	MGI:1336185	1.14807	2.21617	0.000236217	0	13.1519	6.04008	150.056	160.312	94.1369	365.303	156.499	272.627	74.4193	229.98	109.723
Xrn1	24127	MGI:891964	1.14763	2.2155	1.84169e-05	440.699	555.888	338.245	441.674	644.839	143.345	2111.69	1646.96	1406.63	840.352	749.9	1059.58
Cd27	21940	MGI:88326	1.14527	2.21187	0.0002509	7.43348	7.01436	9.06012	10.3812	3.58909	7.48816	25.9247	36.0195	58.3443	26.7575	42.5045	15.06
Atxn7	246103	MGI:2179277	1.14454	2.21075	3.73317e-05	128.493	133.273	395.625	257.643	221.327	117.671	1044.06	632.205	754.233	417.25	578.364	458.255
Abl2	11352	MGI:87860	1.14421	2.21025	1.83365e-05	152.917	177.113	208.383	534.161	174.669	175.437	506.711	739.021	851.827	494.177	679.313	718.578
Plxnc1	54712	MGI:1890127	1.14275	2.20801	0.000200278	1.06193	0	4.83206	116.081	8.37453	25.6737	103.699	156.499	208.979	197.336	117.646	316.26
Safb2	224902	MGI:2146808	1.14123	2.20569	4.99868e-07	1159.62	1034.62	1509.42	1862.01	2007.49	682.492	3605.89	3393.29	3563.25	3355.56	4271.7	3043.2
Tanc2	77097	MGI:2444121	1.1412	2.20564	6.17818e-09	5373.34	6047.25	6041.89	5535.08	5189.82	6505.07	19290.4	9902.89	15754	8482.12	17426.8	14659.8
6430550D23Rik	320095	MGI:2443361	1.14033	2.20431	1.78516e-05	105.131	42.0861	53.7567	90.5998	46.6581	99.4856	248.642	167.677	203.675	174.76	242.883	205.462
Nrap	18175	MGI:1098765	1.13679	2.19891	5.18873e-05	0	0	0	0	0	0	40.0655	59.6185	31.8242	53.515	136.622	13.9843
2900026A02Rik	243219	MGI:1920194	1.13368	2.19417	8.75248e-07	546.892	421.738	242.811	214.231	179.454	280.271	882.619	978.738	605.72	649.705	617.074	954.159
Aspm	12316	MGI:1334448	1.12922	2.1874	0.000104611	638.217	813.666	329.788	224.612	110.065	160.461	1781.74	654.562	832.732	452.369	1499.8	942.326
Mfsd7a	243197	MGI:2442629	1.12912	2.18725	0.000308595	23.3624	185.88	82.7491	64.1748	16.7491	19.2553	315.81	218.601	259.897	235.8	230.739	263.55
Fblim1	74202	MGI:1921452	1.12897	2.18702	8.57357e-06	107.254	95.5706	68.8569	166.1	405.567	165.809	440.72	255.863	310.816	538.494	452.369	494.829
Trip6	22051	MGI:1343458	1.12896	2.18702	0.000281468	59.4678	29.811	240.999	438.843	132.796	237.482	697.611	699.276	601.477	719.944	992.783	512.04
Pitpnc1	71795	MGI:1919045	1.12861	2.18648	2.79729e-10	694.499	813.666	1096.27	809.735	448.636	591.565	1904.29	1702.85	1688.8	1643.08	2056.15	1487.71
Srrm1	51796	MGI:1858303	1.12601	2.18254	4.93213e-46	2147.21	2101.68	2046.38	2654.76	2448.95	2716.06	7261.28	5828.95	6003.1	4113.13	4059.18	4513.7
Gm45837	207728	MGI:5804952	1.11808	2.17059	1.38436e-06	883.522	719.849	556.291	481.311	864.97	295.247	1517.77	1648.2	1196.59	1564.48	2005.3	1737.28
Golga4	54214	MGI:1859646	1.11582	2.16719	9.19078e-07	560.697	471.716	669.241	553.036	589.806	1360.71	2330.87	1531.45	2184.2	1348.74	1536.99	1628.63
Axl	26362	MGI:1347244	1.11386	2.16424	1.79506e-20	2637.82	2798.73	2203.42	2533.02	2586.53	2141.61	4567.47	6559.28	6365.89	5220.22	5568.09	5188.17
Zfyve26	211978	MGI:1924767	1.11276	2.16258	0.000292799	408.841	476.1	444.55	44.3561	416.334	194.692	516.138	737.779	1416.18	1025.15	2007.58	1299.46
Uhrf1bp1	224648	MGI:3041238	1.11014	2.15867	1.49105e-06	706.181	593.59	860.711	478.48	303.876	591.565	866.121	1196.1	1928.54	1186.53	1903.59	1697.48
Csf2ra	12982	MGI:1339754	1.10979	2.15814	5.7982e-07	781.577	935.54	830.511	991.879	1530.15	561.612	1676.86	2297.8	2938.43	2685.78	2198.09	2179.4
Wdfy3	72145	MGI:1096875	1.10975	2.15808	2.86285e-09	5033.53	4106.03	4215.37	5151.92	3274.44	4551.73	12231.8	8286.98	9249.16	7012.13	13537.7	12202.9
S1pr1	13609	MGI:1096355	1.10688	2.15379	1.71479e-07	2114.29	2481.33	3200.64	2164.96	1123.38	2952.47	6091.13	6363.04	4391.73	5908.39	6062.96	5310.81
Slc39a2	214922	MGI:2684326	1.1053	2.15143	9.03381e-05	0	0.876795	0	0	0	0	56.563	11.1785	41.3714	22.5766	11.3851	32.2715
Emilin2	246707	MGI:2389136	1.10215	2.14674	9.58687e-05	0	0	0	0	13.16	0	146.121	195.002	443.417	90.3065	141.176	73.1486
Fnbp4	55935	MGI:1860513	1.09966	2.14304	1.64387e-09	1038.56	814.542	718.166	1303.32	1062.37	1711.58	3220.56	1957.48	2845.08	2382.25	2812.89	1964.26
Notch2	18129	MGI:97364	1.09744	2.13975	0.000118474	1401.74	943.431	347.909	730.461	805.151	789.466	3848.64	1487.98	1910.51	1379.68	3368.48	2806.54
Cdhr4	69398	MGI:1916648	1.09364	2.13412	0.000192953	103.007	194.648	105.097	107.587	63.4072	247.109	445.434	710.454	316.12	484.98	285.387	315.185
Lpp	210126	MGI:2441849	1.08747	2.12501	1.89243e-06	934.495	1444.08	1421.83	1695.91	1449.99	704.957	3585.86	2733.76	3501.72	2005.14	3420.09	3687.55
Zswim8	268721	MGI:1919156	1.07168	2.10189	0.000199994	522.467	355.979	692.797	423.743	879.326	166.879	1278.56	1253.23	1648.49	1240.04	2276.27	1172.53
Ajm1	381353	MGI:2685842	1.07096	2.10083	0.000292799	272.915	149.055	353.949	36.8062	40.6763	106.974	230.966	496.821	329.91	484.98	621.628	256.02
Kmt2d	381022	MGI:2682319	1.07071	2.10046	7.52093e-06	323.887	355.979	538.775	507.736	892.486	440.732	1058.2	845.838	1561.51	999.225	1749.51	1260.74
Plaur	18793	MGI:97612	1.07018	2.0997	0.000276658	135.926	247.256	130.466	151	580.235	167.949	476.072	834.659	549.497	1026.82	688.421	553.993
Chd3	216848	MGI:1344395	1.06702	2.09509	0.000392373	107.254	51.7309	148.586	139.675	58.6217	49.2079	338.2	156.499	475.241	246.671	312.711	220.522
C8g	69379	MGI:88237	1.06586	2.09342	0.000572492	30.7958	31.5646	0	33.9749	66.9963	23.5342	265.139	192.518	147.452	239.981	333.205	187.174
Tsc22d2	72033	MGI:1919283	1.065	2.09217	3.89768e-05	1744.74	1142.46	1321.57	1930.91	1926.14	529.52	4845.57	3156.06	3356.39	2932.45	4330.14	3663.89
Ankrd24	70615	MGI:1890394	1.06472	2.09177	0.000424492	67.9632	72.774	44.6966	30.1999	29.909	88.7882	83.6662	238.474	141.087	181.449	145.73	272.156
Cotl1	72042	MGI:1919292	1.05849	2.08275	2.86285e-09	1856.25	3309.9	4003.37	2029.06	2225.23	2713.92	5967.4	5857.52	6772.18	5191.79	6396.16	5907.83
Tns3	319939	MGI:2443012	1.05517	2.07797	0.000175873	1093.78	280.574	509.179	890.898	570.665	470.684	2316.73	1259.44	1414.05	1178.17	2389.36	2016.97
Ydjc	69101	MGI:1916351	1.05062	2.07142	0.000778379	86.016	25.427	24.7643	20.7624	9.57089	18.1855	57.7414	78.2493	155.938	103.685	115.369	84.9815
Tet2	214133	MGI:2443298	1.04889	2.06894	8.86343e-06	597.864	1269.6	1470.16	1305.2	1235.84	1272.99	4589.85	2382.26	3134.68	1648.09	2969.24	2785.03
Zfp704	170753	MGI:2180715	1.04582	2.06454	2.77205e-05	213.447	178.866	120.198	604.942	220.131	684.632	908.544	883.099	779.692	549.365	683.867	655.11
Egr1	13653	MGI:95295	1.04379	2.06163	6.31338e-05	227.252	377.899	125.03	209.512	272.77	469.615	547.954	736.537	704.375	821.957	815.175	641.126
Cbl	12402	MGI:88279	1.04224	2.05942	8.77324e-06	1569.53	881.179	938.629	2161.18	1086.3	1255.87	4500.3	3389.56	3162.26	1732.55	3600.74	2637.65
Atrn	11990	MGI:1341628	1.03779	2.05309	1.44647e-05	528.839	473.469	433.074	540.767	472.563	241.761	1521.31	750.2	896.381	814.431	1118.02	1384.45
Sec16a	227648	MGI:2139207	1.03609	2.05066	1.34406e-05	1907.22	1110.9	1278.08	1244.8	1124.58	892.161	4628.74	2014.61	3016.93	1831.22	3931.66	2630.12
Slc12a2	20496	MGI:101924	1.03377	2.04737	1.39022e-08	9160.17	8265.54	9780.7	8253.07	4428.93	5712.4	20975.5	14347	16752.2	11709.7	16350.6	19382.2
Tnrc18	231861	MGI:3648294	1.0335	2.04698	7.34551e-07	648.837	646.198	604.008	354.849	576.646	343.386	1132.44	694.307	1302.67	1000.9	1441.36	1615.72
Ankrd16	320816	MGI:2444796	1.02711	2.03793	7.47524e-05	579.811	547.12	1188.08	1394.86	1551.68	488.87	2610.15	2650.54	2392.12	2506.01	2197.33	1820.11
Aff4	93736	MGI:2136171	1.02612	2.03653	6.486e-11	1475.01	1040.76	1100.5	886.179	1281.3	873.975	2935.39	2487.83	2405.91	1787.73	2419.72	2332.15
Cadm1	54725	MGI:1889272	1.02381	2.03328	3.88078e-12	3479.93	3393.2	3078.63	4244.98	2308.98	2882.94	7383.83	7020.08	6199.35	7102.44	6437.91	7315.94
Crebzf	233490	MGI:2675296	1.02327	2.03253	8.79216e-09	984.405	844.353	1388.01	1106.07	1037.25	744.537	2064.55	2754.87	2438.79	2328.74	1600.75	2235.34
Clasrp	53609	MGI:1855695	1.01943	2.02712	6.28179e-06	807.064	342.827	466.898	488.861	357.712	415.058	1141.87	999.852	895.32	1440.72	1347.24	825.073
Igflr1	101883	MGI:3655979	1.0183	2.02553	0.000181733	152.917	288.465	308.648	226.499	480.937	371.199	1003.99	812.302	437.052	934.84	985.193	463.633
Brpf3	268936	MGI:2146836	1.01559	2.02172	3.62915e-05	422.646	263.038	271.2	178.368	74.1744	172.228	654.01	428.508	477.362	421.43	453.887	643.278
Vps13d	230895	MGI:2448530	1.01525	2.02126	0.000634015	199.642	182.373	76.709	185.918	193.811	669.656	930.933	673.193	815.759	464.075	762.803	431.362
Gpc2	71951	MGI:1919201	1.01381	2.01924	0.00108536	182.651	157.823	21.7443	295.393	240.469	356.223	578.593	418.572	849.705	491.669	854.643	478.693
Taok2	381921	MGI:1915919	1.01303	2.01815	1.881e-05	2874.63	1625.58	1286.54	1953.56	3023.21	1412.05	5058.86	4149.7	3693.72	3783.68	6743.79	5308.65
Slc6a6	21366	MGI:98488	1.013	2.0181	2.71978e-09	4344.34	4460.25	4626.1	4096.81	4413.38	2448.63	7935.32	10931.3	7165.74	7713.68	10207.9	8484.16
Rai1	19377	MGI:103291	1.01205	2.01677	0.000162095	327.073	574.301	350.929	318.043	137.582	128.368	697.611	558.924	809.395	439.826	899.425	953.084
C3ar1	12267	MGI:1097680	1.01077	2.01499	6.05712e-31	10823.1	9347.51	8692.88	9531.85	8314.71	7601.55	19037	20077.8	19983.5	16172.4	18306.5	17766.5
Gas7	14457	MGI:1202388	1.00931	2.01295	0.0014147	72.2109	3.50718	52.5487	108.531	47.8545	11.7671	200.327	219.843	384.012	227.439	370.396	225.9
Cic	71722	MGI:1918972	1.00802	2.01114	5.03813e-05	142.298	308.632	271.2	169.875	174.669	328.409	622.193	361.437	568.592	590.337	688.421	521.722
Zc3h4	330474	MGI:2682314	1.00756	2.01051	0.000141701	292.03	263.038	193.887	212.343	142.367	54.5566	537.349	495.579	353.248	469.092	430.358	486.223
Cacna1d	12289	MGI:88293	1.00692	2.00962	0.0004242	402.47	577.808	809.975	540.767	142.367	635.424	2075.16	1362.53	1147.79	1102.91	1602.27	976.749
Mast1	56527	MGI:1861901	1.00147	2.00203	0.000702777	97.6972	174.482	135.902	46.2436	81.3526	16.0461	261.604	137.868	230.195	204.862	302.844	245.263
Arhgap19	71085	MGI:1918335	0.996251	1.99481	2.32371e-15	1035.38	1458.99	1266.6	1174.97	1433.24	1643.12	2838.76	3002.04	2633.98	2945.83	2592.01	2519.32
Prrc2b	227723	MGI:1923304	0.995708	1.99406	0.000959267	606.36	437.521	599.78	388.824	429.494	55.6263	1460.03	1020.97	956.846	889.687	1437.56	1142.41
Runx1	12394	MGI:99852	0.993582	1.99112	2.59224e-13	1016.26	913.62	913.864	1862.96	2020.65	1363.92	2815.19	2715.13	3015.87	1989.25	2752.92	2775.34
Nfkbid	243910	MGI:3041243	0.993368	1.99083	2.95564e-05	264.42	198.156	111.137	159.493	223.72	273.853	615.123	469.496	528.281	336.141	522.957	388.333
Elmsan1	238317	MGI:2685106	0.990671	1.98711	5.54236e-06	424.77	338.443	198.719	437.899	379.247	423.616	988.675	757.652	910.171	521.771	985.952	737.941
Chd2	244059	MGI:2448567	0.98666	1.98159	1.60049e-05	682.818	1584.37	551.459	1003.2	892.486	1240.9	2402.75	2600.86	2543.81	2047.78	1955.96	2007.28
Atp7a	11977	MGI:99400	0.985475	1.97997	1.28105e-08	2511.45	2248.1	2676.96	1894.1	2280.27	2327.75	6607.27	4301.23	4534.94	3240.16	5902.81	4936.46
Adamts10	224697	MGI:2449112	0.983426	1.97716	0.000703567	522.467	161.33	218.047	687.048	224.916	315.572	1199.61	899.246	740.442	714.927	1136.99	893.919
Mtss1	211401	MGI:2384818	0.982806	1.97631	8.26869e-07	552.201	417.354	447.57	367.118	448.636	517.753	1567.27	885.584	827.428	757.571	907.774	1050.97
Macf1	11426	MGI:108559	0.982753	1.97623	5.67111e-07	2203.5	2463.79	3817.93	3846.72	4073.61	3268.05	8985.27	6246.28	8485.38	4368.16	8409.81	5986.35
Fhad1	329977	MGI:1920323	0.98103	1.97387	0.0022228	146.546	52.6077	53.1527	1.8875	8.37453	27.8132	141.408	139.11	142.148	145.494	98.6711	202.234
Fnip2	329679	MGI:2683054	0.980902	1.9737	3.75153e-05	440.699	409.463	364.821	449.224	831.471	732.77	1399.94	662.014	961.09	882.997	1553.69	1812.58
Armcx5	494468	MGI:2148026	0.979574	1.97188	5.57429e-07	178.404	215.692	300.796	494.524	376.854	405.43	807.202	567.618	768.023	652.214	793.164	490.526
Dido1	23856	MGI:1344352	0.978989	1.97108	3.62056e-07	1582.27	1442.33	1870.61	2038.49	1123.38	1201.31	4093.75	3125	2828.11	2498.48	3933.18	3386.35
Mafg	17134	MGI:96911	0.977515	1.96907	6.59954e-12	3058.35	3004.78	3105.21	2507.54	3132.07	1760.79	5736.43	5188.05	5374.04	5951.03	6584.4	5102.12
Mbd4	17193	MGI:1333850	0.977238	1.96869	4.66343e-05	261.234	209.554	461.462	318.987	210.56	294.178	580.95	659.53	770.145	917.28	464.513	629.293
Pabpn1	54196	MGI:1859158	0.976255	1.96735	4.3759e-08	852.726	848.737	994.197	1294.82	1777.79	1327.54	2200.07	1945.05	2615.95	3483.49	2570.76	1796.44
Smarcc2	68094	MGI:1915344	0.975691	1.96658	1.82215e-05	2379.78	1234.53	1455.66	1795.95	1095.87	1531.86	3568.18	2669.17	3019.05	2520.22	5759.36	3886.56
Lyz1	17110	MGI:96902	0.974545	1.96502	0.00121658	0	5.26077	1.20802	2.83124	1.19636	3.20921	48.3143	7.45232	41.3714	21.7405	17.4572	12.9086
Marf1	223989	MGI:2444505	0.974203	1.96456	0.000138534	118.936	156.946	117.178	231.218	147.152	333.758	571.522	452.107	333.093	255.869	546.486	351.759
Aatk	11302	MGI:1197518	0.972542	1.96229	0.000496828	320.702	247.256	115.97	395.43	216.541	147.624	395.941	444.655	585.565	682.316	1042.88	559.372
Gdi1	14567	MGI:99846	0.971372	1.9607	1.53393e-12	2524.2	3996.43	3119.7	4086.43	4792.63	4824.52	9144.36	9284.34	7753.43	7918.54	7221.97	5914.28
Camta2	216874	MGI:2135957	0.970599	1.95965	2.05417e-05	1969.87	1354.65	2617.77	1820.49	1929.73	817.279	3595.29	3282.75	3806.17	3466.77	5355.56	3842.45
Ttc14	67120	MGI:1914370	0.970086	1.95896	1.10617e-10	1165.99	1352.02	2165.97	2155.52	2015.87	2088.13	4403.67	4640.31	4493.57	2918.24	3236.41	3031.37
Klhl33	546611	MGI:3644593	0.969621	1.95833	0.00249953	118.936	63.1292	25.3683	80.2185	95.7089	135.857	241.571	249.653	866.678	183.958	318.784	78.5272
Pkd2	18764	MGI:1099818	0.969414	1.95805	8.37369e-07	647.775	409.463	609.444	581.349	370.872	611.89	1021.67	1035.87	1303.73	962.433	1514.22	1083.25
Pkd1	18763	MGI:97603	0.966979	1.95474	6.40164e-07	5569.8	2498.87	3792.57	3205.91	2935.87	3329.02	7997.78	5812.81	8680.57	6113.25	8556.3	8038.82
Ankrd23	78321	MGI:1925571	0.966057	1.95349	0.0016291	54.1582	2.63038	1.81202	105.7	58.6217	22.4645	516.138	250.895	100.777	270.92	358.252	357.137
Sipa1l3	74206	MGI:1921456	0.965013	1.95208	0.00266965	113.626	44.7165	25.9723	51.9061	15.5527	86.6487	265.139	108.059	182.459	163.89	329.41	152.752
Apba1	319924	MGI:1860297	0.964327	1.95115	0.00132943	272.915	141.164	190.263	126.462	104.083	25.6737	153.192	289.398	335.215	379.622	565.461	563.675
Ubxn7	224111	MGI:2146388	0.963496	1.95003	0.000379723	207.076	264.792	303.816	420.911	631.679	358.362	1830.05	1145.17	536.768	465.748	853.125	515.268
Man1c1	230815	MGI:2446214	0.962781	1.94906	2.53222e-16	9498.93	8172.6	7442.59	7970.89	7564.6	6438.75	15915.4	14197.9	11945.7	15330.4	17848.8	19686.7
Mn1	433938	MGI:1261813	0.960633	1.94616	0.00278335	9.55733	8.76795	2.41603	8.49373	2.39272	4.27895	17.6759	18.6308	28.6417	51.8426	25.0473	19.3629
Fasn	14104	MGI:95485	0.959591	1.94476	0.0008602	889.894	590.083	431.262	958.848	244.058	380.826	1423.5	772.557	1822.46	1380.52	1867.16	1657.68
Dnmt3a	13435	MGI:1261827	0.95912	1.94412	2.11938e-10	2500.84	2423.46	2622.6	2017.73	2355.64	1660.23	5467.76	4605.53	3719.18	3512.76	5022.36	5237.66
Ttyh2	117160	MGI:2157091	0.958488	1.94327	0.00295852	263.358	260.408	24.1603	65.1186	549.13	392.594	988.675	1171.26	658.76	834.499	882.727	1421.02
Tnrc6b	213988	MGI:2443730	0.958418	1.94318	1.02252e-05	767.772	754.044	765.882	1066.43	1564.84	678.213	2826.97	2192.22	1607.12	1418.98	2207.96	1781.38
Disc1	244667	MGI:2447658	0.958131	1.94279	0.000394903	262.296	254.27	95.4333	339.749	360.105	326.27	1019.31	475.706	716.044	418.086	784.815	444.27
Lilrb4a	14728	MGI:102701	0.957171	1.9415	0.00249953	42.477	119.244	174.558	149.112	1.19636	98.4158	418.331	850.806	577.078	375.441	592.027	401.242
Rusc2	100213	MGI:2140371	0.956977	1.94124	0.00221808	105.131	352.471	41.0725	158.55	165.098	290.969	590.377	403.667	534.646	571.105	648.193	551.842
Nisch	64652	MGI:1928323	0.953578	1.93667	1.14557e-12	7078.8	5085.41	7087.43	7163.04	6272.52	6203.41	12011.4	13256.4	12596	11100.2	16696.7	12617.1
Phf12	268448	MGI:1924057	0.951625	1.93405	0.000162095	528.839	907.483	445.154	607.773	360.105	211.808	1267.95	883.099	1122.33	1270.98	1295.63	1005.79
Rassf3	192678	MGI:2179722	0.950711	1.93282	1.17738e-05	454.504	463.824	252.475	365.23	272.77	307.015	555.025	594.943	1004.58	760.08	897.148	736.865
Idua	15932	MGI:96418	0.950274	1.93224	4.29339e-09	2480.66	1788.66	2402.14	2203.65	2202.5	3011.31	6302.06	4485.05	3858.15	4207.62	4847.03	5074.15
Myof	226101	MGI:1919192	0.949614	1.93136	0.0005204	0	0	0	0	0	0	78.9526	16.1467	24.3985	31.7745	99.4301	19.3629
Abca1	11303	MGI:99607	0.947277	1.92823	8.08198e-08	8709.91	7455.39	8963.48	11382.5	8994.25	7571.6	21392.6	14738.2	14575.5	13708.2	24197.9	21110.9
Atf7	223922	MGI:2443472	0.946387	1.92704	3.0869e-05	700.871	819.803	301.4	563.417	512.043	487.8	1230.25	1141.45	1396.02	914.772	1284.24	1403.81
Cpd	12874	MGI:107265	0.94553	1.9259	4.41046e-05	3586.12	1985.06	1889.94	2715.16	1672.51	2319.19	6115.88	3744.79	4498.88	3422.45	6754.42	6633.93
Fnbp1	14269	MGI:109606	0.943411	1.92307	2.55977e-07	1209.53	1200.33	1590.96	1511.88	1467.94	1014.11	3464.49	2320.15	2217.08	2202.48	3405.67	2948.53
Cplane1	73692	MGI:1920942	0.942997	1.92252	0.00324708	82.8302	92.9402	420.39	64.1748	2.39272	12.8368	748.282	346.533	395.68	293.496	465.272	423.832
Arhgap24	231532	MGI:1922647	0.942839	1.92231	0.00116063	474.681	498.896	614.88	163.268	206.971	732.77	1289.17	881.857	1614.55	842.025	1181.78	932.645
Whrn	73750	MGI:2682003	0.941332	1.9203	5.11341e-10	883.522	584.822	606.424	792.748	691.497	834.395	1580.23	1100.46	1198.71	1728.37	1700.18	1602.82
Ncoa1	17977	MGI:1276523	0.939704	1.91814	1.61182e-05	645.651	486.621	777.962	596.448	473.759	442.871	1628.54	1002.34	1276.15	812.759	1634.9	953.084
Notch1	18128	MGI:97363	0.938611	1.91668	0.00101771	568.13	1102.13	288.112	259.531	358.909	162.6	1151.29	801.124	903.806	715.763	1107.39	1511.38
Lrp1	16971	MGI:96828	0.93598	1.91319	3.09697e-06	18284.2	11854.3	20555	21675.1	18135.6	10733.7	37468.3	31662.4	31149.5	29205	45869.2	36930.4
Katnal1	231912	MGI:2387638	0.933442	1.90983	0.000564436	244.243	126.258	109.325	353.905	838.65	541.287	941.539	796.156	421.14	671.446	638.326	881.011
Crebbp	12914	MGI:1098280	0.931629	1.90743	1.21972e-06	801.754	545.366	936.817	1491.12	1034.85	827.977	1834.76	2138.81	2040.99	1493.4	2158.62	1800.75
Ldlrad3	241576	MGI:2138856	0.931078	1.9067	0.00377535	93.4495	113.107	140.734	0	0	0	115.483	55.8924	62.5875	33.4469	124.477	155.979
Arl10	56795	MGI:1930788	0.929774	1.90498	3.34656e-09	1099.09	707.573	971.245	977.723	806.348	1215.22	2045.7	2107.76	1859.59	1703.28	2181.39	1692.1
Dock4	238130	MGI:1918006	0.929305	1.90436	8.46573e-05	4988.93	3865.79	4287.85	5076.42	3312.73	7403.65	15639.7	7977.7	12120.8	5562.21	11436	10657.1
Itpkb	320404	MGI:109235	0.929161	1.90417	0.000975511	396.098	145.548	308.044	474.705	184.24	583.007	721.179	637.173	811.516	681.48	1275.89	877.783
Map2k7	26400	MGI:1346871	0.92883	1.90373	0.000287416	458.752	308.632	421.598	553.036	596.984	200.041	1203.14	662.014	879.408	1129.67	1028.46	828.301
Ahcyl2	74340	MGI:1921590	0.928323	1.90306	1.51223e-05	1123.52	884.686	1323.99	849.373	1219.09	976.67	3148.68	2044.42	1723.81	1429.02	2349.89	2777.5
Nfatc2	18019	MGI:102463	0.925506	1.89935	0.00258065	1583.33	1203.84	1445.39	869.192	742.941	109.113	2350.9	1784.83	2642.47	1460.79	3598.46	2991.56
Cbx7	52609	MGI:1196439	0.923567	1.8968	0.00402547	192.209	317.4	69.4609	210.456	163.902	24.604	414.796	558.924	496.457	622.112	403.033	521.722
Hipk2	15258	MGI:1314872	0.922716	1.89568	3.11578e-05	1003.52	455.933	546.627	972.06	1012.12	1375.68	2079.87	1733.91	1219.93	1800.28	2403.78	1837.32
Mlxipl	58805	MGI:1927999	0.92192	1.89463	1.7649e-07	1442.1	1152.11	1903.23	1946.01	2706.17	2010.04	4176.24	3764.66	3900.58	3367.26	4406.8	2590.32
Fam160a2	74349	MGI:1921599	0.9197	1.89172	1.9715e-06	905.823	718.095	642.061	965.454	557.505	606.541	1291.52	1275.59	1844.74	1457.45	1844.39	1297.31
Gm6377	622976	MGI:3647255	0.91851	1.89016	0.000776182	1.06193	0	0	0	0	0	182.651	116.753	74.2564	0.836172	7.59008	31.1957
Bach2	12014	MGI:894679	0.916631	1.8877	0.000121374	503.353	345.457	699.441	751.223	1049.21	600.123	2204.78	1089.28	1306.91	1009.26	1527.12	1258.59
Ankrd52	237615	MGI:2444029	0.916312	1.88728	0.00156158	149.732	69.2668	237.979	207.624	259.61	85.579	360.589	325.418	451.903	389.656	471.344	466.86
Atp1a1	11928	MGI:88105	0.916003	1.88688	2.15329e-05	1775.54	1300.29	1612.1	1277.83	1685.67	861.139	3229.99	2615.76	3189.84	1769.34	3829.96	3112.04
Nxf1	53319	MGI:1858330	0.912781	1.88267	2.26797e-12	3833.55	4769.76	4409.26	4636.63	5051.04	5129.39	9257.48	8929.12	7826.62	7347.44	11800.3	8971.46
Tmem79	71913	MGI:1919163	0.911832	1.88143	0.00344492	160.351	71.8972	61.6088	44.3561	38.2836	29.9526	61.2766	224.812	205.796	155.528	124.477	245.263
Igf1r	16001	MGI:96433	0.911555	1.88107	0.0004412	206.014	163.084	287.508	234.993	198.596	440.732	796.596	462.044	379.768	702.384	555.594	502.359
Gsto2	68214	MGI:1915464	0.910995	1.88034	0.0013228	0	0	3.02004	0	1.19636	2.13947	51.8495	34.7775	41.3714	30.9383	16.6982	3.22715
Srsf5	20384	MGI:98287	0.908754	1.87742	6.41749e-08	5303.26	8127.01	8883.15	11259.9	10665.6	11738.2	17400.2	20439.2	21668	21814	15232.5	12938.7
Fbxw5	30839	MGI:1354731	0.908311	1.87685	1.49555e-12	1659.79	1303.79	1484.05	1481.68	1799.33	1301.87	2909.46	2392.19	2922.52	3207.55	3442.1	2666.7
Epg5	100502841	MGI:1918673	0.907723	1.87608	0.00289814	515.034	248.133	106.909	285.012	128.011	110.183	682.292	440.929	506.004	450.696	716.504	725.032
Mier2	70427	MGI:1917677	0.906065	1.87393	1.13478e-05	2333.05	1627.33	953.125	1163.64	1168.85	901.789	2401.57	3013.22	2088.73	3278.63	2765.07	2906.58
Ino80d	227195	MGI:3027003	0.905945	1.87377	0.00473716	152.917	373.515	189.659	404.868	34.6945	150.833	801.31	899.246	939.874	368.752	444.02	587.34
H2bc6	319179	MGI:2448380	0.905155	1.87275	0.00466457	75.3967	127.135	455.422	114.193	118.44	194.692	364.125	633.447	896.381	214.06	574.569	498.056
Cd151	12476	MGI:1096360	0.903667	1.87081	0.00100649	206.014	224.459	134.694	96.2623	171.08	63.1145	379.444	339.08	275.809	219.077	488.042	291.519
Atp8a2	50769	MGI:1354710	0.903076	1.87005	6.35893e-06	4349.65	2951.29	3747.87	2463.18	3557.98	1685.91	6800.53	6379.18	6558.96	4214.3	6873.58	6816.81
Tmem205	235043	MGI:3045495	0.902455	1.86924	0.00255583	113.626	58.7452	36.2405	55.6811	105.28	42.7895	134.337	156.499	260.958	168.07	154.838	154.903
Ddx23	74351	MGI:1921601	0.900331	1.86649	0.000506756	133.803	184.127	174.558	38.6937	80.1562	100.555	223.895	238.474	171.85	352.028	305.121	187.174
Megf9	230316	MGI:1918264	0.900222	1.86635	0.00114793	104.069	63.1292	100.265	131.181	133.993	112.322	375.909	134.142	254.593	248.343	145.73	309.806
Fzd4	14366	MGI:108520	0.898963	1.86472	4.04891e-06	990.777	950.446	761.05	929.591	690.301	524.171	2287.27	1699.13	1220.99	1368.81	1631.11	1543.65
Sdr39u1	654795	MGI:1916876	0.897626	1.863	2.34908e-07	466.185	399.818	524.883	495.467	356.516	284.55	663.437	748.958	878.347	820.284	1033.77	857.345
Gpr137b	83924	MGI:1891463	0.897369	1.86267	2.72746e-11	1684.21	2155.16	1917.73	1307.09	1831.63	1967.25	4146.78	3701.32	3296.98	2990.99	3248.56	3591.81
Gaa	14387	MGI:95609	0.896761	1.86188	5.05581e-09	6811.19	5657.08	5046.49	4374.27	5171.87	5238.5	10933.2	9787.38	7517.93	8670.26	13145.3	13105.4
1700065D16Rik	73410	MGI:1920660	0.895072	1.8597	0.00597694	21.2385	15.7823	24.7643	2.83124	2.39272	10.6974	25.9247	55.8924	55.1619	19.2319	47.0585	26.8929
Cep250	16328	MGI:108084	0.89497	1.85957	1.49724e-06	934.495	607.619	652.933	611.548	642.446	402.221	1249.1	1037.11	1297.37	1108.76	1659.95	1275.8
Lcor	212391	MGI:2443930	0.894619	1.85912	5.54236e-06	494.857	295.48	331.6	774.817	734.566	839.744	1036.99	1121.57	1124.45	734.995	1066.41	1469.43
Snapc4	227644	MGI:2443935	0.892116	1.8559	0.00129834	597.864	178.866	672.865	316.155	614.93	428.965	1458.85	950.17	909.11	904.738	1033.01	1175.76
Cd101	630146	MGI:2685862	0.891837	1.85554	0.000506756	280.348	267.422	186.034	386.937	156.723	139.066	524.386	481.916	432.809	452.369	652.747	556.145
Sash1	70097	MGI:1917347	0.890873	1.8543	0.00372832	0	4.38397	7.2481	2.83124	0	6.41842	37.7087	18.6308	24.3985	21.7405	29.6013	25.8172
Cd22	12483	MGI:88322	0.890042	1.85323	0.00191805	87.0779	382.283	318.312	436.955	350.534	535.938	1141.87	813.545	622.693	607.897	979.121	661.565
Minar1	209743	MGI:2667167	0.889898	1.85304	0.00538368	15.9289	24.5503	36.2405	143.45	1.19636	59.9053	334.665	330.386	373.404	76.9278	193.547	131.237
Slc23a2	54338	MGI:1859682	0.889844	1.85298	2.74573e-05	4949.64	4736.45	3604.12	5651.16	2349.65	3706.64	9786.58	8925.39	6477.28	6778.84	9090.64	9882.59
Arhgef12	69632	MGI:1916882	0.88855	1.85131	0.00634913	107.254	293.726	242.207	245.374	254.825	22.4645	674.043	593.701	822.124	311.056	865.27	429.21
Trrap	100683	MGI:2153272	0.887714	1.85024	0.000909176	1351.83	654.089	1118.02	939.029	833.864	254.597	1854.8	1797.25	1754.57	1684.05	2307.39	1823.34
Pcyt2	68671	MGI:1915921	0.886107	1.84818	7.5229e-06	966.352	882.056	835.947	884.292	1252.59	1722.28	1528.38	2533.79	1734.42	2314.52	2879.68	1987.92
Fbrs	14123	MGI:104648	0.885677	1.84763	0.000464765	336.63	197.279	126.238	252.924	259.61	133.717	412.439	521.662	416.897	523.443	498.669	443.195
Scaf4	224432	MGI:2146350	0.884982	1.84674	3.33136e-05	1292.36	889.947	718.77	385.049	568.272	576.588	1708.68	1095.49	1177.49	1122.98	1658.43	1848.08
Arhgap32	330914	MGI:2450166	0.884659	1.84633	0.00566178	304.773	392.804	167.31	352.962	113.654	47.0684	655.189	741.505	597.233	345.339	912.328	519.57
Zmiz1	328365	MGI:3040693	0.884382	1.84597	2.2253e-05	3222.94	2786.45	2596.03	3561.7	5347.74	2368.4	7277.78	5279.97	6133.58	4945.12	7878.51	8456.2
Kif21b	16565	MGI:109234	0.88334	1.84464	8.98676e-05	1823.33	1529.13	686.757	1298.6	1240.63	975.6	2630.18	2513.91	2575.64	2558.69	3319.14	1951.35
Slc9a7	236727	MGI:2444530	0.883285	1.84457	0.00338113	1260.51	419.985	347.909	294.449	165.098	375.478	1398.76	875.647	738.321	676.463	1362.42	1457.59
Ano7	404545	MGI:3052714	0.882317	1.84333	0.00342665	281.41	60.4988	151.002	214.231	153.134	412.919	571.522	479.432	557.984	398.854	633.013	422.756
Arid5b	71371	MGI:2175912	0.880519	1.84104	0.00428442	210.261	322.66	63.4208	574.742	246.451	176.507	776.563	739.021	618.45	651.378	478.175	688.458
Mmp19	58223	MGI:1927899	0.879896	1.84024	0.000763904	152.917	176.236	300.192	212.343	93.3162	249.249	622.193	418.572	553.74	324.435	409.865	307.655
Hpn	15451	MGI:1196620	0.878777	1.83882	7.38147e-05	370.612	234.981	385.357	304.83	183.043	387.245	764.779	619.784	563.288	746.701	587.473	531.403
Fmn1	14260	MGI:101815	0.87847	1.83842	0.00207662	269.729	260.408	855.879	307.662	260.807	410.779	1135.97	753.926	965.333	585.32	1159.76	800.332
Akap13	75547	MGI:2676556	0.877965	1.83778	9.33067e-06	5807.67	5626.39	3895.85	6002.23	3780.5	3598.6	11003.9	8335.42	7364.11	7754.66	13144.5	9585.7
Herc1	235439	MGI:2384589	0.877416	1.83708	0.00131103	801.754	652.335	1849.47	1004.15	900.86	2351.28	3147.5	2476.65	2785.68	2329.57	3254.63	2740.92
Helz	78455	MGI:1925705	0.876803	1.8363	0.00188881	2298.01	1331.85	1497.94	1426.95	513.239	1807.86	4970.48	2361.14	2715.66	2056.15	3920.28	4012.42
Cdc25b	12531	MGI:99701	0.875427	1.83455	0.00701424	264.42	339.32	24.1603	556.811	262.003	603.332	1350.44	791.188	683.159	1139.7	897.907	873.481
Mga	29808	MGI:1352483	0.874206	1.833	4.85436e-05	711.49	827.694	1248.48	716.304	818.311	507.055	2191.82	1373.71	1277.21	1253.42	1788.22	1771.7
Zgpat	229007	MGI:2449939	0.873047	1.83153	3.56899e-06	2058.01	1764.99	2042.76	2267.83	1394.96	2169.43	4150.31	3122.52	3219.54	3607.24	5791.99	3213.16
Rreb1	68750	MGI:2443664	0.872644	1.83102	0.000196151	1419.79	1594.89	792.459	1481.68	936.751	799.094	2948.35	1809.67	2301.95	1721.68	2793.15	2915.19
Stxbp4	20913	MGI:1342296	0.868637	1.82594	0.00225927	209.199	127.135	326.768	156.662	150.742	75.9513	578.593	315.481	245.046	374.605	327.892	467.936
Sap130	269003	MGI:1919782	0.865846	1.82241	0.00832683	525.653	237.611	21.1403	507.736	797.973	1484.8	1992.67	1648.2	2039.93	1000.06	2129.02	1476.96
Eea1	216238	MGI:2442192	0.865435	1.82189	0.000425515	160.351	411.217	534.547	502.074	484.526	630.075	993.388	1198.58	1028.98	686.497	844.776	902.525
Klf13	50794	MGI:1354948	0.865412	1.82186	0.00062937	403.532	306.878	240.999	284.068	177.062	100.555	368.838	524.146	496.457	714.091	535.101	480.845
Endov	338371	MGI:2444688	0.8648	1.82109	0.00169049	289.906	313.016	255.495	547.374	327.803	119.811	675.221	555.198	651.335	681.48	906.256	636.823
Iqsec1	232227	MGI:1196356	0.862078	1.81765	0.00509325	258.048	72.774	144.358	150.056	51.4436	89.8579	427.758	260.831	257.776	311.056	399.997	190.402
Cfap74	544678	MGI:1917130	0.862033	1.8176	0.000479826	713.614	349.841	837.759	728.573	736.959	846.162	2132.9	1214.73	1553.02	796.035	1479.31	1638.31
Lhfpl2	218454	MGI:2145236	0.860057	1.81511	2.99291e-05	7137.2	5367.74	6954.55	6772.33	3938.42	3548.32	12845.7	12117.5	7061.78	9549.08	12919.8	11484.3
Sdc3	20970	MGI:1349163	0.859202	1.81404	7.08939e-06	4896.54	2970.58	3943.57	3570.2	3800.84	2204.73	6850.02	5858.76	6428.48	5519.57	7713.8	9238.24
Dvl3	13544	MGI:108100	0.858433	1.81307	0.00165897	580.873	455.933	825.679	607.773	575.45	274.922	1374.01	758.894	1341.92	750.046	1909.67	1081.09
Ndor1	78797	MGI:1926047	0.857289	1.81163	0.000897826	992.901	1001.3	979.701	208.568	686.712	845.092	1467.1	1629.57	1443.76	1405.6	1909.67	1819.03
Zbtb20	56490	MGI:1929213	0.85728	1.81162	0.00449575	225.128	1054.78	576.224	585.124	528.792	1478.38	2315.55	1681.74	1904.15	1083.68	1829.97	1741.58
Polr2a	20020	MGI:98086	0.855438	1.80931	0.000111003	615.917	690.037	476.562	835.217	768.064	425.755	1078.23	1006.06	964.272	1000.06	1755.59	2008.36
Wdr90	106618	MGI:1921267	0.855131	1.80892	0.00713391	538.396	121.874	237.979	94.3748	218.934	62.0448	572.701	314.239	399.924	497.522	913.087	436.74
Mafb	16658	MGI:104555	0.854059	1.80758	8.45821e-07	7835.95	8849.49	7207.02	9301.58	9877.16	4808.47	12752.6	16118.1	14372.9	15769.4	16324	16495
Soga1	320706	MGI:2444575	0.853243	1.80656	0.000570952	3260.11	2674.22	1304.05	1980.93	2526.72	1041.92	3490.41	3123.76	4179.57	4301.27	6503.18	5195.7
Rnf213	672511	MGI:1289196	0.853059	1.80633	0.000660654	466.185	165.714	376.297	562.474	744.137	412.919	1138.33	1024.69	1080.96	554.382	892.594	876.708
Smg5	229512	MGI:2447364	0.852724	1.80591	6.31905e-11	1472.89	1061.8	1086.01	728.573	927.18	854.72	1979.71	1761.23	1922.18	1621.34	2079.68	1868.52
Slc22a17	59049	MGI:1926225	0.852502	1.80563	0.000860939	1419.79	1422.16	721.79	1728.95	1831.63	786.257	2875.29	2880.32	2479.1	3551.22	3120.28	1628.63
Gon4l	76022	MGI:1917579	0.851835	1.8048	1.8991e-05	341.94	413.847	442.134	385.049	307.465	265.295	760.066	560.166	589.808	501.703	897.148	896.071
Lpgat1	226856	MGI:2446186	0.851351	1.80419	1.63405e-06	961.043	879.425	1006.28	1682.7	934.359	1115.74	2235.42	2322.64	2384.69	1728.37	1492.21	2408.53
Ptpn23	104831	MGI:2144837	0.850568	1.80321	0.00425995	173.094	150.809	137.714	68.8936	96.9053	17.1158	169.689	198.728	269.445	214.06	271.725	251.717
Sfswap	231769	MGI:101760	0.849557	1.80195	6.70318e-05	381.231	558.518	838.363	1128.72	775.242	677.144	1762.88	1424.63	1488.31	1071.97	1447.43	1324.21
Abcc5	27416	MGI:1351644	0.849456	1.80182	1.79394e-05	1092.72	1313.44	1752.83	1494.9	2167.81	2828.39	3793.26	2418.28	3324.56	3011.05	3894.47	3834.92
Ep300	328572	MGI:1276116	0.849367	1.80171	9.63388e-05	2250.22	1392.35	1145.2	1539.25	2094.83	1259.08	3432.67	2697.74	2770.82	2364.69	4355.95	3659.58
Ifit2	15958	MGI:99449	0.848571	1.80072	0.00461004	295.215	770.703	437.906	515.286	187.829	555.194	963.928	1401.04	829.55	632.146	881.968	1731.9
Safb	224903	MGI:2146974	0.847699	1.79963	0.000122578	1759.61	1092.49	1439.35	1950.73	853.006	1830.32	2915.35	2630.67	2586.24	2527.75	4150.26	3010.93
Kmt2c	231051	MGI:2444959	0.847435	1.7993	0.00275013	861.222	963.597	1608.47	1289.16	766.868	2534.21	5113.06	2140.06	2681.72	1954.97	3280.43	2564.5
Pnisr	66625	MGI:1913875	0.847075	1.79885	8.26732e-06	1728.82	2241.09	3590.22	2960.54	3151.22	4074.63	7894.08	5881.12	5988.25	4807.15	5403.38	4297.48
Sorl1	20660	MGI:1202296	0.846735	1.79843	0.00577987	909.008	344.58	151.606	552.092	739.352	586.216	1226.71	999.852	1787.46	748.374	1635.66	1426.4
4932438A13Rik	229227	MGI:2444631	0.845747	1.79719	0.00132256	1809.52	960.967	1972.09	1479.8	1765.83	737.049	3814.47	2854.24	3217.42	1546.08	3836.79	3175.51
Rnf169	108937	MGI:1920257	0.843865	1.79485	0.00388436	1060.86	258.654	420.994	707.811	407.959	347.665	1366.94	830.933	1381.17	918.116	1342.69	1400.58
Hivep3	16656	MGI:106589	0.843762	1.79472	1.17738e-05	1056.62	1579.11	1346.94	1357.11	1806.51	1558.61	3139.25	2558.63	2973.44	1784.39	3727.49	2551.6
Myo9b	17925	MGI:106624	0.842924	1.79368	5.63777e-06	1909.34	2265.64	1577.07	2214.98	1893.84	1619.58	3305.4	2587.2	3906.95	2961.72	5420.84	3955.4
Ylpm1	56531	MGI:1926195	0.841911	1.79242	0.00219652	253.8	308.632	448.174	632.311	559.897	194.692	1148.94	775.041	731.956	604.552	1062.61	802.483
Thada	240174	MGI:3039623	0.841703	1.79216	0.000792008	901.575	1078.46	1236.4	544.542	911.628	269.574	1779.38	1528.97	1557.26	1170.64	1720.67	1982.54
Hsf1	15499	MGI:96238	0.841289	1.79165	8.24516e-06	1865.8	1048.65	1139.16	829.554	1211.91	1122.15	2885.89	2080.44	1961.43	2176.55	2488.79	2141.75
Dnase1l3	13421	MGI:1314633	0.841166	1.7915	0.00382263	3.18578	0	1.20802	12.2687	0	1.06974	55.3846	16.1467	51.9795	47.6618	30.3603	23.6657
Slc25a22	68267	MGI:1915517	0.840961	1.79124	0.00441035	619.103	462.948	283.884	449.224	701.068	132.647	810.737	890.552	1258.12	1021.8	1020.11	1040.22
Dna2	327762	MGI:2443732	0.840338	1.79047	0.00493258	235.748	416.478	324.352	1042.84	281.145	307.015	530.278	1172.5	1131.88	1119.63	1076.27	823.998
Rere	68703	MGI:2683486	0.840287	1.79041	0.000361914	512.91	448.919	465.086	589.842	614.93	233.203	773.028	1042.08	1146.73	800.216	1132.44	876.708
Slc38a6	625098	MGI:3648156	0.84023	1.79034	0.000522	100.883	229.72	225.295	173.65	281.145	317.712	477.251	496.821	517.673	421.43	314.988	457.179
Hmox1	15368	MGI:96163	0.839469	1.78939	1.479e-05	1021.57	675.132	1273.85	896.56	838.65	1439.87	1900.75	1920.21	1698.35	2193.28	2250.46	1882.5
Apbb2	11787	MGI:108405	0.839311	1.7892	2.37112e-05	1144.76	961.844	1691.22	1119.28	667.57	1074.02	2262.52	1937.6	2242.54	1679.03	2615.54	2007.28
Pnn	18949	MGI:1100514	0.838797	1.78856	0.00180079	587.245	1004.81	1953.36	1839.36	1094.67	2686.11	3196.99	3240.52	4447.96	3034.47	2934.33	2314.94
Tnrc6c	217351	MGI:2443265	0.838536	1.78823	6.49202e-05	357.869	434.013	477.166	322.762	332.589	157.251	720	594.943	847.584	648.869	638.326	533.555
Efcab14	230648	MGI:2442397	0.837316	1.78672	1.57458e-06	1411.3	998.669	1520.29	1510.94	1366.25	2126.64	2953.06	2231.97	2389.99	2567.05	3671.32	3051.8
Smchd1	74355	MGI:1921605	0.834629	1.7834	1.79507e-06	1706.51	1728.16	1362.64	1782.74	1636.62	1574.65	4030.12	2730.03	2778.25	2046.95	3316.11	3589.66
Elp1	230233	MGI:1914544	0.833867	1.78246	0.000464765	902.637	1387.09	848.027	1106.07	652.017	880.394	2487.6	2014.61	962.151	1822.85	2261.85	2040.63
Rexo1	66932	MGI:1914182	0.832557	1.78084	8.86746e-06	1389	931.156	1539.62	857.867	607.752	1035.51	2035.09	1844.45	1774.73	1784.39	2568.48	1837.32
Ppox	19044	MGI:104968	0.832036	1.7802	7.56558e-14	2699.42	2241.96	2427.51	2981.3	3016.03	3327.95	4499.12	5031.56	4715.28	5283.77	6335.44	4357.72
Lsm11	72290	MGI:1919540	0.831347	1.77935	0.00818953	321.763	182.373	328.58	171.762	135.189	263.155	1147.76	402.425	260.958	318.581	434.153	837.982
Cyb5r1	72017	MGI:1919267	0.83101	1.77893	0.00126769	478.928	773.333	611.86	563.417	319.429	922.114	1212.57	1525.24	969.576	1730.04	1212.14	929.418
Vim	22352	MGI:98932	0.830612	1.77844	0.00502865	63.7155	128.012	144.962	145.337	120.833	117.671	332.308	187.55	591.929	120.409	226.185	244.187
Trim56	384309	MGI:2685298	0.829179	1.77667	0.0108795	38.2293	141.164	139.526	200.074	82.549	28.8829	271.031	309.271	369.16	265.903	259.581	230.203
Atf3	11910	MGI:109384	0.828278	1.77556	0.00107533	631.846	1223.13	628.168	509.624	284.734	459.987	1589.66	1070.65	912.293	1713.32	998.855	953.084
Atxn3	110616	MGI:1099442	0.823769	1.77002	0.00514208	883.522	609.372	480.79	789.917	685.515	189.343	1003.99	1147.66	1735.48	859.584	1664.51	1675.96
Olfr111	545205	MGI:2177494	0.823017	1.7691	0.0130356	6.37155	129.766	62.8168	117.025	120.833	82.3698	379.444	238.474	306.573	130.443	271.725	233.43
Phc3	241915	MGI:2181434	0.822025	1.76789	0.00428815	289.906	239.365	486.226	162.325	423.512	526.311	1249.1	839.628	591.929	482.471	725.612	797.105
Nos1ap	70729	MGI:1917979	0.821648	1.76742	0.00739593	219.819	321.784	361.197	748.392	299.09	114.462	1057.02	699.276	768.023	613.75	880.45	764.833
Zbtb26	320633	MGI:2444402	0.821333	1.76704	0.00952817	183.713	373.515	280.864	325.593	108.869	187.204	1402.29	825.965	250.35	422.267	326.374	504.51
Rbm47	245945	MGI:2384294	0.820738	1.76631	0.000159259	865.469	525.2	639.041	903.166	1706.01	729.561	2046.87	1686.71	1797	1582.87	1593.92	1428.55
Zfp871	208292	MGI:1921793	0.820688	1.76625	0.00026286	1480.32	2265.64	3836.66	4043.01	3122.5	5047.02	6773.42	8034.84	6685.2	4170.82	6409.07	5898.15
Sntb2	20650	MGI:101771	0.820179	1.76563	0.00134541	88.1398	151.685	294.756	252.924	259.61	271.713	434.828	414.846	435.991	551.037	408.347	402.317
Zfp579	68490	MGI:1915740	0.820008	1.76542	0.00130551	177.342	123.628	88.1852	117.025	58.6217	111.253	229.787	223.569	186.702	301.022	236.052	185.023
Tnip2	231130	MGI:2386643	0.819288	1.76453	5.40578e-05	1670.41	1075.83	1614.51	1160.81	1853.16	1614.23	2091.65	3158.54	2804.77	3030.29	3911.17	2181.55
Epc1	13831	MGI:1278322	0.81857	1.76366	2.93247e-05	1010.95	833.832	992.385	799.354	534.774	645.052	1422.32	2153.72	1432.09	927.314	1686.52	1418.87
Arid1a	93760	MGI:1935147	0.817405	1.76223	9.72087e-05	1163.87	1460.74	2050.61	1560.96	986.998	1612.09	2870.57	2812.01	3527.18	2058.65	3552.92	2161.11
Snx30	209131	MGI:2443882	0.817284	1.76209	2.95564e-05	2136.59	1429.18	2016.18	1908.26	1737.12	904.998	3643.6	3142.39	2906.61	3043.66	3480.05	2870.01
Eif4ebp2	13688	MGI:109198	0.816595	1.76124	0.00586454	442.823	370.007	419.182	525.667	102.887	472.824	498.462	1074.38	846.523	954.072	988.988	831.528
Tmem191c	224019	MGI:107238	0.816407	1.76102	0.0023308	175.218	142.918	322.54	203.849	448.636	193.622	520.851	467.012	542.072	639.671	459.959	429.21
Srpk3	56504	MGI:1891338	0.816189	1.76075	3.49895e-05	1348.65	932.033	1068.49	1289.16	1433.24	1275.13	1764.06	3202.01	1915.81	2459.18	2823.51	1694.25
Srcap	100043597	MGI:2444036	0.81603	1.76055	0.00243888	522.467	175.359	200.531	616.267	563.486	769.141	954.501	855.774	1083.08	558.563	1004.93	1071.41
Glb1l	74577	MGI:1921827	0.815969	1.76048	1.6175e-05	560.697	553.257	732.058	570.024	807.544	418.267	1174.86	1140.2	985.488	1017.62	1436.8	1099.38
Zfp318	57908	MGI:1889348	0.815723	1.76018	0.000620699	200.704	149.055	310.46	327.48	491.705	282.411	917.971	501.789	689.524	418.922	476.657	457.179
Mlxip	208104	MGI:2141183	0.814728	1.75897	0.00013637	1238.21	846.984	802.727	1073.98	1165.26	1833.53	2482.88	2154.96	1928.54	1744.25	3092.96	1773.85
Arid4a	238247	MGI:2444354	0.814713	1.75895	1.16701e-12	1151.13	1266.09	1740.75	1590.21	1572.02	1522.24	2831.69	2705.19	2938.43	2521.06	2462.22	2471.99
Frrs1	20321	MGI:108076	0.812545	1.75631	4.99366e-05	2546.5	1835.13	1038.29	1961.11	2140.29	1574.65	3649.49	3870.24	3229.09	3695.88	3114.97	3446.59
Dync1li2	234663	MGI:107738	0.812426	1.75616	2.09755e-05	871.841	1149.48	1664.65	1192.9	1105.44	1037.65	3108.61	2559.87	1949.76	1817.84	2270.19	1610.35
Tnfaip2	21928	MGI:104960	0.812086	1.75575	0.00992854	627.598	511.171	137.714	117.968	224.916	77.0211	499.64	690.581	321.424	746.701	877.414	496.98
Sgsm2	97761	MGI:2144695	0.811584	1.75514	0.0146413	43.539	38.579	111.741	8.49373	82.549	69.5329	265.139	131.658	131.54	183.122	204.932	133.389
Mfhas1	52065	MGI:1098644	0.81124	1.75472	0.000421793	1696.96	797.006	925.34	589.842	898.468	655.749	2355.61	1815.88	1774.73	1085.35	1987.84	1618.95
Mon2	67074	MGI:1914324	0.810845	1.75424	0.000216484	533.087	747.029	1256.94	839.935	764.475	1123.22	1927.86	1434.57	2016.59	1602.1	1828.45	1345.72
Dstyk	213452	MGI:1925064	0.809911	1.7531	0.00275245	1328.47	861.889	823.263	1364.66	841.042	331.619	2139.97	1837	2203.29	1836.23	2101.69	1369.39
Sdc4	20971	MGI:1349164	0.809358	1.75243	0.00964962	645.651	613.756	782.794	364.287	555.112	68.4632	1402.29	1097.97	1557.26	1178.17	578.364	1036.99
Sfi1	78887	MGI:1926137	0.807783	1.75052	0.000499447	722.109	1324.84	458.442	1131.55	1249	834.395	2011.52	2017.09	1822.46	1699.94	1981.77	1546.88
Pkp4	227937	MGI:109281	0.807778	1.75051	0.00635524	155.041	206.924	288.112	424.686	394.799	90.9277	720	544.019	546.315	603.716	449.333	533.555
Ankle1	234396	MGI:1918775	0.806699	1.74921	0.0117823	191.147	0	123.218	337.862	149.545	430.034	1111.23	905.456	1316.46	939.021	839.463	599.173
Epb41l3	13823	MGI:103008	0.806545	1.74902	0.00798664	775.206	967.981	243.415	523.78	378.05	1074.02	1956.14	1548.84	897.441	1143.05	1625.04	1773.85
Cds2	110911	MGI:1332236	0.804995	1.74714	0.000553591	1658.73	1319.58	1426.06	1485.46	1192.77	776.629	3585.86	2790.89	2086.6	1311.12	2899.41	2606.46
Atxn2l	233871	MGI:2446242	0.804386	1.7464	0.003069	886.708	595.344	702.461	1014.53	1239.43	324.13	2148.22	1361.29	1349.34	1538.56	1984.81	1414.57
Rfng	19719	MGI:894275	0.803819	1.74572	1.31168e-05	747.596	604.112	870.376	599.28	1141.33	816.21	1236.14	1728.94	1589.09	1436.54	1498.28	1360.78
Pick1	18693	MGI:894645	0.803317	1.74511	0.00121663	304.773	482.237	266.972	411.474	247.647	603.332	1077.05	833.417	588.747	692.35	708.914	691.685
Med13l	76199	MGI:2670178	0.803188	1.74495	0.000455872	1004.58	1122.3	1624.18	1152.32	636.464	1284.75	2427.5	2092.86	1480.88	1837.91	3161.27	2196.61
Mbd5	109241	MGI:2138934	0.803165	1.74493	0.00718452	106.193	384.913	191.471	141.562	196.203	104.834	313.453	535.325	432.809	233.292	503.223	418.453
Kdm7a	338523	MGI:2443388	0.802731	1.7444	1.905e-06	1463.33	1195.95	1750.42	1812.94	1196.36	1470.89	3458.59	2743.69	3595.07	1771.85	2374.18	2640.88
Pou6f1	19009	MGI:102935	0.802411	1.74401	0.00172761	283.534	179.743	86.9772	475.649	437.868	304.875	565.63	486.885	463.572	535.986	679.313	569.053
Rtl6	223732	MGI:2675858	0.802086	1.74362	0.00517227	672.199	562.025	215.631	204.793	184.24	415.058	532.635	693.065	617.389	622.112	1212.14	1043.44
Apoc1	11812	MGI:88053	0.80185	1.74334	0.00532502	60.5298	67.5132	59.7968	48.1311	34.6945	35.3013	107.234	115.511	149.574	151.347	52.3716	69.9215
Gpd2	14571	MGI:99778	0.801462	1.74287	0.0150908	91.3256	107.846	121.406	177.425	65.7999	23.5342	223.895	234.748	264.141	112.883	274.761	457.179
Arl16	70317	MGI:1917567	0.801181	1.74253	0.000282881	237.871	364.747	491.663	379.387	202.185	244.97	659.902	797.398	710.74	553.546	487.283	491.602
Apbb3	225372	MGI:108404	0.801078	1.7424	0.00139881	363.179	260.408	175.162	318.987	447.439	478.173	769.493	640.899	600.416	530.133	983.675	434.589
Zfp276	57247	MGI:1888495	0.800625	1.74186	3.41941e-05	2562.43	1935.09	1237.61	1635.51	2234.8	2052.83	4243.41	3456.63	2863.11	3398.2	4301.3	3470.26
Ly9	17085	MGI:96885	0.797659	1.73828	7.22504e-05	749.72	597.974	837.155	1097.58	1146.11	2021.8	2036.27	1409.73	2382.57	1830.38	1960.52	1823.34
Lrrc58	320184	MGI:2443542	0.797407	1.73797	6.55217e-10	3110.38	2860.1	2507.24	2506.59	2438.19	2379.1	4905.67	5789.21	4429.92	3397.37	5010.21	4719.16
Nynrin	277154	MGI:2652872	0.796544	1.73694	0.012474	378.046	137.657	3.62405	2.83124	9.57089	3.20921	428.936	116.753	382.951	312.728	420.491	457.179
Hivep1	110521	MGI:96100	0.79593	1.7362	0.0168276	80.7064	291.096	73.085	103.812	69.389	300.596	457.218	367.648	357.491	196.5	825.042	377.576
Prpf38b	66921	MGI:1914171	0.795399	1.73556	4.2839e-05	1009.89	1654.51	2224.56	1757.26	1716.78	1983.29	3995.94	2564.84	3505.96	3151.53	3193.15	2812.99
Ythdc1	231386	MGI:2443713	0.794847	1.73489	0.00207064	1197.85	804.021	1316.74	1572.28	558.701	1980.08	2114.04	2648.06	3076.34	2068.69	2582.91	2293.42
Zfp592	233410	MGI:2443541	0.794548	1.73453	0.000433421	1717.13	1132.82	817.827	1199.5	1403.33	1160.66	2999.02	1704.1	2556.54	1687.39	3078.54	2188
Relch	227446	MGI:1922832	0.793959	1.73383	0.000175401	691.314	1209.1	1058.22	553.98	575.45	876.115	1904.29	1382.4	1550.9	1018.46	1638.7	1705.01
Ndor1	78797	MGI:1926047	0.793951	1.73382	3.33667e-05	1771.29	1693.09	1651.36	549.261	1156.88	1207.73	2139.97	2507.7	2149.19	2179.06	2756.72	2589.25
Ncor2	20602	MGI:1337080	0.793923	1.73378	0.00378238	437.513	329.675	191.471	346.355	349.338	225.715	716.465	267.041	643.909	584.484	798.477	897.146
Bhlhe41	79362	MGI:1930704	0.79097	1.73024	0.00268151	1049.18	738.261	589.512	653.073	1087.49	326.27	1888.97	1193.61	1711.08	1114.62	1523.33	1485.56
Znrf1	170737	MGI:2177308	0.790709	1.72992	1.27243e-06	1083.16	756.674	859.503	884.292	1012.12	701.748	1952.6	1353.84	1347.22	1721.68	1726.74	1492.02
Ash1l	192195	MGI:2183158	0.790255	1.72938	5.39485e-06	1163.87	1376.57	1766.72	1476.02	1521.77	2014.32	3450.35	3194.56	3271.52	1763.49	3073.23	2396.69
Htt	15194	MGI:96067	0.789413	1.72837	0.00423039	605.298	515.555	565.956	390.712	1056.39	652.54	1736.96	745.232	1041.71	818.612	1795.81	1607.12
Atp6v0d2	242341	MGI:1924415	0.788489	1.72726	0.00699834	40.3532	0	21.1403	0	0	0	80.131	59.6185	215.343	51.0065	107.02	88.2086
Paxbp1	67367	MGI:1914617	0.788456	1.72722	6.02017e-06	749.72	705.82	1308.89	1675.15	1807.7	1854.92	2346.19	2623.22	2871.6	2232.58	2240.59	1777.08
Optn	71648	MGI:1918898	0.788405	1.72716	0.0180751	150.793	298.987	123.218	42.4686	1.19636	103.765	417.152	259.589	271.566	463.239	418.973	360.365
Sik2	235344	MGI:2445031	0.78791	1.72657	0.0008508	1329.53	946.062	820.243	1595.88	795.581	1248.38	3304.22	1736.39	1840.5	1576.18	2467.54	2021.27
Sdk1	330222	MGI:2444413	0.787207	1.72573	0.00796792	346.188	441.905	196.907	316.155	654.41	190.413	864.943	671.951	817.881	407.216	844.017	993.961
Irs2	384783	MGI:109334	0.787153	1.72567	0.00675521	801.754	569.917	761.05	474.705	976.231	228.924	1588.48	905.456	1157.34	934.84	1958.24	1497.4
Aff1	17355	MGI:1100819	0.786829	1.72528	0.00119097	595.74	665.487	756.822	1072.1	579.039	737.049	1992.67	1300.43	1558.32	650.541	1596.19	1486.64
Cdk11b	12537	MGI:88353	0.786616	1.72502	5.69177e-05	1485.63	1013.57	1485.86	1644.95	2036.21	2620.86	3970.02	2867.9	2858.87	3610.59	3136.98	2091.19
Fam189b	68521	MGI:1915771	0.786515	1.7249	0.00323698	0	0	0	0	0	2.13947	1.1784	69.555	56.2227	53.515	87.286	95.7386
Brca1	12189	MGI:104537	0.785792	1.72404	0.0140451	384.417	196.402	89.9972	251.037	81.3526	113.392	613.945	378.826	445.538	229.111	535.101	401.242
Slc25a37	67712	MGI:1914962	0.785756	1.724	0.000219035	744.41	497.143	521.259	817.285	558.701	599.053	1610.87	823.481	1391.78	864.601	1065.65	1262.89
Zfyve9	230597	MGI:2652838	0.785465	1.72365	0.015488	202.828	75.4044	67.0449	45.2999	153.134	85.579	509.067	272.01	194.127	139.641	266.412	183.947
Plagl2	54711	MGI:1933165	0.785331	1.72349	0.000640099	847.417	750.536	483.206	956.016	591.003	420.407	1330.41	904.214	1376.93	1262.62	1549.14	1308.07
Plekhm1	353047	MGI:2443207	0.785155	1.72328	0.00916993	819.807	665.487	328.58	900.335	533.577	181.855	1418.79	894.278	1280.39	1032.67	1407.2	1418.87
Arfgef2	99371	MGI:2139354	0.784904	1.72298	0.0049151	1039.63	548.874	753.802	432.236	148.349	453.569	974.534	766.347	911.232	767.606	1419.35	1705.01
Qsox1	104009	MGI:1330818	0.78398	1.72187	3.12279e-05	1376.26	1382.71	686.757	945.635	764.475	946.717	2234.24	1768.68	1829.89	1842.92	1776.08	1650.15
Usp6nl	98910	MGI:2138893	0.783411	1.7212	0.00304339	1094.85	786.485	786.418	359.568	500.079	190.413	1719.28	943.96	1503.16	542.675	1149.9	1010.1
Mybphl	68753	MGI:1916003	0.782831	1.7205	0.0188919	10.6193	39.4558	9.66413	22.6499	16.7491	17.1158	30.6383	60.8606	61.5267	51.8426	72.8648	34.4229
Iqgap1	29875	MGI:1352757	0.782618	1.72025	0.0178565	230.438	156.069	185.43	109.475	34.6945	1.06974	227.431	443.413	789.239	214.06	480.452	316.26
Atxn2	20239	MGI:1277223	0.781875	1.71936	1.79937e-06	1801.03	1231.02	1482.24	1981.87	1733.53	1476.24	2598.36	2869.14	2563.97	2419.88	4056.9	2972.2
Ankzf1	52231	MGI:1098746	0.781401	1.7188	1.65418e-05	1208.47	1473.89	1359.02	914.491	1430.85	714.584	2320.26	2266.75	1966.73	1754.29	2404.54	2089.04
Noxo1	71893	MGI:1919143	0.78137	1.71876	0.0150908	48.8486	400.695	181.202	144.393	126.814	222.505	408.904	358.953	421.14	495.014	620.11	354.986
Cit	12704	MGI:105313	0.77973	1.71681	0.013753	263.358	85.9259	315.292	243.487	320.625	69.5329	546.776	455.833	584.504	473.273	368.119	556.145
Ap5z1	231855	MGI:1924908	0.779683	1.71675	0.000402919	1603.51	759.304	688.569	687.048	766.868	936.02	1686.29	1350.11	1329.19	1702.45	1996.95	2186.93
Ppp1r12b	329251	MGI:1916417	0.77829	1.7151	0.0123004	142.298	7.89115	201.739	34.9187	10.7673	0	216.825	416.088	404.167	147.166	412.901	550.766
Sgms1	208449	MGI:2444110	0.777962	1.71471	3.80801e-06	1178.74	1559.82	1124.66	1416.57	1241.82	1236.62	3153.39	2487.83	2212.84	1607.12	2651.22	1942.74
Map3k5	26408	MGI:1346876	0.777567	1.71424	0.000839849	436.451	967.105	854.671	758.773	800.366	835.465	1613.22	1235.84	1666.53	918.953	1949.13	1455.44
Ms4a4a	666907	MGI:3643932	0.777098	1.71368	0.00826533	0	0	0	39.6374	31.1054	0	35.3519	86.9437	161.242	109.538	160.151	63.4672
Usp45	77593	MGI:101850	0.776999	1.71356	0.000371808	391.851	365.623	337.036	198.187	284.734	211.808	933.29	753.926	438.113	408.888	503.982	336.699
Taf15	70439	MGI:1917689	0.776991	1.71355	0.0046126	43.539	61.3756	32.0124	47.1874	100.494	67.3934	163.797	157.741	109.263	97.8321	105.502	73.1486
Atxn7l1	380753	MGI:3584458	0.776451	1.71291	0.00587715	528.839	535.722	498.307	848.429	340.963	1444.15	1808.84	1091.76	1795.94	944.874	1657.67	1083.25
4930503L19Rik	269033	MGI:1922045	0.77634	1.71278	0.0207463	363.179	184.127	137.714	169.875	471.367	29.9526	1138.33	739.021	477.362	479.962	472.862	542.16
Zc3h12c	244871	MGI:3026959	0.775837	1.71218	0.00316801	101.945	245.503	225.899	322.762	270.378	136.926	489.035	580.039	590.869	283.462	362.806	337.775
Fam199x	245622	MGI:2384304	0.773844	1.70982	0.000342214	563.883	518.186	558.707	669.117	1448.79	760.583	1487.14	1700.37	1846.86	1147.23	789.369	1314.52
Cables2	252966	MGI:2182335	0.772013	1.70765	0.000255754	1366.7	542.736	968.225	1017.36	1093.47	1009.83	1534.27	1767.44	1748.21	1658.13	2471.33	1950.27
Ipcef1	320495	MGI:2444159	0.771529	1.70708	0.0104506	35.0435	91.1867	1.20802	0	2.39272	10.6974	314.632	206.181	82.7428	120.409	194.306	87.1329
Glg1	20340	MGI:104967	0.771369	1.70689	0.000510521	6578.63	4151.62	5388.36	3922.22	3626.17	1847.44	8628.22	7433.69	6266.18	5335.61	9115.69	9259.76
Fam234b	74525	MGI:1921775	0.770707	1.70611	0.00600525	1533.42	818.926	836.551	872.967	1104.24	481.382	917.971	1627.09	2823.86	1639.73	1913.46	2460.16
Rapgef1	107746	MGI:104580	0.769893	1.70514	0.000524034	1036.44	1060.04	514.615	1140.99	1578	944.578	2205.96	1640.75	1503.16	1767.67	2503.97	1950.27
Msantd1	403174	MGI:2684990	0.769884	1.70513	0.00368062	0	0	0	0	0	0	35.3519	7.45232	49.8579	7.52554	22.0112	24.7414
Khnyn	219094	MGI:2451333	0.76968	1.70489	0.000202119	2849.15	2103.43	2647.97	2312.18	2142.68	961.694	3267.69	3522.46	3798.74	3984.36	5059.55	4117.84
Map3k20	65964	MGI:2443258	0.769641	1.70485	0.0215384	185.837	121.874	278.448	350.13	111.262	27.8132	611.588	486.885	423.261	274.264	548.004	498.056
Prdm1	12142	MGI:99655	0.769468	1.70464	0.000114658	848.479	1070.57	642.665	872.967	1144.92	691.05	1716.92	1378.68	1802.31	1146.39	1779.12	1803.97
Kmt2e	69188	MGI:1924825	0.768436	1.70342	2.11637e-05	2979.76	1836.89	3561.84	3739.13	3904.92	4871.58	5254.47	6661.13	5714.56	5462.71	7761.62	6067.03
Ep400	75560	MGI:1276124	0.76831	1.70327	0.00110071	1161.75	595.344	921.716	1161.75	1246.61	672.865	2322.62	2744.94	1399.2	1278.51	1639.46	1636.16
Specc1l	74392	MGI:1921642	0.768034	1.70295	0.00359404	1553.6	2221.8	1321.57	1679.87	526.399	1603.54	3661.28	2546.21	2617.01	2092.94	3316.87	3085.15
Gpr157	269604	MGI:2442046	0.767373	1.70217	1.82427e-07	814.497	755.797	845.007	734.236	949.911	899.649	1719.28	1569.95	1073.54	1552.77	1340.41	1557.64
Hspb1	15507	MGI:96240	0.76482	1.69916	0.00425067	1.06193	0	0	0	0	0	9.42717	58.3765	6.36483	19.2319	22.0112	15.06
Akap8	56399	MGI:1928488	0.76467	1.69898	1.56574e-18	2368.09	2502.37	2408.78	3301.23	3220.61	3145.03	4416.63	5058.88	4900.92	4977.73	5398.07	4106
Med14	26896	MGI:1349442	0.764388	1.69865	0.00670882	1129.89	559.395	710.313	788.973	352.927	984.158	2277.84	1502.88	966.394	1049.4	1495.25	1850.23
Gsk3b	56637	MGI:1861437	0.764239	1.69847	7.46355e-08	928.123	796.13	982.117	1372.21	1164.06	1346.8	1748.74	2092.86	2308.31	1398.08	1738.13	2134.22
Ilrun	224647	MGI:106281	0.764059	1.69826	0.0235187	488.486	270.053	472.938	24.5374	303.876	217.157	167.332	827.207	901.685	867.11	942.688	1044.52
Tedc1	104732	MGI:2144738	0.763635	1.69776	0.0113529	184.775	443.658	169.726	500.186	226.112	136.926	670.508	720.391	578.139	583.648	564.702	423.832
Pfkfb2	18640	MGI:107815	0.763344	1.69742	0.0225465	264.42	163.961	203.551	218.006	21.5345	301.666	791.883	476.948	835.915	234.964	485.006	341.002
Prune2	353211	MGI:1925004	0.762901	1.6969	0.000309222	507.6	745.276	615.484	624.761	982.213	466.405	1508.35	1124.06	1268.72	870.455	1256.16	1220.94
Aplp2	11804	MGI:88047	0.762864	1.69686	1.42797e-05	7481.27	4056.05	4790.99	5734.21	5742.54	3929.14	9652.25	10273	8296.56	8732.98	9332.77	10381.7
Arhgef11	213498	MGI:2441869	0.762741	1.69671	0.0134522	1066.17	189.388	861.315	691.767	323.018	597.983	1009.89	894.278	1402.38	1194.89	1977.98	1672.74
Zfr2	103406	MGI:2143792	0.762736	1.69671	0.0110919	1.06193	11.3983	3.62405	0.943748	9.57089	3.20921	115.483	44.7139	59.4051	8.36172	42.5045	2.15143
Tspyl2	52808	MGI:106244	0.760805	1.69444	0.00225702	439.637	270.053	598.572	318.043	489.312	459.987	966.285	673.193	688.463	913.936	1132.44	549.69
Apc	11789	MGI:88039	0.758803	1.69209	0.00653911	1368.82	1269.6	1685.18	1962.05	939.144	645.052	4580.43	2251.84	2450.46	1350.42	2848.56	2390.24
9930111J21Rik1	667214	MGI:3041173	0.757907	1.69104	0.000437081	893.08	1010.07	1029.83	826.723	1008.53	848.302	2644.32	1463.14	1804.43	882.161	1777.6	1825.49
Siae	22619	MGI:104803	0.757078	1.69006	0.000703567	2156.77	1580.86	1837.39	1421.28	973.838	591.565	2996.66	2495.28	1826.71	2043.6	2768.86	2979.73
Grk3	320129	MGI:87941	0.756251	1.6891	0.0189475	625.474	341.95	128.654	687.048	1179.61	286.69	1649.76	1145.17	912.293	752.554	1183.29	1424.25
Zfp407	240476	MGI:2685179	0.756124	1.68895	0.00272039	666.889	440.151	405.289	424.686	540.755	492.079	1329.23	553.955	1198.71	610.405	1171.91	819.695
Zfand2a	100494	MGI:2140729	0.756049	1.68886	0.0077997	329.197	609.372	227.711	407.699	672.355	238.551	1152.47	760.136	676.794	879.653	864.511	660.489
Dalrd3	67789	MGI:1915039	0.75573	1.68849	0.000403549	1240.33	782.978	1314.93	1143.82	1323.18	680.353	2403.93	1918.97	1429.97	2090.43	2160.9	1857.76
Dennd6b	69440	MGI:1916690	0.755599	1.68833	0.00992854	206.014	277.067	623.336	111.362	315.839	192.553	506.711	577.554	455.086	576.122	790.128	524.949
Wnk1	232341	MGI:2442092	0.755277	1.68796	8.68896e-08	2824.72	2392.77	3966.52	3500.36	3882.19	4314.25	5789.46	6115.87	7041.63	5369.06	5808.69	6053.05
Zcchc14	142682	MGI:2159407	0.755121	1.68777	0.0156919	300.525	117.49	203.551	100.037	247.647	117.671	473.715	565.134	190.945	392.164	473.621	249.566
Prr14l	215476	MGI:2443658	0.754759	1.68735	0.00333204	1163.87	800.514	1029.23	1144.77	370.872	643.982	1656.83	1594.8	1636.82	1042.71	2023.52	1812.58
Nat10	98956	MGI:2138939	0.754673	1.68725	0.000570631	688.128	545.366	695.213	762.548	485.723	318.782	1159.54	1194.85	968.515	1069.46	1206.06	794.953
Cyp4f18	72054	MGI:1919304	0.754494	1.68704	0.0173254	77.5206	114.86	137.11	89.656	276.36	146.554	314.632	363.921	690.584	144.658	119.923	335.623
Nktr	18087	MGI:97346	0.753828	1.68626	0.000337597	1053.43	1547.54	1456.26	2095.12	1313.61	3157.86	3656.56	3647.91	4360.97	2174.88	2461.46	2938.85
Miip	28010	MGI:106506	0.75264	1.68487	0.000322838	1460.15	1065.31	2263.22	2269.71	1968.02	1698.74	3423.24	3384.59	2654.14	3812.94	3772.27	2341.83
Sun2	223697	MGI:2443011	0.752504	1.68471	0.00159135	243.181	213.061	250.663	251.981	175.865	123.02	368.838	314.239	415.836	261.722	458.441	521.722
Ccdc62	208908	MGI:2684996	0.752365	1.68455	0.00130551	54.1582	84.1723	96.6413	377.499	221.327	212.878	352.341	298.093	239.742	287.643	231.498	240.96
Tacc2	57752	MGI:1928899	0.751051	1.68302	0.0268044	237.871	20.1663	151.606	96.2623	209.363	32.0921	366.481	231.022	403.106	380.458	374.191	376.5
Capn15	50817	MGI:1355075	0.750946	1.6829	0.0202696	648.837	108.723	341.265	799.354	666.373	238.551	1093.55	578.797	1070.35	953.236	1397.33	1196.2
Ibtk	108837	MGI:1918677	0.749856	1.68162	0.0130878	920.69	1155.62	1156.68	482.255	279.949	77.0211	975.712	1135.24	1036.41	931.495	1793.54	1223.09
Gnptab	432486	MGI:3643902	0.749515	1.68123	0.0242659	549.016	661.98	542.399	503.961	44.2654	737.049	947.431	1184.92	1403.45	1068.63	1402.65	1306.99
Vamp2	22318	MGI:1313277	0.748895	1.68051	7.33254e-06	761.401	1004.81	977.889	869.192	1391.37	1038.71	2005.63	1679.26	1721.69	1791.08	2017.44	1365.08
Zfp335	329559	MGI:2682313	0.748379	1.6799	9.72087e-05	1137.32	1009.19	1295.6	1145.71	835.06	632.215	1985.6	1283.04	1385.41	1667.33	2163.93	2341.83
Elk4	13714	MGI:102853	0.74828	1.67979	4.96855e-05	381.231	494.512	497.703	552.092	409.156	289.899	728.249	724.117	846.523	845.369	673.24	845.512
Baz2a	116848	MGI:2151152	0.748081	1.67956	0.00724416	218.757	372.638	155.834	296.337	216.541	237.482	325.237	551.471	706.496	633.818	450.092	294.746
Srrm2	75956	MGI:1923206	0.747805	1.67924	1.54052e-06	5912.8	4699.62	6714.76	5644.55	5174.26	4140.95	11805.2	10054.4	8354.9	8814.92	10270.1	7060.99
Tmem120b	330189	MGI:3603158	0.747451	1.67882	0.0208778	373.798	218.322	62.2128	158.55	64.6035	129.438	384.157	253.379	466.754	335.305	304.362	445.346
Fry	320365	MGI:2443895	0.747254	1.67859	0.00157873	642.465	350.718	793.667	801.242	763.279	612.959	1198.43	1018.48	1060.81	940.693	1951.41	1203.73
H2bc8	319181	MGI:2448386	0.747201	1.67853	0.0277534	81.7683	52.6077	106.305	14.1562	53.8363	3.20921	232.144	119.237	115.628	65.2214	159.392	139.843
Flnb	286940	MGI:2446089	0.74716	1.67849	0.027795	336.63	477.853	203.551	687.992	724.995	29.9526	1189	767.589	1219.93	704.056	1131.68	2037.4
Abca2	11305	MGI:99606	0.746776	1.67804	0.0145442	975.91	667.241	560.519	484.143	570.665	105.904	877.905	593.701	1103.24	1138.87	1622	1650.15
Shfl	319278	MGI:2441788	0.74606	1.67721	0.000641754	134.865	277.944	217.443	404.868	575.45	635.424	688.184	514.21	477.362	733.322	729.407	564.75
Nes	18008	MGI:101784	0.744821	1.67577	0.0212683	99.821	209.554	385.357	134.956	189.025	542.357	674.043	566.376	613.146	341.158	676.276	629.293
Stab1	192187	MGI:2178742	0.744319	1.67518	0.000727187	13141.3	6554.92	6622.95	6648.7	10184.6	7864.71	14311.6	10427	13383.1	13885.5	24289	18413
Zfhx3	11906	MGI:99948	0.743648	1.6744	1.60263e-05	1944.39	1423.04	1590.96	2177.23	3172.75	1979.01	5160.2	3202.01	3902.7	2909.88	3227.3	3002.32
Scly	50880	MGI:1355310	0.743211	1.6739	0.0178565	298.401	315.646	384.149	374.668	120.833	802.303	1297.41	743.99	743.625	587.829	907.774	658.338
Slc38a7	234595	MGI:2679005	0.742798	1.67342	0.000885034	2801.36	1924.56	2210.67	2167.79	1909.39	779.838	3262.98	3000.8	3348.96	3679.15	4032.61	3972.62
Slc4a7	218756	MGI:2443878	0.742577	1.67316	7.75279e-05	1751.12	2272.65	3071.38	2432.04	1804.11	1562.89	5073	3872.72	4139.26	2592.13	3437.55	3861.82
Arhgap35	232906	MGI:1929494	0.742216	1.67274	0.00131521	508.662	559.395	378.109	226.499	354.123	298.457	809.558	553.955	518.734	498.358	1035.29	750.849
Cbfa2t2	12396	MGI:1333833	0.742166	1.67269	0.00652476	824.054	621.647	817.223	995.654	283.538	890.021	1633.26	976.253	1173.25	1247.57	2079.68	1565.17
Usp31	76179	MGI:1923429	0.741932	1.67241	0.0281065	243.181	14.9055	264.556	77.3873	8.37453	51.3474	352.341	254.621	319.302	304.366	314.229	354.986
Frmd4a	209630	MGI:1919850	0.740905	1.67122	5.49868e-06	9658.21	9304.55	8233.23	10458.6	9914.25	9013.61	19887.8	13317.3	17116.1	11050	19313.7	17903.1
Itga5	16402	MGI:96604	0.740638	1.67091	0.000734918	1389	1103.88	977.285	613.436	976.231	529.52	1048.77	1146.41	1544.53	1477.52	2757.48	2239.64
Ncoa2	17978	MGI:1276533	0.740279	1.6705	0.00140117	990.777	866.273	896.348	1128.72	563.486	791.606	1507.17	1052.02	1919	1141.37	2229.97	1781.38
Braf	109880	MGI:88190	0.739985	1.67016	2.09647e-05	625.474	547.12	524.883	607.773	399.585	469.615	1181.93	765.104	1037.47	746.701	1019.35	816.468
Lrguk	74354	MGI:1921604	0.738903	1.66891	0.0059759	11.6812	0	0	6.60623	0	0	102.521	96.8801	204.735	134.624	219.353	90.3601
Nsd1	18193	MGI:1276545	0.738498	1.66844	7.99134e-05	1052.37	1591.38	1949.13	1388.25	1628.25	1616.37	3154.57	2116.46	3553.7	2230.91	2771.9	2524.7
Celf1	13046	MGI:1342295	0.738417	1.66834	2.68627e-07	4493.01	4923.2	4938.37	5009.41	4596.42	3255.21	8035.49	7942.93	6897.36	6664.29	9729.73	7567.66
Fip1l1	66899	MGI:1914149	0.737885	1.66773	6.5392e-08	1980.49	1882.48	2449.86	1254.24	1878.29	1315.78	3138.07	3440.49	2995.71	2883.96	2671.71	3093.76
Ankrd17	81702	MGI:1932101	0.737867	1.66771	0.00247095	1129.89	495.389	875.812	880.517	1343.51	1979.01	2651.39	2071.74	2009.17	1461.63	2179.87	1753.42
Plekhm2	69582	MGI:1916832	0.737539	1.66733	0.027857	691.314	313.016	610.048	523.78	263.2	35.3013	1194.89	957.623	809.395	1010.1	943.447	760.531
Lmln	239833	MGI:2444736	0.737244	1.66699	0.0110257	705.119	302.494	359.385	207.624	574.254	403.291	1411.72	816.029	629.058	703.22	895.63	657.262
Sec61a2	57743	MGI:1931071	0.737092	1.66681	0.00266761	357.869	370.007	661.993	674.78	652.017	294.178	1283.27	993.642	1118.09	726.633	900.943	666.943
Gas2l3	237436	MGI:1918780	0.736982	1.66669	0.0292431	353.621	148.178	446.362	414.305	8.37453	478.173	590.377	1288.01	1055.5	1117.96	1042.12	851.966
Arglu1	234023	MGI:2442985	0.736924	1.66662	3.37894e-05	1053.43	1105.64	1458.08	1304.26	1574.41	1781.11	3055.58	3447.94	2335.89	2465.03	1495.25	1904.02
Plekha1	101476	MGI:2442213	0.736831	1.66651	3.4832e-14	2277.83	2266.51	2428.11	2231.96	1812.49	1813.2	4149.13	4127.34	3449.74	3550.38	3388.97	3030.29
Lyz2	17105	MGI:96897	0.736702	1.66636	2.4193e-05	10290.1	15339.5	13656.6	11521.3	14724.8	20300.4	22850.3	23770.4	31824.2	26852	21929.3	22571.7
Exoc4	20336	MGI:1096376	0.736287	1.66588	0.00354867	2390.39	2205.14	1023.79	1593.99	1050.41	2181.19	4842.03	2707.67	3412.61	2247.63	3243.24	3198.1
Zfc3h1	216345	MGI:2446143	0.736057	1.66562	1.10851e-06	854.85	875.918	885.476	1112.68	1190.38	1142.48	2011.52	1297.95	2098.27	1354.6	1866.4	1745.89
Ppp1r9a	243725	MGI:2442401	0.73526	1.6647	3.3524e-06	1054.49	859.259	843.799	1138.16	1162.86	1161.73	2845.83	1707.82	1702.59	1469.99	1505.11	1598.51
Itsn2	20403	MGI:1338049	0.735134	1.66455	4.37911e-05	1567.4	1805.32	1809	1626.08	2220.45	1297.59	3319.54	2480.38	3639.62	2235.09	3454.25	2990.49
Zfp692	103836	MGI:2144276	0.734006	1.66325	0.0311274	270.791	158.7	10.2681	325.593	546.737	258.876	886.154	689.339	743.625	596.19	588.991	458.255
Shprh	268281	MGI:1917581	0.733415	1.66257	0.0141217	632.908	178.866	832.323	794.635	1623.46	722.073	1925.5	1774.89	1589.09	1146.39	1250.85	1655.53
Cnot3	232791	MGI:2385261	0.733301	1.66244	5.21379e-07	1279.62	1037.25	828.095	1032.46	1555.27	1197.04	2061.02	2065.53	2094.03	1875.53	1914.22	1852.38
Ccdc88a	108686	MGI:1925177	0.732967	1.66205	8.92802e-07	816.621	1077.58	965.205	1625.13	1542.11	1578.93	2995.48	2075.47	2227.69	1503.44	1796.57	2210.59
Tmem26	327766	MGI:2143537	0.732919	1.662	0.0172835	118.936	7.01436	15.1002	33.9749	65.7999	0	247.463	459.559	611.024	105.358	122.959	138.767
Gtpbp2	56055	MGI:1860138	0.732786	1.66184	0.00224581	604.236	358.609	499.515	514.342	486.919	1040.85	1407.01	1091.76	1024.74	1079.5	1083.86	708.896
Plin2	11520	MGI:87920	0.732542	1.66156	4.85464e-15	2438.18	2537.44	2713.2	2423.54	2649.94	3060.52	4464.94	4629.13	4195.49	4999.47	4290.67	4064.05
Fbxl20	72194	MGI:1919444	0.732489	1.6615	4.98888e-05	1496.25	1472.14	1452.64	1778.02	1048.01	907.137	2884.71	2197.19	2446.22	2105.48	2561.65	2053.54
Nexn	68810	MGI:1916060	0.732401	1.6614	0.0179192	11.6812	7.01436	6.04008	44.3561	1.19636	1.06974	129.624	65.8288	32.885	96.1597	46.2995	55.9372
Syce1l	668110	MGI:1922247	0.730646	1.65938	0.0272205	14.867	16.6591	4.22806	17.9312	27.5163	27.8132	47.1359	37.2616	31.8242	43.4809	28.0833	49.4829
Myo9a	270163	MGI:107735	0.730382	1.65908	0.00566101	1348.65	1097.75	2055.44	1736.5	1853.16	668.586	3861.61	2260.54	3885.73	1796.93	2374.18	2683.91
Map11	231807	MGI:2385896	0.729716	1.65831	0.00398162	684.942	339.32	741.118	653.073	802.759	1039.78	1186.65	699.276	1420.42	1758.47	1779.87	1097.23
Tnfrsf11a	21934	MGI:1314891	0.729677	1.65827	1.69792e-06	4228.59	3447.56	3524.39	4586.61	3563.96	4748.56	6641.44	7068.52	6224.81	5085.6	7820.82	8515.36
Luzp1	269593	MGI:107629	0.729632	1.65822	0.00121658	463	889.07	965.809	510.567	461.796	464.266	1059.38	724.117	1244.32	923.133	1202.27	1481.26
Brd4	57261	MGI:1888520	0.729428	1.65798	3.84991e-06	1877.48	1436.19	1809	1810.11	2134.31	1258.01	2907.1	3487.68	2864.17	2474.23	3095.24	2980.81
Slamf1	27218	MGI:1351314	0.729113	1.65762	0.00575654	163.537	206.047	283.884	111.362	241.665	288.829	643.405	467.012	440.234	241.654	365.842	358.213
Il17ra	16172	MGI:107399	0.728872	1.65734	0.000413301	4390	2517.28	3190.37	2812.37	3483.81	1720.14	4933.95	4795.57	4962.45	4372.34	6698.25	6342.42
Pbx3	18516	MGI:97496	0.72868	1.65712	0.00678386	235.748	332.305	181.806	214.231	455.814	209.669	714.108	355.227	717.104	431.465	462.236	443.195
Sat2	69215	MGI:1916465	0.728388	1.65679	0.00176177	159.289	129.766	117.178	347.299	264.396	271.713	550.311	437.203	328.85	367.915	352.18	185.023
Pln	18821	MGI:97622	0.728378	1.65678	0.023599	75.3967	57.8685	0.604008	42.4686	22.7309	136.926	153.192	305.545	502.822	112.883	243.642	252.793
Ikbkb	16150	MGI:1338071	0.727378	1.65563	1.01975e-06	2694.11	3472.11	3667.54	3151.17	2751.63	2364.12	6516.53	4989.33	4347.18	4397.43	5571.12	5087.06
Camk2g	12325	MGI:88259	0.727236	1.65546	0.00901117	151.855	173.605	94.2253	98.1498	101.691	236.412	446.612	250.895	400.984	208.207	199.619	209.764
Ankrd39	109346	MGI:1914816	0.727128	1.65534	0.00554156	664.765	572.547	393.209	770.098	711.835	278.132	1290.34	1289.25	800.908	852.059	1228.08	925.115
P3h2	210530	MGI:2146663	0.726469	1.65458	0.00325962	1708.64	1998.22	861.315	2281.04	1910.59	1356.43	3827.43	2815.73	3307.59	1741.75	3409.47	3516.51
Kif13a	16553	MGI:1098264	0.726418	1.65453	0.0141382	1732	980.257	1104.73	486.974	659.195	167.949	2098.72	1042.08	1408.75	980.829	1911.94	1625.41
Aasdh	231326	MGI:2442517	0.726278	1.65437	0.0116937	278.225	538.352	334.62	419.968	129.207	309.154	592.733	604.88	910.171	505.884	834.909	471.163
AW549877	106064	MGI:2146232	0.726055	1.65411	0.000164112	2139.78	3518.58	4464.83	3418.25	2769.58	3167.49	8434.96	6107.17	5659.4	4088.88	5105.85	5259.17
Ubn1	170644	MGI:1891307	0.72476	1.65263	2.57256e-09	2310.75	1692.21	2144.23	1828.04	1542.11	1342.52	2865.86	3106.37	2682.78	3007.71	3143.05	3418.62
Hcfc1	15161	MGI:105942	0.723687	1.6514	0.00350337	2180.13	2056.08	851.047	1585.5	1633.03	845.092	2421.6	2271.71	3084.82	2555.34	3070.19	3393.88
Ddhd1	114874	MGI:2150302	0.723525	1.65121	0.00277914	261.234	391.05	304.42	328.424	600.574	246.04	1066.45	658.288	805.151	521.771	525.234	436.74
Glp2r	93896	MGI:2136733	0.723231	1.65088	NA	1.06193	0	1.20802	1.8875	0	0	7.07038	13.6626	19.0945	8.36172	25.0473	3.22715
Anxa9	71790	MGI:1923711	0.722684	1.65025	0.019948	11.6812	7.01436	3.62405	4.71874	4.78545	8.5579	4.71359	79.4914	5.30403	96.1597	37.1914	20.4386
Cdh23	22295	MGI:1890219	0.721519	1.64892	0.00185371	2219.42	1152.11	1704.51	1078.7	2155.84	2054.97	3575.26	3354.78	3152.71	1990.92	3713.83	2988.34
Gatad2b	229542	MGI:2443225	0.721385	1.64876	0.000525384	437.513	276.19	411.933	379.387	467.777	408.64	1069.98	781.251	566.47	590.337	512.331	728.259
Wdfy4	545030	MGI:3584510	0.721093	1.64843	0.000342406	1150.07	1023.22	1030.44	1447.71	1014.51	1754.37	2214.21	1538.9	2060.08	1576.18	2744.57	2876.46
Aebp2	11569	MGI:1338038	0.720556	1.64782	0.00427268	563.883	610.249	537.567	742.729	1240.63	385.105	1006.35	1624.6	1533.92	969.959	1222.76	1126.27
Ago2	239528	MGI:2446632	0.71985	1.64701	0.0327291	388.665	130.642	228.919	449.224	64.6035	668.586	547.954	778.767	952.603	646.361	985.952	583.038
Luc7l	66978	MGI:1914228	0.71963	1.64676	3.08511e-05	1293.43	1754.47	1603.64	2090.4	2624.82	2956.75	4929.23	3123.76	3313.96	2798.67	3768.48	2776.42
Foxp1	108655	MGI:1914004	0.718808	1.64582	0.00267151	949.362	550.627	831.719	916.379	422.316	555.194	1759.35	1145.17	1342.98	842.861	1200.75	1390.9
Gga3	260302	MGI:2384159	0.718778	1.64579	0.0061131	1778.73	910.99	742.93	1542.08	1336.34	666.446	2606.61	2153.72	1733.36	1799.44	2741.54	1989
Vps9d1	72325	MGI:1914143	0.718084	1.645	0.00179431	1693.77	2225.31	1899.61	2021.51	1479.9	724.212	3217.02	3153.57	2373.02	3124.77	3525.59	2453.71
Cmip	74440	MGI:1921690	0.717609	1.64445	4.31947e-07	1325.28	1131.07	1703.91	1275	1512.2	1118.95	2161.18	1922.7	1998.56	2213.35	2796.19	2672.08
Samd4b	233033	MGI:2448542	0.717529	1.64436	0.00135872	864.408	582.192	773.734	885.235	364.89	632.215	1398.76	1093.01	1051.26	1031	1412.51	1329.58
Hdgfl2	15193	MGI:1194492	0.717067	1.64384	0.00108227	2028.28	1722.9	1036.48	1996.03	1268.14	1105.04	3033.19	2648.06	2391.06	2759.37	3360.89	2081.51
Arid3b	56380	MGI:1930768	0.716541	1.64324	0.0013737	1092.72	1566.83	850.443	1558.13	689.104	1112.53	2361.51	2094.1	1718.5	1766.83	2251.98	2075.05
Baiap2l2	207495	MGI:2652819	0.714953	1.64143	0.0154358	0	0	3.02004	9.43748	11.9636	0	31.8167	28.5672	16.9729	63.549	45.5405	17.2114
Manba	110173	MGI:88175	0.714541	1.64096	0.00123559	3851.6	2785.58	1760.08	2681.19	1295.66	2275.33	3781.47	4501.2	3742.52	4186.71	4924.45	4700.87
Col4a3bp	68018	MGI:1915268	0.714495	1.64091	0.00410224	286.72	407.71	247.039	308.605	520.417	816.21	936.825	850.806	618.45	632.982	828.837	697.063
Herc2	15204	MGI:103234	0.714485	1.6409	1.30114e-05	2470.04	2031.53	3143.86	2384.85	2724.12	2933.22	4935.12	4697.44	4305.81	3225.11	5439.81	4225.41
Zswim6	67263	MGI:1914513	0.714471	1.64088	0.00601876	541.582	407.71	508.575	525.667	1298.05	779.838	1633.26	885.584	1432.09	703.22	1395.06	1215.56
Cenpe	229841	MGI:1098230	0.714382	1.64078	0.00496354	875.027	845.23	866.752	1201.39	705.853	363.711	1546.06	1162.56	2083.42	1292.72	1445.15	1416.72
Mss51	74843	MGI:1922093	0.714378	1.64078	0.0206551	0	0.876795	10.2681	3.77499	4.78545	2.13947	20.0327	17.3887	53.0403	24.249	10.6261	15.06
Ugcg	22234	MGI:1332243	0.714184	1.64056	0.00354822	1059.8	1540.53	545.419	927.704	1137.74	667.516	2406.29	2038.21	1840.5	1453.27	1244.77	1830.87
Skiv2l	108077	MGI:1099835	0.713122	1.63935	1.79394e-05	2179.07	1902.64	2007.12	2015.84	2654.73	2492.49	3922.88	3307.59	3659.78	3415.76	5363.15	2924.87
Kansl1	76719	MGI:1923969	0.712854	1.63904	0.00694854	2957.46	1572.09	1473.18	2496.21	1058.78	1030.16	3444.45	2594.65	2849.32	2554.5	4261.83	3923.13
Zzef1	195018	MGI:2444286	0.712717	1.63889	0.00141177	584.059	780.347	481.394	880.517	547.934	1154.25	1606.15	1156.35	1255.99	1009.26	1575.7	1171.45
Pik3cb	74769	MGI:1922019	0.711692	1.63772	0.000733313	1229.71	1412.52	1702.7	1097.58	969.053	556.263	2139.97	2043.18	1559.38	1651.44	2695.24	1803.97
Usp35	244144	MGI:2685339	0.711417	1.63741	0.00715488	467.247	1291.52	529.111	704.036	977.428	550.915	1206.68	1292.98	1333.43	1323.66	2019.72	1265.04
Stk11	20869	MGI:1341870	0.711091	1.63704	0.000500314	232.562	206.924	252.475	277.462	509.65	634.354	646.94	678.161	613.146	513.409	538.137	505.586
Cipc	217732	MGI:1919185	0.710915	1.63684	0.0253677	773.082	512.925	404.685	716.304	302.68	101.625	1270.31	858.258	1089.45	913.099	755.972	903.601
Larp1	73158	MGI:1890165	0.710335	1.63618	1.09054e-05	1770.23	1415.15	1462.3	1786.51	1104.24	1930.88	2694.99	2143.78	2264.82	2756.86	3225.79	3152.92
Scd2	20250	MGI:98240	0.709741	1.63551	0.000537282	9644.41	12820.5	8214.51	9600.74	4573.69	5630.03	15711.6	14684.8	11890.6	11795	15554.4	16616.6
Katnb1	74187	MGI:1921437	0.70888	1.63453	0.00123779	729.543	526.077	305.628	426.574	655.606	579.798	1036.99	873.163	1059.74	817.776	917.641	987.506
6030468B19Rik	77727	MGI:1924977	0.708874	1.63453	0.0150637	191.147	93.817	123.822	85.881	112.458	198.971	300.491	268.283	248.228	260.049	345.349	140.919
Tcf25	66855	MGI:1914105	0.708499	1.6341	0.00011783	5959.53	5102.95	4616.43	4976.38	5225.71	3042.33	10675.1	7961.56	6863.41	8150.16	9468.63	6519.91
Btaf1	107182	MGI:2147538	0.708477	1.63408	0.0016229	2219.42	2024.52	1690.01	2589.64	3115.33	1255.87	4995.22	3533.64	3783.89	2648.16	3861.83	4058.67
Tsc1	64930	MGI:1929183	0.708351	1.63394	0.00427268	316.454	736.508	684.945	464.324	946.322	569.1	1622.65	1284.28	1376.93	782.657	1062.61	801.408
Stim1	20866	MGI:107476	0.70826	1.63383	0.0020298	1095.91	806.651	651.121	997.541	614.93	433.244	1079.41	1032.15	1468.15	1305.26	1750.27	1581.3
Usp9x	22284	MGI:894681	0.707912	1.63344	0.00678686	1493.07	1061.8	623.336	1523.21	977.428	989.507	2367.4	1460.65	2577.76	1215.79	2578.35	2108.4
Slc43a2	215113	MGI:2442746	0.707727	1.63323	1.1005e-10	5414.76	4216.51	4958.91	3270.09	3181.13	2591.97	6201.9	5866.21	5125.81	6745.4	7776.04	6696.33
Slc17a9	228993	MGI:1919107	0.707648	1.63314	0.0331437	180.527	178.866	94.2253	101.925	144.76	0	419.509	423.54	572.835	291.824	535.101	339.926
Atn1	13498	MGI:104725	0.707528	1.633	0.014007	53.0963	34.195	19.9323	83.9935	105.28	104.834	87.2013	99.3642	128.357	102.013	175.331	97.8901
Usp36	72344	MGI:1919594	0.707518	1.63299	0.00116355	1174.49	743.522	499.515	478.48	699.872	701.748	1252.64	1122.82	1253.87	1086.19	1459.57	1341.42
Ncor1	20185	MGI:1349717	0.707337	1.63279	1.02358e-06	2346.86	2227.06	2742.2	2917.12	4061.65	5036.32	5195.55	5607.87	5978.7	4705.97	5398.83	4762.19
6030458C11Rik	77877	MGI:1925127	0.70716	1.63259	1.10836e-05	886.708	761.935	549.043	793.692	581.432	624.727	1590.84	1235.84	1272.97	1006.75	998.855	1080.02
Zer1	227693	MGI:2442511	0.707024	1.63243	0.000216484	538.396	338.443	285.092	806.904	783.617	796.954	954.501	706.728	1076.72	902.229	1130.92	988.582
Tom1l2	216810	MGI:2443306	0.706968	1.63237	0.0303524	982.281	359.486	941.045	1290.1	169.883	540.217	1407.01	1582.38	1247.51	1672.34	1953.69	1354.33
Nf1	18015	MGI:97306	0.706737	1.63211	0.00344492	344.064	469.962	527.903	525.667	648.428	470.684	1178.4	965.075	735.138	587.829	1281.97	619.612
Gripap1	54645	MGI:1859616	0.706701	1.63207	7.68396e-07	822.992	941.678	1178.42	1140.05	1092.28	1592.84	1795.88	1845.69	2078.12	1873.86	1800.37	1902.94
Sh3pxd2b	268396	MGI:2442062	0.706609	1.63196	0.0274897	22.3004	14.0287	4.83206	68.8936	0	100.555	111.948	175.129	212.161	81.9448	131.308	212.992
Mettl17	52535	MGI:1098577	0.706005	1.63128	0.0127839	518.22	783.855	591.928	285.956	1064.76	602.262	1276.2	1181.19	961.09	1711.64	1395.82	817.543
Pdxk	216134	MGI:1351869	0.705402	1.6306	0.0292	765.648	493.635	751.99	397.318	148.349	1106.11	1328.05	1008.55	1302.67	852.059	1719.91	1516.76
Mapre3	100732	MGI:2140967	0.705373	1.63057	0.040404	19.1147	40.3326	54.3607	8.49373	90.9235	25.6737	101.342	60.8606	79.5604	97.8321	173.813	138.767
Vamp1	22317	MGI:1313276	0.70531	1.63049	0.0365883	201.766	134.15	454.818	84.9373	515.632	669.656	1238.49	814.787	612.085	610.405	842.499	565.826
Tulp4	68842	MGI:1916092	0.704866	1.62999	0.00244008	516.096	258.654	440.926	406.755	502.472	484.591	598.625	945.202	862.435	567.761	1019.35	648.656
Vat1	26949	MGI:1349450	0.704692	1.6298	0.0249295	0	9.64474	4.22806	4.71874	3.58909	1.06974	22.3895	13.6626	36.0674	30.1022	18.2162	6.45429
Atad2b	320817	MGI:2444798	0.704426	1.6295	0.00739969	789.011	297.233	614.88	614.38	619.715	992.716	1621.47	951.412	1280.39	1082.01	1444.39	817.543
Phtf2	68770	MGI:1916020	0.704333	1.62939	0.0127906	1349.71	843.477	983.325	680.442	1700.03	396.873	2028.02	1969.9	2277.55	1435.71	1678.17	1957.8
Castor2	80909	MGI:1933384	0.704211	1.62925	0.0288691	458.752	180.62	381.129	286.899	630.483	124.09	1209.03	591.217	665.125	640.507	759.767	495.905
Atp2a1	11937	MGI:105058	0.703697	1.62867	0.0397678	42.477	12.2751	7.8521	8.49373	21.5345	23.5342	89.5581	73.2811	38.189	61.0405	73.6238	15.06
C3	12266	MGI:88227	0.703217	1.62813	0.0410446	463	455.933	548.439	735.179	235.683	91.9974	824.878	704.244	3465.65	505.884	1199.23	351.759
Tcim	69068	MGI:1916318	0.702113	1.62689	0.0157455	0	8.76795	50.7367	4.71874	0	0	67.1686	104.332	161.242	86.1257	80.4549	90.3601
Rnf214	235315	MGI:2444451	0.701995	1.62675	0.000814577	397.16	492.759	437.906	763.492	719.013	351.944	1236.14	843.354	986.549	775.131	808.344	832.603
Pld2	18806	MGI:892877	0.700597	1.62518	0.000504215	795.382	1358.16	1017.15	1003.2	976.231	955.275	2745.66	1486.74	1477.7	1510.13	1620.48	1753.42
Ccnl1	56706	MGI:1922664	0.700399	1.62495	9.6749e-05	2453.05	4109.54	4510.73	3923.16	3360.58	5131.53	8331.26	7170.37	7402.3	6222.79	6340.76	4912.79
Myo1e	71602	MGI:106621	0.697136	1.62128	0.00455622	1921.02	1149.48	1447.2	998.485	451.028	1146.76	2459.31	1553.81	2336.95	1628.03	1918.01	2417.13
Proser3	333193	MGI:2681861	0.697112	1.62126	0.0375365	211.323	90.3099	189.659	108.531	95.7089	14.9763	202.684	165.193	302.33	222.422	318.025	280.762
Stard9	668880	MGI:3045258	0.696889	1.62101	0.00120282	985.467	1833.38	2091.08	1669.49	1752.67	1264.43	2871.75	2851.75	3139.98	2557.01	3433.75	1901.86
Per3	18628	MGI:1277134	0.696801	1.62091	0.0192113	101.945	125.382	300.796	296.337	284.734	689.981	533.814	648.351	578.139	563.58	500.187	394.787
Adssl1	11565	MGI:87947	0.696289	1.62033	0.00470505	354.683	379.652	586.492	506.792	571.861	295.247	570.344	1096.73	742.564	1001.73	759.767	663.716
Tgfa	21802	MGI:98724	0.695669	1.61964	2.2101e-05	3720.99	4326.98	2397.91	4250.64	3288.8	3501.25	6959.61	5969.31	5319.94	5372.4	6195.79	6376.84
Foxm1	14235	MGI:1347487	0.695376	1.61931	0.0302579	1008.83	374.391	557.499	511.511	163.902	899.649	1533.09	807.334	1215.68	893.867	1343.44	1424.25
Usp1	230484	MGI:2385198	0.695375	1.61931	0.00113972	735.915	647.951	916.28	717.248	1079.12	453.569	1399.94	1505.37	1403.45	1367.14	994.301	1271.5
Fbrsl1	381668	MGI:1920907	0.694357	1.61816	0.00019869	5284.14	3477.37	3358.28	5091.52	4967.29	2765.27	5874.31	6950.53	6523.95	7664.35	8522.15	7168.57
Ice1	218333	MGI:2385865	0.694324	1.61813	0.00972163	1150.07	765.442	814.807	1718.56	812.33	944.578	2382.72	1063.2	1966.73	1226.66	2551.79	2155.73
4930523C07Rik	67647	MGI:1914897	0.694249	1.61804	0.0366556	105.131	170.098	26.5764	27.3687	33.4981	0	538.527	274.494	232.316	84.4533	54.6486	178.569
Plekho2	102595	MGI:2143132	0.69421	1.618	0.00790353	1790.41	1839.52	1343.31	1707.24	1295.66	454.638	1871.29	2497.77	2450.46	2431.59	2895.62	3055.03
Cbx5	12419	MGI:109372	0.694193	1.61798	0.00758204	366.364	280.574	669.845	1221.21	770.457	960.624	1266.78	1948.78	893.198	858.748	1216.69	1081.09
Ecm1	13601	MGI:103060	0.693708	1.61743	0.0137322	45.6628	0	3.62405	0	0	0	28.2815	137.868	82.7428	178.941	113.851	95.7386
Ddhd2	72108	MGI:1919358	0.693484	1.61718	5.63777e-06	604.236	600.604	797.291	955.073	1016.91	931.741	1102.98	1640.75	1520.13	1395.57	1361.66	1062.81
Cep350	74081	MGI:1921331	0.693031	1.61668	0.0158762	1060.86	863.643	703.065	794.635	1205.93	338.037	1469.46	1424.63	2050.54	904.738	2166.21	1375.84
Zfp516	329003	MGI:2443957	0.692531	1.61612	0.00135756	416.275	257.778	275.428	269.912	387.621	219.296	298.134	448.381	389.316	634.654	734.72	835.831
Mcoln1	94178	MGI:1890498	0.692159	1.6157	0.00275245	3104.01	1982.43	3438.01	2945.44	3739.83	1563.96	5582.06	5299.84	3543.09	5318.05	5467.9	4325.45
Nab2	17937	MGI:107563	0.691392	1.61484	0.00128529	739.1	747.029	580.452	491.693	967.857	431.104	839.018	1028.42	1087.33	1254.26	1436.8	1282.25
Dennd4c	329877	MGI:1914769	0.690546	1.61389	0.0457045	299.463	368.254	556.291	238.768	447.439	26.7434	1222	493.095	417.957	495.014	1375.32	879.935
Pdgfa	18590	MGI:97527	0.689739	1.61299	0.0109517	303.711	164.837	155.834	156.662	101.691	81.3	240.393	218.601	356.431	334.469	333.205	215.143
Ralgapa1	56784	MGI:1931050	0.689429	1.61264	0.0336619	637.155	697.929	518.239	1264.62	1101.85	164.74	2081.05	1423.39	1996.44	788.51	1244.77	1632.94
Polr1a	20019	MGI:1096397	0.689234	1.61243	0.000628195	991.839	1096.87	1727.46	747.448	407.959	473.894	1487.14	1704.1	1565.75	1146.39	1366.22	1352.17
Ddx11	320209	MGI:2443590	0.688936	1.61209	0.0187743	486.362	339.32	353.949	148.168	193.811	594.774	687.005	560.166	570.713	688.169	781.779	731.486
Sugp2	234373	MGI:2678085	0.687668	1.61068	0.0109227	602.112	598.851	1058.83	1161.75	916.413	727.421	873.192	1809.67	1450.12	1022.64	2571.52	1554.41
Ankhd1	108857	MGI:1921733	0.686674	1.60957	3.0869e-05	1959.25	1422.16	1465.32	1763.86	1394.96	1291.17	3094.47	2992.1	2804.77	1640.57	2517.63	2641.96
Cyp27a1	104086	MGI:88594	0.686203	1.60904	0.000287974	1096.97	810.158	1178.42	1490.18	982.213	1681.63	1667.43	1725.21	2388.93	2415.7	2209.47	1762.02
Inpp4a	269180	MGI:1931123	0.685688	1.60847	0.0472916	236.809	19.2895	205.363	49.0749	226.112	73.8119	342.913	293.124	526.159	213.224	570.774	260.323
Cdk16	18555	MGI:97516	0.685388	1.60813	1.1094e-05	1836.07	1254.69	1081.78	2086.63	2137.9	2231.47	3139.25	2557.39	3037.09	2683.27	3330.53	2533.31
Slk	20874	MGI:103241	0.685075	1.60779	2.80961e-06	1209.53	1145.09	1399.49	1727.06	1316	1888.09	2643.14	2143.78	2853.57	1849.61	2294.48	2519.32
Dnajb14	70604	MGI:1917854	0.684824	1.60751	3.04053e-05	786.887	953.953	722.394	994.71	704.657	1265.5	1747.56	1740.12	1492.55	1459.96	1262.23	1375.84
Eif4g1	208643	MGI:2384784	0.683088	1.60557	0.00174763	3969.48	2762.78	2092.89	3741.96	1775.4	2575.93	4427.24	3728.64	4608.14	4413.31	6106.98	6177.83
Arrb1	109689	MGI:99473	0.682886	1.60535	5.81574e-06	1008.83	1052.15	1250.3	1360.88	1219.09	1100.76	1953.78	1367.5	1830.95	1726.69	2495.62	2284.82
Invs	16348	MGI:1335082	0.6815	1.60381	0.0297724	384.417	340.196	396.833	156.662	553.915	403.291	862.586	565.134	1154.16	291.824	976.844	616.385
Ttc8	76260	MGI:1923510	0.681392	1.60369	0.0315471	128.493	142.918	323.144	125.518	114.851	370.129	655.189	399.941	425.383	284.298	379.504	310.882
Stk11ip	71728	MGI:1918978	0.680971	1.60322	0.00365077	1774.48	2225.31	1159.7	1542.08	723.799	841.883	1608.51	2505.22	2010.23	2715.89	2976.07	2325.7
Cpeb2	231207	MGI:2442640	0.680646	1.60286	0.0373365	578.75	222.706	470.522	324.649	653.214	90.9277	839.018	819.755	932.448	621.275	765.08	851.966
Naip6	17952	MGI:1298222	0.679489	1.60157	0.0414211	392.913	112.23	691.589	426.574	220.131	321.991	1464.75	567.618	667.247	433.137	612.52	891.768
Dvl1	13542	MGI:94941	0.679048	1.60108	0.0240824	1290.24	725.109	255.495	959.791	1123.38	1074.02	1991.49	1158.84	1163.7	1979.22	2588.98	1498.47
Bcl3	12051	MGI:88140	0.678976	1.601	0.0502246	118.936	211.308	173.35	64.1748	35.8909	1.06974	182.651	270.767	203.675	200.681	237.57	219.446
Mef2d	17261	MGI:99533	0.678885	1.6009	0.000545396	1843.5	1134.57	1729.28	1312.75	1304.03	858.999	2493.49	2072.99	1801.25	1997.61	3110.42	2276.21
Mbd6	110962	MGI:106378	0.678485	1.60046	0.0461772	81.7683	64.8828	70.0649	82.106	80.1562	9.62764	129.624	140.352	172.911	182.285	149.525	88.2086
Ldlrap1	100017	MGI:2140175	0.678426	1.60039	0.00812917	2100.49	788.238	706.689	860.698	692.693	718.863	1691	1866.81	1334.49	1843.76	1700.94	1781.38
Mib1	225164	MGI:2443157	0.678206	1.60015	0.016182	1246.7	587.452	1272.64	1447.71	915.217	547.705	1817.09	1470.59	3011.63	1218.3	1673.61	1997.6
Huwe1	59026	MGI:1926884	0.67814	1.60008	0.0397382	638.217	155.193	1243.05	661.567	966.66	1467.68	1432.93	1500.4	2270.12	1286.03	2398.47	1606.04
Mtr	238505	MGI:894292	0.677045	1.59886	0.00352293	2009.16	2595.31	1261.17	1492.06	1044.42	1344.66	3345.47	2703.95	2210.72	1749.27	3127.87	3467.03
Fam219a	71901	MGI:1919151	0.67696	1.59877	0.046572	44.6009	79.7883	75.501	119.856	104.083	12.8368	121.375	139.11	140.026	214.896	164.705	202.234
BC017158	233913	MGI:2384572	0.676864	1.59866	0.00743076	1129.89	981.133	808.163	1157.98	1534.93	547.705	2000.92	1942.57	1242.2	1903.96	2394.67	1445.76
Alms1	236266	MGI:1934606	0.676357	1.5981	0.0402129	10.6193	70.1436	1.20802	36.8062	15.5527	29.9526	187.365	80.7334	132.601	45.1533	144.971	67.77
Nuak2	74137	MGI:1921387	0.676229	1.59796	5.91637e-05	880.336	1138.96	602.196	990.935	1159.27	1008.76	1885.43	1723.97	1503.16	1397.24	1616.69	1467.28
Ppm1l	242083	MGI:2139740	0.676131	1.59785	0.00543794	1847.75	1800.94	1738.94	1350.5	848.22	779.838	3981.8	1846.93	1922.18	1471.66	2403.02	2525.78
Cramp1l	57354	MGI:1930190	0.674545	1.59609	0.0422424	50.9724	45.5933	141.942	203.849	112.458	140.136	324.059	221.085	308.694	214.06	281.592	73.1486
Stx16	228960	MGI:1923396	0.673167	1.59457	0.00514573	552.201	368.254	213.819	714.417	551.523	817.279	1082.95	794.914	1241.14	660.576	859.957	791.726
Dennd4b	229541	MGI:2446201	0.672555	1.59389	0.0163921	2667.56	2975.84	1055.81	1853.52	1087.49	657.888	3521.05	2533.79	3020.11	2375.56	3083.85	3490.7
Slc26a1	231583	MGI:2385894	0.67255	1.59389	0.00441388	133.803	96.4474	190.867	97.206	163.902	127.299	259.247	199.97	187.763	239.981	245.919	279.686
Ranbp2	19386	MGI:894323	0.672502	1.59383	0.00803906	1086.35	1225.76	1854.91	1601.54	952.304	1975.8	3351.36	2043.18	3016.93	1393.9	2932.05	2701.12
Mfsd4a	213006	MGI:2442786	0.67199	1.59327	0.0503362	330.259	100.831	45.9046	157.606	262.003	160.461	506.711	178.856	306.573	259.213	594.304	579.81
Zfp609	214812	MGI:2674092	0.671949	1.59322	0.0520874	121.06	12.2751	167.31	114.193	131.6	121.95	199.149	203.697	413.714	178.105	346.867	242.036
Ccdc142	243510	MGI:3045292	0.671141	1.59233	0.0347486	646.713	178.866	130.466	300.112	263.2	223.575	364.125	616.058	398.863	784.329	667.927	663.716
Kifc2	16581	MGI:109187	0.671079	1.59226	0.0520891	49.9105	111.353	53.7567	233.106	25.1236	52.4171	666.972	136.626	142.148	118.736	264.894	188.25
Pcdhga5	93713	MGI:1935217	0.670841	1.592	0.00307636	729.543	834.709	1029.23	455.83	470.17	794.815	1489.49	1017.24	1182.8	785.165	1295.63	1511.38
Cep164	214552	MGI:2384878	0.670806	1.59196	0.0433482	45.6628	87.6795	57.3808	148.168	190.222	35.3013	213.29	185.066	227.012	214.06	190.511	97.8901
Sertad2	58172	MGI:1931026	0.670414	1.59153	0.000393409	389.727	570.793	558.707	331.255	532.381	406.5	892.046	880.615	1071.41	493.341	718.022	693.836
Amotl1	75723	MGI:1922973	0.669822	1.59088	0.0534981	36.1055	90.3099	27.7844	171.762	33.4981	59.9053	230.966	173.887	72.1348	116.228	255.786	144.146
Phf21a	192285	MGI:2384756	0.669399	1.59041	0.00554156	415.213	169.221	187.242	281.237	302.68	350.874	553.846	413.604	458.268	502.539	525.993	502.359
Prr12	233210	MGI:2679002	0.669296	1.5903	0.0420264	25.4862	42.0861	30.2004	38.6937	119.636	32.0921	67.1686	114.269	106.081	91.1427	108.538	76.3758
Ppard	19015	MGI:101884	0.669018	1.58999	0.0521291	108.316	40.3326	116.574	100.037	38.2836	24.604	331.129	104.332	188.823	78.6001	182.921	105.42
Trim44	80985	MGI:1931835	0.668928	1.58989	0.0166116	1830.76	1399.36	1304.66	2575.49	690.301	2376.96	3178.14	2804.55	3005.26	2048.62	3976.45	3418.62
Agl	77559	MGI:1924809	0.668522	1.58944	0.00157827	870.779	581.315	795.479	199.131	411.548	319.851	875.549	777.525	998.218	622.112	774.189	887.465
1700029I15Rik	75641	MGI:1916742	0.667781	1.58863	0.0536138	2.12385	3.50718	3.02004	35.8624	114.851	9.62764	75.4174	48.4401	33.9458	46.8256	83.4909	45.18
Dpp7	83768	MGI:1933213	0.667692	1.58853	3.48652e-06	2196.06	1551.05	1996.85	1770.47	1405.73	2069.94	3634.18	3075.32	2739	2768.56	2917.63	2838.81
Ubr5	70790	MGI:1918040	0.666915	1.58767	0.00267223	1094.85	731.247	1814.44	716.304	582.628	772.35	1695.71	1206.03	1715.32	1583.71	1709.29	1493.09
Brd8	78656	MGI:1925906	0.666377	1.58708	9.37146e-07	3028.61	3578.2	3425.93	3422.97	2341.28	3755.85	5377.02	5610.35	5375.1	4499.44	5625.77	5351.68
Togaram1	328108	MGI:2684313	0.666049	1.58672	0.00581679	1149	478.73	878.832	847.485	598.181	1061.18	1351.62	1239.57	1940.21	1204.92	1593.16	1384.45
Lats2	50523	MGI:1354386	0.665938	1.5866	0.00431442	1494.13	1489.67	649.913	1205.17	1055.19	820.488	1616.76	2173.59	1865.96	1669	1697.14	2516.1
Micall1	27008	MGI:105870	0.665838	1.58649	0.0456177	53.0963	334.059	136.506	378.443	165.098	312.363	418.331	417.33	534.646	445.679	671.722	305.503
Nrip1	268903	MGI:1315213	0.665606	1.58623	0.000109485	10987.7	10844.2	8773.82	8745.71	6517.78	9776.33	17199.9	15309.5	13463.7	10488.9	17813.2	17295.3
Kdm5b	75605	MGI:1922855	0.665539	1.58616	0.0113632	1710.76	1259.95	1133.12	1353.33	819.508	391.524	1431.75	1682.98	1574.24	1761.81	2500.93	2823.75
Asap1	13196	MGI:1342335	0.664946	1.58551	0.000294394	3261.17	2758.4	3120.31	3613.61	2856.91	1921.25	5288.64	4560.82	4901.98	3465.1	5591.61	5330.17
Vps37a	52348	MGI:1261835	0.664782	1.58533	1.47694e-07	1502.62	1552.8	1734.71	1939.4	2318.55	2103.1	4089.04	3310.07	2832.35	2278.57	2626.17	2920.57
Trim3	55992	MGI:1860040	0.66444	1.58495	0.0482085	965.29	739.138	231.335	341.637	400.781	64.1842	1013.42	931.54	1371.62	635.49	828.837	687.382
Ubqln4	94232	MGI:2150152	0.663914	1.58438	0.00368079	981.219	503.28	425.222	620.042	628.09	653.609	1257.35	830.933	986.549	931.495	1233.39	1301.62
Taok3	330177	MGI:3041177	0.663678	1.58412	0.002025	2718.53	1884.23	2075.98	2431.09	1202.34	1874.18	4358.89	3352.3	2498.2	2782.78	3642.48	3941.42
Hmbox1	219150	MGI:2445066	0.662797	1.58315	0.00153941	412.027	442.781	333.412	488.861	323.018	261.016	829.591	529.114	694.828	501.703	596.581	670.17
Cdk6	12571	MGI:1277162	0.662784	1.58313	5.7982e-07	1073.61	965.351	1421.83	1475.08	1674.91	1797.16	2545.34	2186.01	2480.16	2246.79	1829.97	2174.02
Arrdc1	215705	MGI:2446136	0.662783	1.58313	0.000870254	3279.23	3082.81	4103.03	3842	4395.43	2135.2	5805.96	6617.66	5412.23	6945.24	5754.8	4394.3
Tex2	21763	MGI:102465	0.662666	1.58301	0.00249603	504.415	672.502	640.249	498.299	263.2	457.848	925.041	665.74	796.665	655.559	1152.17	878.859
Zfp369	170936	MGI:2176229	0.662547	1.58288	0.0567289	64.7775	154.316	371.465	40.5811	3.58909	77.0211	309.918	303.061	380.829	290.988	211.004	144.146
Crispld2	78892	MGI:1926142	0.66231	1.58262	0.0541085	64.7775	61.3756	12.0802	0	0	0	68.347	27.3252	23.3377	70.2384	46.2995	34.4229
Lgals4	16855	MGI:107536	0.662071	1.58235	0.0389166	44.6009	70.1436	60.4008	76.4436	53.8363	74.8816	49.4927	170.161	158.06	127.934	163.946	76.3758
Snx27	76742	MGI:1923992	0.661975	1.58225	0.000260918	1278.56	1277.49	718.77	1239.14	1227.47	887.882	1793.52	1864.32	2211.78	1557.79	1789.74	1787.84
Tubgcp4	51885	MGI:1196293	0.661809	1.58207	7.39117e-06	1029.01	1336.24	947.689	1200.45	1235.84	1619.58	2352.08	1987.28	1803.37	1806.97	2176.84	1826.56
Cd300c	387565	MGI:3032626	0.661568	1.5818	0.0569301	11.6812	21.0431	32.0124	1.8875	1.19636	2.13947	16.4976	26.0831	35.0066	33.4469	8.34909	27.9686
Prdm4	72843	MGI:1920093	0.661401	1.58162	0.0037737	888.832	662.857	731.454	687.992	788.402	317.712	1279.74	1071.89	958.968	1413.13	1192.4	1013.32
Tha1	71776	MGI:1919026	0.661364	1.58158	0.0277854	381.231	326.168	376.297	504.905	817.115	264.225	320.524	858.258	1025.8	837.008	1118.02	776.666
Dock1	330662	MGI:2429765	0.66106	1.58124	0.0160635	1224.4	915.374	527.299	1383.53	708.246	814.07	1795.88	1412.21	1471.34	944.038	2264.88	2122.39
Faap100	71885	MGI:1919135	0.660561	1.5807	1.40903e-05	1125.64	1752.71	1183.86	762.548	975.035	804.442	1649.76	1946.3	1563.63	1881.39	1648.57	1799.67
Usp40	227334	MGI:2443184	0.660504	1.58064	0.000564681	1123.52	1416.9	1900.21	1436.38	912.824	1683.77	2388.61	2244.39	2536.39	2193.28	2675.5	2063.22
Adamts7	108153	MGI:1347346	0.659707	1.57976	0.0543624	37.1674	12.2751	10.8721	32.0874	45.4617	18.1855	43.6007	43.4718	39.2498	40.1362	79.6959	98.9658
D430042O09Rik	233865	MGI:2442760	0.6597	1.57975	NA	180.527	310.385	254.287	224.612	8.37453	4.27895	463.11	455.833	564.348	319.418	743.069	679.852
Numa1	101706	MGI:2443665	0.65918	1.57918	0.00309495	5365.91	2568.13	4309.6	4614.93	3906.12	4342.06	7416.83	3998.17	5364.49	6490.36	10786.3	9799.76
Cxcr2	12765	MGI:105303	0.658655	1.57861	0.0479357	132.741	244.626	147.982	138.731	34.6945	224.645	426.58	272.01	402.045	262.558	176.849	361.44
Cacna1a	12286	MGI:109482	0.658415	1.57835	0.0587489	182.651	59.622	30.2004	67.9498	279.949	59.9053	233.323	213.633	349.005	199.845	242.883	366.819
Pign	27392	MGI:1351629	0.657793	1.57767	0.00157393	1797.84	1643.99	1975.71	1666.66	1981.18	1110.39	3215.84	3281.5	1927.48	2106.32	3235.65	3287.39
Med12	59024	MGI:1926212	0.657518	1.57737	0.0225959	579.811	504.157	687.361	402.036	780.028	1243.03	1093.55	905.456	1291	749.21	2085.76	1504.93
Cdk18	18557	MGI:97518	0.656984	1.57678	0.0284204	7.43348	0.876795	0	256.699	162.705	0	349.984	358.953	537.828	439.826	557.871	421.68
Marchf8	71779	MGI:1919029	0.656904	1.5767	0.00635971	1806.34	1175.78	1944.3	2049.82	1320.78	1056.9	3347.82	2563.6	1722.75	2287.77	3691.82	2493.51
Bcl2l11	12125	MGI:1197519	0.656629	1.5764	0.00100649	1827.57	1520.36	1459.89	1963	1238.23	2529.93	2984.88	3774.6	3405.19	2008.48	3213.64	2319.24
Zrsr2	22184	MGI:103287	0.656569	1.57633	0.000921461	235.748	270.93	257.307	386.937	555.112	406.5	530.278	428.508	702.253	704.893	574.569	443.195
Rif1	51869	MGI:1098622	0.656179	1.5759	0.0157804	517.158	1902.64	1004.47	1005.09	1475.11	1746.88	3426.78	2454.3	2398.48	1771.01	1959.76	1797.52
Pde4dip	83679	MGI:1891434	0.655649	1.57532	1.02358e-06	2264.03	2177.08	1827.73	2427.32	2539.88	2895.78	4487.33	3587.05	4481.9	2708.36	3984.04	3531.57
Rassf4	213391	MGI:2386853	0.655163	1.57479	0.00167088	8430.63	4874.98	8535.84	4366.72	4775.88	6471.91	12849.2	9147.72	10259	6759.61	11637.9	11313.3
Mdc1	240087	MGI:3525201	0.654756	1.57435	0.0560133	156.103	152.562	94.2253	34.9187	358.909	182.925	529.1	357.711	389.316	181.449	366.601	308.73
Creb3l2	208647	MGI:2442695	0.654054	1.57358	0.011359	1356.08	775.963	803.331	908.829	1570.82	820.488	1864.22	1512.82	1094.75	1354.6	2593.53	2657.02
Cntrl	26920	MGI:1889576	0.653842	1.57335	0.0158958	518.22	1658.02	1587.94	1288.22	1338.73	2219.7	3077.97	2671.66	2729.45	2084.58	2873.61	1814.73
Pofut1	140484	MGI:2153207	0.653335	1.5728	0.0210561	892.018	529.584	1000.24	885.235	510.846	1771.48	1846.55	1301.67	1477.7	1295.23	2062.98	2025.57
Akap9	100986	MGI:2178217	0.653297	1.57276	0.0108307	1001.4	870.657	2171.41	1395.8	1064.76	1924.46	3449.17	2357.42	2799.47	1563.64	2447.04	2245.02
Cep192	70799	MGI:1918049	0.653177	1.57263	0.0461176	715.738	847.861	994.801	1193.84	953.5	164.74	2184.75	1007.3	2138.58	1127.16	1710.8	1543.65
Fabp5	16592	MGI:101790	0.652938	1.57237	0.00536207	89.2018	115.737	127.446	158.55	177.062	93.0671	233.323	245.926	242.924	248.343	156.356	171.039
Fbxo42	213499	MGI:1924992	0.6529	1.57233	0.0211613	1370.95	492.759	976.077	1087.2	356.516	787.327	1676.86	1494.19	1190.22	1498.42	1501.32	1713.61
Zfp956	101197	MGI:2141515	0.652735	1.57215	0.048125	340.878	865.396	361.197	198.187	49.0508	259.946	381.8	751.442	514.491	681.48	822.765	536.782
Wwp1	107568	MGI:1861728	0.651852	1.57118	0.0175206	650.96	1250.31	560.519	763.492	301.483	371.199	1309.2	1034.63	1206.14	847.042	1003.41	1310.22
Tiam1	21844	MGI:103306	0.65083	1.57007	0.0523203	133.803	223.583	33.8245	112.306	66.9963	150.833	348.805	259.589	237.62	207.371	173.813	261.399
Kdm2a	225876	MGI:1354736	0.65071	1.56994	0.00617992	1509	1001.3	1085.4	1778.96	1555.27	662.167	2092.83	1974.86	2286.04	1913.16	2663.36	2016.97
Plxna4	243743	MGI:2179061	0.650344	1.56954	4.97968e-05	1986.86	1351.14	1261.77	1802.56	1463.15	1462.33	2488.77	2562.35	2673.23	2083.74	3023.13	2324.62
Zeb2	24136	MGI:1344407	0.649843	1.569	0.00194306	5097.24	2880.27	3828.81	3949.58	6042.82	5764.81	8793.2	6820.11	9547.25	4673.36	7362.38	8591.74
Tmem170b	621976	MGI:3647046	0.649674	1.56881	1.64773e-05	2770.56	2327.89	2489.12	3692.88	3209.84	2806.99	5770.61	4288.81	5049.43	3290.34	4197.32	5272.08
Oprm1	18390	MGI:97441	0.649437	1.56856	0.0250141	2.12385	7.01436	1.20802	0	1.19636	0	38.8871	1.24205	12.7297	13.3787	24.2883	13.9843
Abcg1	11307	MGI:107704	0.64903	1.56811	0.0068599	1945.45	2260.38	1860.95	2529.24	1039.64	881.464	3143.96	3210.71	2723.09	2810.37	2982.9	2902.28
Smarca2	67155	MGI:99603	0.648734	1.56779	0.00131993	1719.26	1822.86	2553.75	2839.74	1765.83	2054.97	3921.7	3069.11	3302.29	2454.16	4580.62	3841.38
Ap2b1	71770	MGI:1919020	0.648626	1.56767	0.0129965	1588.64	1004.81	1053.99	1019.25	839.846	342.316	1760.52	1547.6	1781.09	1405.6	2129.78	1275.8
Szt2	230676	MGI:3033336	0.648622	1.56767	0.0575439	72.2109	149.932	88.7892	41.5249	386.425	8.5579	324.059	260.831	719.226	329.452	412.901	300.125
Prrc2c	226562	MGI:1913754	0.64727	1.5662	0.00278536	541.582	811.035	884.268	771.042	1081.51	1224.85	1926.68	1909.03	1478.76	884.67	1658.43	1089.7
Dhx8	217207	MGI:1306823	0.646644	1.56552	0.000674373	2295.88	1726.41	2297.04	1113.62	1434.44	1001.27	3306.58	2140.06	2527.9	1804.46	2781.77	3038.9
Pnma2	239157	MGI:2444129	0.646248	1.56509	0.0472116	135.926	268.299	306.232	170.818	78.9599	288.829	582.128	197.486	461.45	408.888	473.621	301.2
Frs3	107971	MGI:2135965	0.646153	1.56499	0.0618966	65.8394	91.1867	25.3683	49.0749	191.418	120.88	305.205	213.633	121.993	242.49	81.9729	181.796
Ppp1r12c	232807	MGI:1924258	0.64609	1.56492	0.000194208	3473.56	2753.14	2326.64	3828.78	4857.23	3145.03	5579.71	4998.02	4335.51	6249.55	7136.96	4638.48
Arhgef4	226970	MGI:2442507	0.646082	1.56491	0.0256704	335.569	333.182	494.079	536.992	130.403	305.945	631.621	591.217	624.814	789.346	699.806	508.813
Birc6	12211	MGI:1276108	0.645785	1.56459	0.033704	623.35	930.279	1506.4	382.218	654.41	1451.63	2452.24	1704.1	1633.64	1081.17	1883.1	1538.27
1700094D03Rik	73545	MGI:1920795	0.64569	1.56449	0.0407905	107.254	99.0778	38.0525	172.706	229.701	118.741	332.308	146.562	178.215	208.207	315.747	181.796
Soat1	20652	MGI:104665	0.645628	1.56442	5.05581e-09	3786.83	3925.41	2783.87	3870.31	3317.51	3624.27	6036.93	5744.49	5376.16	5179.25	5798.07	5742.17
Acap2	78618	MGI:1925868	0.645564	1.56435	8.54969e-08	4452.65	3928.92	3586.6	3884.47	3955.17	3427.44	7327.27	5805.35	6651.25	4832.24	5738.86	6764.1
Unk	217331	MGI:2442456	0.64553	1.56431	0.00193064	3521.35	2443.63	2882.93	2426.38	2161.83	1041.92	4160.92	3680.2	3214.24	3836.36	4354.43	4274.89
Rcor1	217864	MGI:106340	0.644786	1.56351	0.0059759	2377.65	1594.89	1309.49	2083.79	1630.64	868.627	3105.08	2289.1	2429.24	2460.85	3261.46	3158.3
Atp2b1	67972	MGI:104653	0.644505	1.5632	1.34207e-14	4608.76	5103.82	5101.45	4073.21	4001.83	4032.91	6544.81	8136.69	7743.88	6646.73	7202.99	6071.34
Fastk	66587	MGI:1913837	0.644205	1.56288	0.000414522	2054.83	1458.99	1820.48	2276.32	2898.78	1601.4	3265.34	3259.15	2383.63	4093.9	3661.46	3094.83
Ptchd1	211612	MGI:2685233	0.644152	1.56282	0.054391	79.6444	98.201	9.06012	0	5.98181	3.20921	18.8543	86.9437	64.7091	56.0235	129.79	222.673
Cntnap1	53321	MGI:1858201	0.643639	1.56226	0.0655453	12.7431	44.7165	8.45611	14.1562	15.5527	11.7671	32.9951	49.6821	47.7362	35.1192	48.5765	27.9686
Plekhg2	101497	MGI:2141874	0.643009	1.56158	0.0417797	276.101	84.1723	149.19	173.65	375.658	213.947	410.082	255.863	489.031	249.179	518.403	439.967
Usp32	237898	MGI:2144475	0.642454	1.56098	0.0325738	178.404	270.053	283.884	260.474	401.978	103.765	533.814	304.303	545.254	402.199	545.727	410.923
Megf8	269878	MGI:2446294	0.642433	1.56096	0.0566627	220.881	178.866	169.122	61.3436	181.847	24.604	268.674	238.474	241.864	330.288	362.047	175.342
Osgin1	71839	MGI:1919089	0.642373	1.56089	0.0564664	320.702	453.303	164.894	64.1748	409.156	170.088	456.039	706.728	439.173	595.354	615.556	362.516
Ssh2	237860	MGI:2679255	0.642065	1.56056	0.000196847	17070.5	15279.9	14087.3	13770.2	11151.3	14665	26894.5	20606.9	24045.3	14658.9	26549.4	26585.2
Slc7a1	11987	MGI:88117	0.641902	1.56038	0.0520583	45.6628	98.201	130.466	100.981	90.9235	31.0224	104.877	186.308	197.31	173.924	113.851	205.462
Satb1	20230	MGI:105084	0.640686	1.55907	0.0642548	139.112	136.78	100.869	163.268	78.9599	77.0211	37.7087	235.99	365.978	290.988	363.565	225.9
Usp49	224836	MGI:2685391	0.640684	1.55907	0.0674867	21.2385	13.1519	69.4609	64.1748	61.0144	126.229	35.3519	144.078	151.695	168.907	123.718	153.827
Larp4	207214	MGI:2443114	0.639271	1.55754	0.00010813	1370.95	1623.82	1802.96	2099.84	1290.87	1566.1	3247.66	3318.76	2680.66	1995.94	1999.99	2719.41
Rnf144b	218215	MGI:2384986	0.639159	1.55742	0.0457852	393.974	467.332	809.975	230.274	501.276	96.2764	724.714	1006.06	758.476	501.703	648.193	892.843
Rev3l	19714	MGI:1337131	0.638165	1.55635	0.0635352	69.0252	206.047	176.974	354.849	350.534	64.1842	564.452	512.968	344.762	214.896	571.533	317.336
Tmem104	320534	MGI:2444222	0.638128	1.55631	0.000767276	5585.73	5835.95	7017.37	5385.97	4627.53	2836.94	8878.04	7838.59	7021.47	6640.04	10862.2	9160.79
Mpeg1	17476	MGI:1333743	0.637866	1.55603	0.00154493	10642.6	13664.8	11452.6	10851.2	12579.7	13969.7	23749.4	19826.9	18750.8	11217.2	26914.4	19930.8
Knstrn	51944	MGI:1289298	0.637768	1.55592	0.000196151	766.71	538.352	775.546	772.929	503.668	561.612	1062.91	884.342	1220.99	1104.58	1075.51	982.128
Camk1d	227541	MGI:2442190	0.637756	1.55591	0.000428797	2087.75	1800.94	1772.16	1947.9	1077.92	1136.06	2246.02	2554.9	3111.34	2315.36	2903.21	2658.09
Ppp1r3b	244416	MGI:2177268	0.637357	1.55548	0.00131521	2561.36	1197.7	1893.57	1761.98	1706.01	2037.85	3365.5	2799.59	2695.51	2517.71	3813.26	3128.18
Lnpep	240028	MGI:2387123	0.637191	1.5553	0.0133901	606.36	556.765	1635.65	1136.27	1319.59	1061.18	1980.88	2240.66	2533.2	1292.72	1596.19	1415.64
Ralgds	19730	MGI:107485	0.636743	1.55482	0.0467057	572.378	358.609	138.318	553.036	340.963	1009.83	732.963	1034.63	479.484	1135.52	1148.38	999.339
Dse	212898	MGI:2443455	0.636584	1.55464	0.0144615	1631.12	1302.92	1645.32	1475.08	764.475	2581.28	3044.98	2316.43	3288.5	1903.13	2795.43	2875.39
Naa40	70999	MGI:1918249	0.636461	1.55451	0.00192287	2480.66	2412.94	2194.36	2716.11	2200.11	1235.55	4182.13	3531.16	2500.32	4061.29	3995.42	3525.12
Slc9a1	20544	MGI:102462	0.63632	1.55436	0.0339213	1657.67	690.914	1058.22	1267.45	977.428	384.036	2106.97	1371.23	1504.22	1229.17	2132.81	2572.03
Slc35e2	320541	MGI:2444240	0.636283	1.55432	0.00313052	372.736	317.4	431.866	615.323	1019.3	474.963	830.77	1068.17	845.462	876.308	656.542	843.361
Palb2	233826	MGI:3040695	0.63622	1.55425	0.00400879	681.756	898.715	608.84	832.385	1400.94	615.099	1609.69	1587.34	1205.07	1188.2	1500.56	1234.92
Golim4	73124	MGI:1920374	0.635938	1.55395	0.0410171	581.935	221.829	1007.49	737.067	1155.69	410.779	1310.38	1574.92	1479.82	900.557	1136.24	1253.21
Pbrm1	66923	MGI:1923998	0.635802	1.5538	0.00032167	3615.86	4016.6	5260.31	5941.83	3085.42	4329.23	7699.64	7407.6	8458.86	5614.06	6883.45	6680.19
Prox1	19130	MGI:97772	0.635736	1.55373	0.0640582	554.325	992.532	250.663	325.593	324.214	45.9987	820.164	1043.32	873.043	510.065	864.511	708.896
Sema6c	20360	MGI:1338032	0.635668	1.55366	0.0521174	163.537	73.6508	199.927	35.8624	95.7089	134.787	124.91	218.601	249.289	295.169	249.714	199.007
Zfp512b	269401	MGI:2685478	0.635152	1.5531	0.0454937	662.642	347.211	674.073	720.079	423.512	134.787	1318.63	988.674	682.098	799.38	831.873	922.964
Lonrf3	74365	MGI:1921615	0.635145	1.55309	0.0639367	77.5206	8.76795	103.889	130.237	72.9781	4.27895	192.079	196.244	219.587	149.675	243.642	236.657
Sars2	71984	MGI:1919234	0.634876	1.5528	0.0148549	430.08	187.634	270.596	191.581	284.734	360.501	525.565	490.611	559.044	621.275	351.421	421.68
Deptor	97998	MGI:2146322	0.633509	1.55133	0.0715907	175.218	11.3983	222.879	62.2873	301.483	347.665	234.501	520.42	456.146	443.171	636.049	566.902
Bod1l	665775	MGI:2444804	0.633344	1.55116	0.0173916	654.146	1160	1830.14	1687.42	1448.79	2697.88	3534.01	2219.55	2792.04	2285.26	3228.06	1939.51
Emc1	230866	MGI:2443696	0.633176	1.55098	0.0071764	7343.22	2636.52	4557.24	3612.67	4428.93	3015.59	8784.95	6631.32	6370.14	5604.86	7525.57	7668.77
Mertk	17289	MGI:96965	0.63243	1.55017	0.000140163	15522.2	17360.5	13993.7	16510.9	13808.4	10452.4	25671.4	20764.6	20959.4	17756.1	27770.6	27753.4
Meis3	17537	MGI:108519	0.632389	1.55013	0.0016406	1089.54	1030.23	768.298	1276.89	1333.94	672.865	1497.74	1787.31	1463.91	2060.33	1750.27	1538.27
Thoc2l	100042165	MGI:3040669	0.632347	1.55008	0.00120112	945.114	709.327	1150.03	1500.56	1044.42	1830.32	1853.62	2149.99	2609.58	1508.45	1489.17	1947.04
R3hdm2	71750	MGI:1919000	0.631938	1.54965	0.0290549	688.128	349.841	228.315	589.842	393.603	297.387	1055.84	613.574	759.537	536.822	853.884	715.351
Phf2	18676	MGI:1338034	0.631927	1.54963	0.0608805	229.376	129.766	170.934	155.718	160.312	43.8592	367.66	90.6698	197.31	485.816	385.576	290.443
Sbf1	77980	MGI:1925230	0.631851	1.54955	0.0145613	1505.81	799.637	585.284	1581.72	1832.83	2272.12	2084.58	1491.71	2597.91	2211.67	3544.57	2071.83
Rnf123	84585	MGI:2148796	0.631835	1.54953	0.0274897	2340.48	1460.74	646.893	1552.46	1124.58	2325.61	3683.67	2520.12	2325.29	2199.13	3289.54	2674.23
Hectd4	269700	MGI:3647820	0.631416	1.54908	0.0636405	447.071	115.737	121.406	290.674	250.04	2.13947	701.146	616.058	708.618	388.82	952.556	597.022
Gm14322	626802	MGI:3652185	0.630012	1.54758	0.0663644	8.49541	12.2751	1.81202	2.83124	2.39272	3.20921	22.3895	8.69437	13.7905	11.7064	25.0473	10.7572
Pcdhgb4	93701	MGI:1935173	0.629772	1.54732	0.0035728	1083.16	897.838	1339.69	808.792	655.606	994.856	1958.5	1358.81	1557.26	950.727	1799.61	1814.73
Usp12	22217	MGI:1270128	0.629754	1.5473	0.000678576	1799.96	1224.88	1194.73	1336.35	1454.78	1663.44	2986.06	1984.8	2015.53	1808.64	2557.86	2686.06
Ip6k1	27399	MGI:1351633	0.629431	1.54696	5.43259e-05	7149.95	6782.01	6705.09	6086.23	4611.97	5435.34	11331.5	9083.13	7288.79	8243.82	12689.1	9707.25
Gpr162	14788	MGI:1315214	0.629368	1.54689	0.0678505	14.867	7.01436	12.6842	8.49373	15.5527	0	14.1408	22.3569	31.8242	41.8086	44.0225	24.7414
Zfp292	30046	MGI:1353423	0.629274	1.54679	0.0107559	1503.69	1102.13	2113.42	1818.6	1245.41	1831.39	3702.52	2434.42	2393.18	1580.36	2551.79	3595.04
Bahcc1	268515	MGI:2679272	0.628813	1.54629	0.0726446	27.6101	16.6591	47.1126	22.6499	22.7309	1.06974	56.563	37.2616	111.385	70.2384	50.0946	39.8015
Zscan26	432731	MGI:3531417	0.628251	1.54569	0.0132969	186.899	178.866	153.418	318.987	468.974	800.163	579.771	525.388	763.78	373.769	560.148	351.759
Tbc1d4	210789	MGI:2429660	0.627561	1.54495	0.0125158	1319.97	752.29	982.117	385.049	630.483	622.587	1427.04	1055.74	1275.09	741.684	1820.1	1267.19
Ints7	77065	MGI:1924315	0.627486	1.54487	0.00662294	1278.56	1631.72	1783.64	932.423	757.297	382.966	2007.99	1463.14	1422.54	1479.19	1849.7	2207.37
Rnpepl1	108657	MGI:1914170	0.627327	1.5447	0.000196847	2843.84	1626.45	1707.53	2937.89	2865.29	2231.47	3691.92	3004.53	3485.81	4027	4084.22	4408.28
Fndc3a	319448	MGI:1196463	0.626943	1.54429	0.000109542	1314.66	2031.53	1754.64	2412.22	2226.43	1975.8	4111.43	2853	2990.41	2424.9	3252.35	2979.73
Ccp110	101565	MGI:2141942	0.62687	1.54421	0.0670546	61.5917	40.3326	126.842	136.843	65.7999	277.062	344.092	185.066	258.837	136.296	300.567	158.13
Ogt	108155	MGI:1339639	0.626609	1.54393	0.00697738	3333.38	3458.08	6770.33	5344.44	6706.8	9790.24	12918.8	9909.1	10236.8	6167.6	9561.99	9126.37
Tmem265	105180375	MGI:5613213	0.626283	1.54358	0.0696426	16.9908	7.89115	51.9447	42.4686	62.2108	48.1382	73.0606	93.154	93.3509	63.549	84.2499	53.7858
Kif19a	286942	MGI:2447024	0.625813	1.54308	0.0478287	35.0435	49.1005	46.5086	1.8875	0	0	272.21	74.5232	2.12161	95.3236	48.5765	57.0129
Gse1	382034	MGI:1098275	0.625697	1.54296	0.00581858	459.814	747.029	335.224	624.761	436.672	430.034	732.963	824.723	597.233	911.427	1126.37	888.541
Eml6	237711	MGI:2442895	0.625662	1.54292	0.0752386	49.9105	52.6077	145.566	194.412	110.065	31.0224	36.5303	304.303	349.005	154.692	424.286	263.55
Ulk3	71742	MGI:1918992	0.6256	1.54285	0.0686467	615.917	359.486	759.842	285.956	2143.88	381.896	2068.09	1614.67	1109.6	1358.78	1604.54	1368.31
Celf2	14007	MGI:1338822	0.625472	1.54272	6.076e-06	3971.6	3642.21	5594.93	6348.59	6233.04	5848.25	9746.52	7831.14	9702.13	6482	7580.98	8246.43
Ncoa6	56406	MGI:1929915	0.625332	1.54257	0.0340066	435.39	407.71	442.738	556.811	994.177	356.223	1267.95	752.684	480.545	666.429	1297.15	1145.64
Hipk1	15257	MGI:1314873	0.624999	1.54221	0.0076417	491.672	616.387	910.24	594.561	1252.59	1205.59	1773.49	1528.97	1281.45	1048.56	1345.72	1338.19
Catsperg1	320225	MGI:2443617	0.624821	1.54202	0.0260886	4.2477	0	0	31.1437	16.7491	0	162.619	135.384	84.8644	7.52554	81.2139	129.086
Rab24	19336	MGI:105065	0.624353	1.54152	0.000534617	2393.58	3553.65	3302.72	2565.11	3134.47	4021.14	4735.98	5466.27	4914.71	6446.05	5102.81	3839.23
Mfsd13a	75146	MGI:1922396	0.623881	1.54101	0.0727866	354.683	21.0431	181.202	88.7123	5.98181	96.2764	499.64	356.469	253.532	250.015	356.734	290.443
Dnaaf5	433956	MGI:3616079	0.623659	1.54078	0.060003	379.107	698.805	373.277	640.805	161.509	161.53	968.642	848.322	503.883	543.512	643.639	1080.02
Ubr2	224826	MGI:1861099	0.623389	1.54049	0.0483283	2185.44	1717.64	376.297	1303.32	1220.29	1084.71	2216.56	1844.45	2635.04	1657.29	3630.34	2568.81
Trp53inp2	68728	MGI:1915978	0.62325	1.54034	0.0166766	572.378	954.83	893.328	515.286	996.569	369.059	1493.03	1296.7	893.198	1044.38	1273.62	1262.89
Slf2	226151	MGI:1924968	0.623166	1.54025	3.22532e-05	2543.31	2903.07	2611.13	3346.53	2642.76	3370.74	5637.45	4432.89	4505.24	3188.32	4825.02	4991.32
Nlrp1b	637515	MGI:3582959	0.623119	1.5402	0.0604125	100.883	244.626	166.706	137.787	382.836	622.587	769.493	449.623	933.509	199.009	394.684	431.362
Dhdh	71755	MGI:1919005	0.622858	1.53992	0.0707865	104.069	138.534	200.531	36.8062	235.683	52.4171	414.796	356.469	247.168	184.794	176.09	232.354
Zfp641	239652	MGI:2442788	0.622805	1.53987	0.0205868	0	0	1.81202	31.1437	0	0	102.521	77.0073	275.809	112.883	103.984	32.2715
Ttc19	72795	MGI:1920045	0.622637	1.53969	0.0223764	503.353	297.233	250.663	169.875	375.658	229.994	714.108	522.904	533.585	602.88	335.482	424.907
Rad9b	231724	MGI:2385231	0.622378	1.53941	0.0287161	326.011	169.221	268.784	283.124	171.08	540.217	656.367	553.955	491.153	433.973	544.968	384.03
Gapdhs	14447	MGI:95653	0.622344	1.53937	0.0450062	5.30963	0	10.2681	3.77499	0	1.06974	18.8543	23.599	9.54725	23.4128	16.6982	17.2114
D3Ertd751e	73852	MGI:1289213	0.621737	1.53873	0.0539935	189.023	337.566	372.069	280.293	897.271	226.784	909.722	545.261	1008.83	427.284	764.321	617.46
Rlf	109263	MGI:1924705	0.621493	1.53847	0.0026922	1533.42	1358.16	1949.74	1766.7	1764.63	1684.84	3141.61	2132.6	2923.58	1617.16	3231.86	3327.19
Elac1	114615	MGI:1890495	0.621478	1.53845	0.0692184	459.814	252.517	397.437	1693.08	452.225	180.786	1036.99	1466.86	968.515	1200.74	912.328	983.204
Cd59a	12509	MGI:109177	0.621252	1.53821	0.0670546	13.805	83.2955	46.5086	0	0	0	113.126	42.2298	101.837	62.7129	7.59008	36.5743
Pot1b	72836	MGI:1920086	0.621095	1.53804	0.0180803	113.626	297.233	233.147	344.468	312.25	342.316	302.848	501.789	458.268	454.877	385.576	641.126
Myef2	17876	MGI:104592	0.62109	1.53804	0.0074492	391.851	220.075	392.001	404.868	673.552	432.174	842.554	660.772	1042.77	597.863	597.34	437.816
Ccdc78	381077	MGI:2685784	0.620498	1.53741	0.065605	32.9197	36.8254	33.8245	51.9061	39.4799	42.7895	75.4174	52.1662	92.2901	106.194	112.333	24.7414
Rasa4	54153	MGI:1858600	0.620176	1.53706	0.000131799	4985.74	4142.86	3599.89	4555.47	4415.77	2928.94	6835.88	5353.25	5204.31	7049.76	8490.27	6462.9
Plcg1	18803	MGI:97615	0.62017	1.53706	0.000238624	2446.68	3506.3	2797.77	3635.32	2849.73	3290.51	5606.81	4798.05	3773.28	3914.12	6129.75	5295.75
Ogn	18295	MGI:109278	0.619743	1.5366	0.027201	9.55733	0	9.06012	0	0	2.13947	121.375	3.72616	56.2227	13.3787	25.0473	33.3472
Simc1	319719	MGI:2442599	0.619624	1.53647	0.0599956	293.091	711.081	149.19	453.943	911.628	768.071	1755.81	652.078	1234.78	631.31	743.828	1102.61
Zbtb7a	16969	MGI:1335091	0.619472	1.53631	0.0127906	1525.99	626.908	1493.71	1566.62	941.537	830.116	2003.27	1971.14	1803.37	2092.94	2216.3	1617.88
Cnot7	18983	MGI:1298230	0.619037	1.53585	0.00061976	1106.53	1238.03	871.584	1700.63	1225.07	1013.04	2085.76	2423.24	1595.45	1853.79	1605.3	1868.52
Npnt	114249	MGI:2148811	0.618911	1.53572	0.000172656	6298.28	4765.38	4993.94	6412.77	4741.18	4101.37	8786.12	8485.7	7225.15	6431.83	9629.54	9217.8
Ube2i	22196	MGI:107365	0.618734	1.53553	7.70229e-10	2559.24	2657.56	2514.49	2708.56	2249.16	2352.35	4426.06	3946	3536.73	3904.09	4209.46	3369.14
Fam53b	77938	MGI:1925188	0.618276	1.53504	0.00766696	3015.87	3409.85	2641.93	2976.58	2477.67	1387.45	5612.7	3692.62	3051.94	3358.07	5423.87	4931.08
Mthfr	17769	MGI:106639	0.618242	1.535	0.0410161	1555.72	1613.3	812.995	618.155	591.003	1921.25	2099.9	1311.61	2473.8	1947.44	2563.17	2254.7
Myl6b	216459	MGI:1917789	0.618125	1.53488	0.0668378	14.867	0	12.6842	37.7499	56.229	8.5579	81.3094	45.9559	68.9524	72.7469	111.574	27.9686
Tmem198b	73827	MGI:1921077	0.618012	1.53476	0.0569301	519.282	482.237	834.135	701.204	131.6	753.095	1782.91	1035.87	1006.7	847.878	1056.54	772.363
Spred2	114716	MGI:2150019	0.61767	1.5344	0.0762129	45.6628	29.811	116.574	88.7123	33.4981	22.4645	160.262	98.1222	171.85	99.5044	97.1531	86.0572
Zmynd15	574428	MGI:3603821	0.616357	1.533	0.0239146	276.101	353.348	271.804	388.824	326.607	113.392	514.959	547.745	433.869	478.29	534.342	450.725
Dok2	13449	MGI:1332623	0.61627	1.53291	0.0209265	0	0	0	56.6249	0	0	305.205	100.606	186.702	336.977	238.329	153.827
Ltbp3	16998	MGI:1101355	0.6159	1.53251	0.0195612	265.481	408.586	267.576	135.9	80.1562	83.4395	275.745	285.672	339.458	210.715	450.851	257.096
Git2	26431	MGI:1347053	0.615386	1.53197	6.72412e-07	5706.79	4007.83	4217.18	4907.49	5267.58	5116.55	7903.51	6408.99	7871.18	7007.95	8644.35	7761.28
Zfp866	330788	MGI:3584369	0.615377	1.53196	0.000205141	958.919	777.717	1181.44	1403.35	1241.82	1094.34	2386.25	1933.88	1616.67	1339.55	1789.74	1499.55
Zbed4	223773	MGI:2682302	0.614992	1.53155	0.0763758	14.867	21.9199	44.0926	43.4124	27.5163	12.8368	71.8822	67.0708	48.797	58.532	63.7567	31.1957
Sltm	66660	MGI:1913910	0.61447	1.531	0.000172212	912.194	1260.83	777.358	784.254	912.824	948.857	1826.51	1592.31	1392.84	1587.05	1239.46	1240.3
Nfic	18029	MGI:109591	0.614366	1.53088	0.000764147	1492.01	1067.06	842.591	1209.88	813.526	1259.08	1574.34	1545.11	1786.4	2154.81	1873.99	1776.01
Mark2	13728	MGI:99638	0.614288	1.5308	0.00273227	2547.56	1523.87	1881.49	2082.85	1098.26	1356.43	2788.09	2197.19	2474.86	2923.26	3818.57	2730.16
Eif4g3	230861	MGI:1923935	0.614067	1.53057	0.00589678	2656.94	1374.81	2644.95	2329.17	2233.61	1247.31	3413.81	3190.83	2850.38	3020.25	4323.31	3633.77
Mindy1	75007	MGI:1922257	0.613886	1.53038	0.00955038	517.158	408.586	237.375	426.574	407.959	515.613	472.537	604.88	805.151	925.642	622.387	723.956
Fndc3b	72007	MGI:1919257	0.613509	1.52998	0.0172726	1657.67	647.075	1143.99	1091.92	713.032	1175.64	2580.69	1386.13	1737.6	1393.9	1730.54	1969.63
Lacc1	210808	MGI:2445077	0.613183	1.52963	9.8239e-05	2671.81	3240.63	3035.14	3224.79	3799.64	2206.87	5141.34	4853.94	5020.79	4824.71	5175.68	3697.23
Pld3	18807	MGI:1333782	0.612846	1.52927	9.48882e-05	13894.2	11878.8	9732.99	10375.6	13115.7	8081.87	14991.6	19241.9	14173.4	20431.9	19061.7	18124.7
Lsr	54135	MGI:1927471	0.612637	1.52905	0.0664098	18.0527	9.64474	43.4886	69.8373	63.4072	0	193.257	106.817	219.587	81.9448	82.7319	73.1486
CN725425	545126	MGI:3613655	0.612357	1.52875	0.0159224	0	0	0	0	0	0	73.0606	53.4083	18.0337	35.9554	29.6013	1.07572
Aak1	269774	MGI:1098687	0.6123	1.52869	0.0520874	483.176	411.217	881.248	509.624	457.01	134.787	1292.7	832.175	572.835	694.859	911.569	810.013
Znfx1	98999	MGI:2138982	0.611993	1.52837	0.0173916	5299.01	3668.51	2132.15	2536.79	1745.49	2998.47	4404.85	3692.62	5173.55	3609.75	7688.76	5871.25
Rbm26	74213	MGI:1921463	0.611541	1.52789	0.00440858	1381.57	1324.84	2271.67	2494.32	1929.73	1322.2	3621.21	3126.25	3904.82	1832.89	2821.99	2421.43
Tmem8b	242409	MGI:2441680	0.611397	1.52774	0.0735098	42.477	135.903	36.8445	62.2873	52.6399	104.834	199.149	176.371	134.722	65.2214	136.622	158.13
Adcy9	11515	MGI:108450	0.610917	1.52723	0.0415063	54.1582	107.846	82.1451	122.687	102.887	63.1145	70.7038	163.951	124.114	175.596	258.063	175.342
Efhc1	71877	MGI:1919127	0.610812	1.52712	0.0191189	1.06193	0.876795	0	0	0	0	0	6.21026	1.06081	21.7405	40.9865	54.8615
Chd8	67772	MGI:1915022	0.610634	1.52693	0.00474445	309.02	524.323	616.088	680.442	574.254	494.219	1094.73	957.623	806.212	594.518	929.026	818.619
Dst	13518	MGI:104627	0.61054	1.52683	0.00402547	1379.44	1642.24	1926.79	2798.21	1731.14	1428.1	3512.8	3084.02	2626.55	2457.51	3681.19	2248.24
Dhx33	216877	MGI:2445102	0.609829	1.52608	0.00696145	1942.26	1169.64	2165.97	1107.96	1434.44	799.094	2731.52	1656.9	1753.51	2129.73	2800.74	2737.69
Depdc5	277854	MGI:2141101	0.609713	1.52596	0.0233711	707.243	420.861	922.32	426.574	827.882	467.475	1296.24	1006.06	768.023	760.916	1180.26	1358.63
Tet1	52463	MGI:1098693	0.609559	1.52579	0.0307519	324.949	216.568	301.4	356.737	275.163	688.911	1054.66	853.29	543.132	306.875	564.702	469.012
Spg11	214585	MGI:2444989	0.609438	1.52566	0.076701	1803.15	659.35	1558.94	269.912	314.643	34.2316	747.103	973.769	1030.04	1047.72	1808.72	1356.48
Clcn7	26373	MGI:1347048	0.609113	1.52532	0.000478698	4891.23	4889.01	4641.8	4390.31	2884.43	3946.26	8850.94	6459.92	5014.43	5508.7	7294.83	7202.99
Akna	100182	MGI:2140340	0.609019	1.52522	0.000331133	6079.52	3995.55	5869.75	5769.13	6918.56	7074.17	10481.8	8667.04	7839.35	7573.21	12223.8	9398.52
Nvl	67459	MGI:1914709	0.608957	1.52516	0.000696439	745.472	1065.31	660.785	777.648	1034.85	1214.15	1423.5	1782.35	1741.84	1140.54	1446.67	1225.24
Atxn1	20238	MGI:104783	0.608845	1.52504	0.0741199	32.9197	35.9486	100.869	184.975	68.1926	64.1842	113.126	171.403	129.418	135.46	228.462	146.297
Aggf1	66549	MGI:1913799	0.608818	1.52501	0.000501968	1881.73	2430.48	1718.4	799.354	634.072	686.771	2335.58	1618.39	1346.16	1985.07	2258.05	1837.32
Mon1b	270096	MGI:1923231	0.608647	1.52483	0.0559924	647.775	675.132	137.11	908.829	897.271	959.554	1462.39	1249.5	745.746	1191.54	940.411	1796.44
Hectd1	207304	MGI:2384768	0.608488	1.52466	0.00129829	1957.13	1744.82	2486.1	1946.01	1546.9	2334.17	4043.08	3218.16	2801.59	2376.4	3955.95	2792.56
Lrrk1	233328	MGI:2142227	0.607828	1.52396	0.000282675	2295.88	2120.09	2055.44	1762.92	1629.44	2012.18	2480.52	2379.77	3524	2584.61	4336.97	3467.03
Fam193b	212483	MGI:2385851	0.60737	1.52348	0.00917561	750.781	407.71	553.875	777.648	742.941	788.396	635.156	799.882	1134	1672.34	1548.38	901.449
Slc38a1	105727	MGI:2145895	0.606932	1.52302	6.5392e-08	3912.13	4219.14	3771.43	3607	3292.39	3072.29	5552.6	6021.47	5115.2	4766.18	6785.54	5467.86
Fat3	270120	MGI:2444314	0.606111	1.52215	0.080012	115.75	676.886	251.871	8.49373	22.7309	198.971	809.558	418.572	735.138	190.647	868.306	363.592
Cd247	12503	MGI:88334	0.605798	1.52182	0.0665511	29.7339	65.7596	24.7643	46.2436	49.0508	18.1855	62.455	77.0073	54.1011	83.6172	86.527	76.3758
Itgax	16411	MGI:96609	0.605782	1.5218	0.0534833	79.6444	5.26077	117.782	90.5998	0	253.528	699.968	452.107	238.681	415.577	430.358	423.832
Sv2a	64051	MGI:1927139	0.605	1.52098	0.0236984	847.417	893.454	292.944	813.51	801.562	658.958	1082.95	1233.36	1269.78	1184.86	1569.63	896.071
Ulk2	29869	MGI:1352758	0.60482	1.52079	0.000881746	8747.08	8270.81	7595.4	7848.21	6200.74	4403.04	13081.4	11106.4	9177.03	8610.06	11981.7	13618.6
Mycbp2	105689	MGI:2179432	0.604236	1.52017	0.00249046	1393.25	1730.79	2336.91	2494.32	2119.95	2765.27	4621.67	3051.72	3133.62	2340.44	3925.59	3278.78
Tmem245	242474	MGI:2445107	0.603601	1.5195	0.0258439	1521.74	763.688	963.393	1765.75	757.297	854.72	2657.28	1706.58	1572.11	1648.93	1426.18	2185.85
Virma	66185	MGI:1913435	0.6033	1.51919	0.0122841	1048.12	792.622	1303.45	604.942	549.13	919.974	2091.65	1189.89	1402.38	995.044	1042.12	1723.3
Rnasel	24014	MGI:1098272	0.602655	1.51851	0.048916	218.757	320.907	559.311	613.436	384.032	1097.55	890.868	1612.18	834.854	632.146	925.99	608.855
Itch	16396	MGI:1202301	0.602533	1.51838	0.000208061	4642.74	4862.7	5438.49	4856.53	3729.06	3563.29	8178.07	6524.5	6347.86	5082.25	7559.72	8587.43
Rbbp6	19647	MGI:894835	0.602525	1.51837	0.00312752	1119.27	1010.07	793.667	1724.23	1521.77	827.977	2282.55	1712.79	2289.22	1682.38	1729.02	1442.53
Zfp319	79233	MGI:1890618	0.6024	1.51824	0.0024136	1189.36	1067.94	1070.91	540.767	874.54	441.801	1213.75	1171.26	930.326	1245.9	1719.91	1784.61
Bcl9l	80288	MGI:1933114	0.602257	1.51809	0.0527123	197.518	50.8541	115.366	343.524	153.134	372.269	276.923	269.525	317.181	383.803	426.563	370.046
Plekhh3	217198	MGI:2384950	0.60199	1.51781	0.0514484	243.181	478.73	103.889	172.706	229.701	161.53	344.092	370.132	465.694	464.911	437.948	343.153
Noct	12457	MGI:109382	0.601916	1.51773	0.0492686	29.7339	0.876795	80.3331	4.71874	0	14.9763	296.956	67.0708	42.4322	111.211	72.1058	112.95
Dicer1	192119	MGI:2177178	0.601822	1.51763	0.00037555	739.1	590.96	538.775	797.467	814.722	760.583	1118.3	1099.22	1122.33	800.216	1435.28	1042.37
Dync1h1	13424	MGI:103147	0.601531	1.51733	0.0314569	779.453	2170.07	1961.21	3355.97	1946.48	1590.7	2817.55	3103.89	3100.73	2521.06	5013.25	3321.81
Bmpr1a	12166	MGI:1338938	0.601412	1.5172	0.0357038	509.724	400.695	517.635	612.492	648.428	174.367	1098.27	806.092	964.272	607.897	841.74	645.429
Sh2b3	16923	MGI:893598	0.601194	1.51697	0.000114658	9696.44	7563.23	5713.92	7270.63	6575.2	6230.15	11101.7	12110	10038.4	9130.99	12946.4	11802.7
Fam53c	66306	MGI:1913556	0.600713	1.51647	0.0165131	1285.99	679.516	1044.93	682.33	534.774	320.921	1483.6	1073.13	1131.88	820.284	1476.27	1140.26
Kif13b	16554	MGI:1098265	0.600597	1.51634	0.0870707	292.03	509.418	259.723	524.724	122.029	50.2777	588.02	439.687	763.78	560.235	588.232	624.99
Hspa1b	15511	MGI:99517	0.600556	1.5163	0.0457349	19.1147	0	9.66413	0	0	0	35.3519	85.7016	27.5809	12.5426	11.3851	13.9843
Ppp1r3f	54646	MGI:1859617	0.600456	1.5162	0.0500657	111.502	0	21.1403	2.83124	0	2.13947	137.872	59.6185	70.0132	148.002	205.691	72.0729
Vps13c	320528	MGI:2444207	0.600175	1.5159	0.0724424	144.422	75.4044	318.916	266.137	104.083	179.716	544.419	283.188	288.539	244.162	309.675	387.257
Ralgapb	228850	MGI:2444531	0.600122	1.51585	0.0423313	423.708	230.597	838.967	482.255	586.217	453.569	1054.66	694.307	781.814	570.269	1040.6	1087.55
Ppip5k1	327655	MGI:2443281	0.599394	1.51508	0.00328984	253.8	502.403	456.63	351.074	525.203	422.546	642.226	640.899	569.653	655.559	733.202	780.969
Poli	26447	MGI:1347081	0.599097	1.51477	0.0428659	185.837	121.874	317.708	201.962	464.188	224.645	503.175	458.317	555.862	483.307	334.723	283.989
Sbno1	243272	MGI:2384298	0.598783	1.51444	0.00862979	1668.29	2390.14	2629.25	1918.64	1463.15	3180.33	4165.63	3203.25	3937.71	2545.31	4297.51	3347.63
Man2a2	140481	MGI:2150656	0.598733	1.51439	0.00824756	3639.22	2554.98	2245.1	2075.3	4121.47	1993.99	4014.8	3283.99	4539.19	4134.03	5925.58	5229.05
Pum1	80912	MGI:1931749	0.59787	1.51348	0.00178271	3733.73	3011.79	3216.34	3309.72	3270.85	1819.62	5344.03	4451.52	3967.41	3879	5744.18	5633.52
Aqp3	11828	MGI:1333777	0.597734	1.51334	0.0180803	0	0	0	0	0	0	2.35679	28.5672	155.938	33.4469	22.7703	19.3629
Gbp9	236573	MGI:3605620	0.597703	1.51331	0.000949218	1084.23	1508.96	1706.93	1391.08	1828.04	1791.81	2115.22	3553.51	2335.89	2213.35	2226.93	2245.02
Fnbp1l	214459	MGI:1925642	0.597416	1.513	0.0837226	21.2385	4.38397	256.703	103.812	84.9417	134.787	481.964	206.181	355.37	219.077	289.941	276.459
Eif2ak4	27103	MGI:1353427	0.597311	1.51289	0.0472994	742.286	470.839	1260.56	595.505	331.392	926.392	1596.73	1049.53	734.077	1286.87	1623.52	1212.33
Rubcn	100502698	MGI:1915160	0.597275	1.51286	0.0142399	2099.43	1169.64	866.752	888.066	533.577	876.115	1476.53	1141.45	1681.38	1704.95	2176.08	2050.31
Mlh1	17350	MGI:101938	0.597087	1.51266	0.0440909	947.238	531.338	1497.94	797.467	431.887	1100.76	2085.76	1327.75	928.205	1431.53	1690.31	1664.13
C5ar1	12273	MGI:88232	0.597072	1.51264	0.000286681	3575.5	1930.7	2772.4	3423.92	3237.35	2675.41	3726.09	4384.45	4402.34	4494.42	5226.53	5376.42
Ier5l	72500	MGI:1919750	0.597017	1.51259	0.0919005	19.1147	30.6878	34.4285	21.7062	14.3563	79.1606	69.5254	94.396	48.797	45.1533	77.4189	82.8301
Natd1	24083	MGI:1344388	0.596998	1.51257	9.85596e-05	1636.43	1641.36	1358.41	1938.46	2306.59	1520.1	2718.56	2829.4	2095.09	2454.16	3266.01	2748.45
Flcn	216805	MGI:2442184	0.596842	1.5124	0.00126213	7595.95	8547.87	7550.7	9608.29	7464.1	5378.64	11529.4	13788	9167.48	14786.9	13953.6	9656.69
Galnt7	108150	MGI:1349449	0.596458	1.512	0.0100917	1004.58	583.069	833.531	755.942	1323.18	1069.74	1595.55	1388.61	1457.55	971.631	1510.43	2029.87
Fryl	72313	MGI:1919563	0.596449	1.51199	0.0158099	629.722	483.114	574.412	524.724	992.98	1195.97	1049.95	1071.89	1204.01	752.554	1571.91	1383.37
Ubp1	22221	MGI:104889	0.596239	1.51177	0.00171142	1091.66	1148.6	1383.78	1715.73	1774.2	3099.03	3417.35	2843.06	2289.22	2259.34	2529.02	2200.91
Gramd1a	52857	MGI:105490	0.596227	1.51176	0.000254593	6828.18	6940.71	6987.17	7237.6	10047	11009.7	15811.7	13316	10566.7	11635.3	14693.6	9745.98
Acvr2b	11481	MGI:87912	0.596226	1.51176	0.0150908	294.153	535.722	528.507	444.505	360.105	688.911	657.545	941.476	521.916	878.816	888.04	800.332
Zcchc7	319885	MGI:2442912	0.595908	1.51142	0.0148631	471.495	785.608	1143.99	721.023	591.003	706.027	1319.8	1320.3	1693.05	695.695	961.664	1338.19
Ablim1	226251	MGI:1194500	0.595885	1.5114	0.062985	73.2729	0.876795	3.02004	9.43748	46.6581	21.3947	156.727	42.2298	105.02	105.358	143.453	121.556
Ids	15931	MGI:96417	0.595523	1.51102	0.00627276	3377.99	1420.41	2730.72	4114.74	3011.24	2867.97	5942.65	4922.25	5673.19	3385.66	3605.29	4728.84
Dnah2	327954	MGI:107731	0.595311	1.5108	0.0283996	4.2477	0	6.64409	0	0	0	116.661	36.0195	15.9121	2.50851	26.5653	4.30286
Nfat5	54446	MGI:1859333	0.595117	1.5106	0.0288535	320.702	640.937	465.69	424.686	1046.82	969.182	1409.36	1294.22	2012.35	724.125	513.849	829.376
Fzd7	14369	MGI:108570	0.594852	1.51032	0.0830412	995.024	123.628	505.555	254.812	235.683	576.588	833.126	561.408	891.077	862.093	917.641	1071.41
Tbc1d24	224617	MGI:2443456	0.594452	1.5099	0.0847056	483.176	358.609	252.475	471.874	409.156	57.7658	866.121	834.659	405.228	546.856	710.432	597.022
Slc5a3	53881	MGI:1858226	0.593572	1.50898	0.0566466	190.085	118.367	137.11	157.606	200.989	449.29	649.297	242.2	463.572	228.275	300.567	302.276
Pcnx	54604	MGI:1891924	0.593558	1.50896	0.0279066	156.103	196.402	338.245	219.893	427.101	379.757	364.125	500.547	324.606	667.265	574.569	422.756
Spire1	68166	MGI:1915416	0.593553	1.50896	6.92097e-05	2963.83	2558.49	3033.33	3467.33	3410.83	4584.89	5970.94	5944.46	4253.83	3988.54	5183.27	5403.32
Selenon	74777	MGI:2151208	0.593471	1.50887	5.31713e-07	2028.28	2451.52	1850.08	2010.18	1673.71	1920.18	2342.65	2865.42	2560.78	3169.93	3640.96	3941.42
Cracr2a	381812	MGI:2685919	0.59269	1.50806	0.0779439	128.493	87.6795	122.01	138.731	0	27.8132	579.771	249.653	235.499	99.5044	324.097	243.112
Susd6	217684	MGI:2444661	0.592666	1.50803	0.00715488	3758.16	3559.79	1882.69	2399.95	1767.03	2662.58	4283.47	3307.59	3819.96	3357.23	5859.54	4947.21
Tagap1	380608	MGI:1919786	0.592234	1.50758	0.00349859	349.374	323.537	412.538	535.105	312.25	472.824	797.774	603.638	569.653	765.933	525.993	541.085
Zfp326	54367	MGI:1927246	0.591837	1.50717	0.0693836	331.321	450.673	353.345	345.412	352.927	56.6961	756.531	616.058	562.227	528.46	471.344	467.936
Zc3h7a	106205	MGI:2445044	0.591675	1.507	0.00281643	2451.99	2933.76	5105.08	3743.85	3433.56	4714.33	7012.64	7164.16	5745.32	4819.69	5987.82	4864.38
Mast3	546071	MGI:2683541	0.591572	1.50689	0.00304451	2659.06	1999.09	2945.75	2911.46	1784.97	2385.51	3770.87	2434.42	3327.75	3791.2	6062.96	4295.33
Vps37c	107305	MGI:2147661	0.591318	1.50662	0.00344381	1116.08	1174.9	1238.82	1013.58	628.09	479.242	1117.12	1596.04	1139.31	1511.8	1775.32	1601.74
Gdf11	14561	MGI:1338027	0.591295	1.5066	0.0627688	5.30963	0.876795	0.604008	10.3812	5.98181	1.06974	2.35679	18.6308	9.54725	32.6107	38.7094	11.8329
Ints2	70422	MGI:1917672	0.591292	1.5066	0.0499477	1238.21	577.808	1095.07	525.667	693.89	282.411	1954.96	1068.17	1085.2	594.518	1392.78	1228.47
Sipa1l2	244668	MGI:2676970	0.590824	1.50611	0.0104735	7145.7	4290.16	3912.76	4603.6	3367.76	2002.55	6287.92	5103.59	5959.6	6216.94	8622.34	8107.66
Sos2	20663	MGI:98355	0.589497	1.50472	0.0849778	785.825	320.907	97.8493	575.686	409.156	601.192	771.85	1102.94	696.949	524.28	1055.02	1134.88
Pml	18854	MGI:104662	0.589266	1.50448	0.0384017	1109.71	919.758	770.11	1028.68	368.479	1268.71	1947.89	1148.9	1537.11	1227.5	1358.63	2007.28
Furin	18550	MGI:97513	0.588819	1.50402	0.00706726	4885.92	2641.78	2712.6	2767.07	2135.51	1958.69	4437.84	3495.14	4014.09	3630.66	4705.85	6666.21
Slc1a5	20514	MGI:105305	0.587907	1.50306	0.097945	268.667	133.273	41.6766	203.849	8.37453	187.204	250.998	413.604	406.288	261.722	362.806	435.665
N4bp1	80750	MGI:2136825	0.587764	1.50292	0.00687802	753.967	591.836	1148.82	605.886	424.708	574.449	1011.06	1223.42	849.705	1050.23	1357.87	899.298
Tbl1xr1	81004	MGI:2441730	0.587407	1.50254	0.0017175	1707.58	1826.36	2509.65	1366.55	1404.53	1447.35	3160.46	2215.82	4113.8	1839.58	2159.38	2607.53
Rnf44	105239	MGI:2145310	0.587184	1.50231	0.0148405	869.717	379.652	509.783	929.591	853.006	548.775	1007.53	739.021	1177.49	1231.68	1222	1218.79
Fbxl18	231863	MGI:2444450	0.587157	1.50228	0.0831796	473.619	282.328	4.83206	32.0874	138.778	16.0461	397.12	467.012	346.883	332.796	907.015	425.983
Mbtps2	270669	MGI:2444506	0.587058	1.50218	0.0327769	344.064	183.25	644.477	447.336	691.497	621.517	947.431	894.278	1033.22	597.863	664.132	735.789
Usp19	71472	MGI:1918722	0.58693	1.50205	0.0150151	5068.57	3115.25	2400.33	3674.95	1861.54	2713.92	4818.46	3866.51	4465.99	4034.53	7071.68	6292.93
Hif1a	15251	MGI:106918	0.586786	1.5019	0.000950453	5236.36	5007.37	4591.67	5370.87	3467.06	6270.8	9129.04	8782.55	6106	6463.61	8286.09	7958.14
Fbxw7	50754	MGI:1354695	0.586302	1.50139	0.0362133	473.619	205.17	324.956	322.762	315.839	571.24	848.446	391.247	507.065	604.552	697.529	646.505
Ppp1r12a	17931	MGI:1309528	0.586197	1.50128	0.00155704	863.346	720.725	1019.57	1421.28	1761.04	1101.83	2295.52	1627.09	2322.1	1741.75	1426.94	1205.88
Pde4a	18577	MGI:99558	0.586026	1.50111	0.00907826	384.417	483.114	469.918	507.736	357.712	676.074	478.429	911.667	887.894	786.001	770.394	759.455
Cdc37l1	67072	MGI:1914322	0.58573	1.5008	1.93497e-05	1580.15	1216.99	1752.23	2030	1945.28	1904.13	3049.69	3365.96	3395.64	2010.99	1806.44	2606.46
Dctd	320685	MGI:2444529	0.585701	1.50077	0.0985398	61.5917	196.402	42.8846	110.418	10.7673	11.7671	166.154	190.034	246.107	221.585	155.597	94.6629
Wfdc17	100034251	MGI:3649773	0.585584	1.50065	0.0929489	0	11.3983	16.9122	6.60623	16.7491	13.9066	32.9951	22.3569	53.0403	31.7745	24.2883	24.7414
Cflar	12633	MGI:1336166	0.585169	1.50021	2.68796e-05	2233.23	1992.95	2185.3	2533.96	1901.02	1591.77	3612.96	3544.82	2962.83	2681.6	3102.83	3215.31
Map3k4	26407	MGI:1346875	0.585001	1.50004	0.00206798	1195.73	1730.79	1973.29	1294.82	1043.23	1013.04	2156.47	2176.08	1980.52	1759.31	2881.2	1751.26
Kmt5b	225888	MGI:2444557	0.58495	1.49999	0.00129318	1695.9	1710.63	2284.36	2298.03	1909.39	1424.89	3024.94	3070.35	2672.17	2169.87	3599.22	3138.94
Adgrl1	330814	MGI:1929461	0.584761	1.49979	0.101099	52.0344	49.9773	16.9122	170.818	35.8909	140.136	252.177	183.824	58.3443	127.098	114.61	160.282
Nol4l	329540	MGI:1918765	0.584752	1.49978	0.0787033	885.646	568.163	967.017	608.717	159.116	1125.36	1583.77	884.342	1486.19	1020.13	1288.8	1580.23
Usp25	30940	MGI:1353655	0.584495	1.49951	0.000381445	2635.7	2213.03	2751.86	2402.78	2574.57	1501.91	3741.41	3851.61	3690.54	2819.57	3729.77	3917.75
Ticam1	106759	MGI:2147032	0.58425	1.49926	0.0639369	354.683	274.437	268.784	144.393	173.472	575.519	605.696	604.88	462.511	385.475	627.7	469.012
Tnfrsf14	230979	MGI:2675303	0.584226	1.49923	0.103103	83.8921	54.3613	50.1327	29.2562	89.7271	5.34869	161.44	79.4914	163.364	117.9	99.4301	79.6029
Rbak	57782	MGI:1927369	0.584064	1.49907	0.0424238	822.992	229.72	755.01	385.049	606.555	578.728	722.357	1043.32	1005.64	1033.51	1017.07	861.648
4931414P19Rik	74359	MGI:1921609	0.583843	1.49884	0.087276	178.404	71.8972	200.531	133.068	57.4254	68.4632	368.838	105.574	285.357	129.607	233.016	191.477
Sumo2	170930	MGI:2158813	0.583832	1.49882	0.0624931	53.0963	47.3469	59.7968	52.8499	33.4981	27.8132	54.2062	105.574	45.6146	120.409	73.6238	81.7543
Pip5k1c	18717	MGI:1298224	0.583739	1.49873	0.0322378	3550.02	3773.72	2088.06	5366.15	3230.18	1450.56	4380.1	4986.84	4142.45	6206.9	6932.02	6069.18
Bcl7a	77045	MGI:1924295	0.583516	1.4985	0.0306842	166.722	340.196	529.715	364.287	240.469	317.712	755.352	614.816	550.558	441.499	493.355	428.135
Fbxo45	268882	MGI:2447775	0.583447	1.49843	0.010195	1021.57	1083.72	782.19	821.06	1006.14	513.474	2266.06	1285.52	1580.6	1230.01	867.547	1262.89
Slc2a1	20525	MGI:95755	0.583445	1.49842	0.0231089	2479.6	979.38	2263.82	1211.77	1380.6	653.609	2057.48	2701.46	2096.15	2482.59	2307.39	2460.16
Carm1	59035	MGI:1913208	0.583322	1.4983	0.00669778	2112.17	1508.96	1586.73	1290.1	2301.8	2260.35	3884	2286.62	2164.04	2840.47	3243.24	3113.12
Pou2f1	18986	MGI:101898	0.58322	1.49819	0.0504815	336.63	731.247	188.451	511.511	525.203	400.082	491.391	900.488	742.564	777.64	952.556	735.789
Edem3	66967	MGI:1914217	0.583132	1.4981	0.00810081	1944.39	1210.85	1259.96	1495.84	1592.36	1138.2	2356.79	2032	2456.83	1502.6	2160.9	3233.6
Rbm12b2	77604	MGI:1924854	0.582576	1.49752	0.060353	104.069	287.589	225.295	187.806	96.9053	262.086	261.604	368.89	445.538	244.998	383.299	321.639
Fgd3	30938	MGI:1353657	0.582537	1.49748	0.104106	686.004	442.781	154.626	351.074	429.494	29.9526	703.503	711.696	702.253	652.214	1262.99	502.359
Fam160b1	226252	MGI:2147545	0.582393	1.49733	0.0239414	1345.46	469.962	678.905	990.935	714.228	624.727	1485.96	1250.75	1404.51	1017.62	1324.47	1399.51
Chuk	12675	MGI:99484	0.582175	1.4971	0.00243109	2508.27	2071.87	2225.17	2189.49	1636.62	3458.46	3792.08	4866.36	3888.91	3473.46	2799.22	3402.49
Rxra	20181	MGI:98214	0.582069	1.49699	0.0418583	2738.71	1338.87	730.85	1948.84	1207.13	1133.92	2520.59	1839.48	1932.79	2530.26	3277.4	3416.47
Zfp384	269800	MGI:2443203	0.581687	1.4966	0.000208508	1436.79	1093.36	1492.5	1415.62	1442.81	952.066	1529.56	1969.9	1975.22	2106.32	2333.95	2205.22
Dip2b	239667	MGI:2145977	0.581366	1.49627	0.00581801	4865.74	2827.66	3894.04	3738.18	4498.32	4041.47	6811.13	4675.09	6005.22	4225.18	8307.35	7754.83
Rad50	19360	MGI:109292	0.58118	1.49607	0.0163566	1032.19	822.433	1200.77	919.21	437.868	808.721	2435.75	1197.34	1865.96	898.884	1184.05	1041.29
Rfx7	319758	MGI:2442675	0.580978	1.49586	0.101809	439.637	60.4988	671.053	340.693	419.923	187.204	801.31	498.063	1051.26	365.407	867.547	742.243
Adam33	110751	MGI:1341813	0.580691	1.49557	NA	127.431	0	102.681	28.3124	169.883	4.27895	320.524	320.45	780.753	336.977	310.434	231.279
C2cd3	277939	MGI:2142166	0.580689	1.49556	0.0496533	928.123	712.834	802.123	1205.17	662.784	428.965	1594.37	871.921	955.786	843.697	2125.98	1751.26
1700088E04Rik	27660	MGI:1920774	0.580483	1.49535	0.07824	48.8486	149.932	50.7367	188.75	123.225	109.113	197.971	186.308	231.256	179.777	269.448	110.799
Mt2	17750	MGI:97172	0.580247	1.49511	0.0968294	18.0527	85.9259	30.8044	33.0312	1.19636	11.7671	57.7414	72.0391	179.276	90.3065	38.7094	52.71
Fbxl2	72179	MGI:1919429	0.58006	1.49491	0.00616793	152.917	104.339	184.222	214.231	244.058	321.991	417.152	340.322	299.147	270.92	252.75	292.594
Smg6	103677	MGI:2144117	0.579926	1.49477	0.000186966	833.612	1200.33	1005.07	521.892	439.065	605.471	946.252	979.98	1123.39	1356.27	1320.67	1018.7
Pcdhga2	93710	MGI:1935214	0.579924	1.49477	0.00810081	656.27	695.298	1055.2	505.849	476.152	793.745	1333.94	960.107	1169.01	772.623	1143.07	1190.82
Cdc42bpa	226751	MGI:2441841	0.57956	1.49439	0.103536	402.47	100.831	154.626	355.793	129.207	8.5579	815.45	423.54	681.037	308.547	335.482	409.847
Map1a	17754	MGI:1306776	0.579449	1.49428	0.0919633	9.55733	9.64474	5.43607	12.2687	1.19636	19.2553	71.8822	31.0513	19.0945	5.8532	33.3964	21.5143
Baz2b	407823	MGI:2442782	0.579171	1.49399	0.022743	1231.83	909.236	1417.61	871.079	894.879	1835.67	2411	1943.81	1421.48	1462.46	2514.59	1871.74
Nmt2	18108	MGI:1202298	0.579092	1.49391	0.0854172	54.1582	168.345	292.944	376.555	145.956	240.691	341.735	315.481	476.302	476.618	296.772	411.999
Rufy3	52822	MGI:106484	0.578502	1.4933	0.0417608	959.981	915.374	498.911	317.099	862.577	439.662	879.084	1170.01	1349.34	955.744	1388.99	810.013
Osbpl8	237542	MGI:2443807	0.578436	1.49323	8.83529e-05	1198.91	949.569	1199.56	1237.25	1051.6	1128.57	2083.41	1953.75	2197.99	1087.02	1460.33	1759.87
Mast4	328329	MGI:1918885	0.578191	1.49298	0.00764092	217.695	284.082	307.44	228.387	324.214	250.319	497.283	295.609	388.255	348.684	546.486	479.769
Tcirg1	27060	MGI:1350931	0.578071	1.49285	0.00299529	8155.59	5325.65	6940.66	7283.84	9696.51	5508.08	11667.3	11879	8889.55	12918.9	13007.1	8612.17
Nars2	244141	MGI:2142075	0.578009	1.49279	0.00147339	304.773	417.354	309.252	585.124	478.545	407.57	807.202	587.491	640.726	597.863	702.083	495.905
Ndst2	17423	MGI:97040	0.577952	1.49273	6.77959e-06	4414.43	5095.05	4467.24	3608.89	3197.87	2486.07	5917.91	5411.62	5781.39	5046.3	6850.05	5679.78
Tbc1d9	71310	MGI:1918560	0.577892	1.49267	0.0274897	1142.63	1083.72	874.604	652.13	713.032	1614.23	2416.89	1329	1524.38	1372.99	1448.95	1847
Zdhhc1	70796	MGI:1918046	0.577804	1.49258	0.107387	543.706	417.354	335.828	251.981	8.37453	250.319	539.706	612.332	686.341	599.535	760.526	493.753
Phospho1	237928	MGI:2447348	0.577688	1.49246	0.0428465	57.344	96.4474	134.694	96.2623	142.367	170.088	276.923	221.085	208.979	128.77	211.763	125.859
Zfp947	210853	MGI:3646759	0.577487	1.49225	0.0266736	1.06193	0	1.20802	0	2.39272	0	22.3895	6.21026	0	21.7405	27.3243	107.572
Incenp	16319	MGI:1313288	0.577118	1.49187	0.0125897	1471.83	1482.66	1078.15	2070.58	736.959	1489.07	2322.62	2287.86	1991.13	2189.93	2185.94	2292.35
Rprd2	75137	MGI:1922387	0.577009	1.49175	0.0450352	292.03	449.796	252.475	408.643	307.465	134.787	490.213	521.662	626.936	447.352	631.495	367.895
Chd6	71389	MGI:1918639	0.576175	1.49089	0.00985741	479.99	877.672	715.146	688.936	1088.69	1182.06	1066.45	1199.82	1439.51	1032.67	1656.92	1468.35
Rnf10	50849	MGI:1859162	0.575937	1.49065	3.91824e-07	2337.3	3013.54	2599.05	2629.28	2314.96	2333.1	3688.38	4045.37	3284.25	3722.64	4590.48	3711.22
Xlr3b	574437	MGI:109505	0.575654	1.49035	0.0990005	63.7155	40.3326	143.15	60.3998	65.7999	43.8592	274.566	162.709	222.769	107.03	95.6351	26.8929
Tnks1bp1	228140	MGI:2446193	0.575589	1.49029	0.0372359	129.555	203.416	211.403	119.856	80.1562	121.95	155.548	108.059	273.688	296.005	311.193	283.989
Acaca	107476	MGI:108451	0.575374	1.49006	0.0861066	36.1055	39.4558	141.338	67.9498	1.19636	3.20921	155.548	68.3129	180.337	124.59	198.86	225.9
Sel1l	20338	MGI:1329016	0.575322	1.49001	0.00131306	9694.32	8033.19	6191.69	6962.03	6139.73	4971.07	12244.7	9497.98	8815.29	8424.43	12595	12840.8
Wasl	73178	MGI:1920428	0.574829	1.4895	0.022851	242.119	547.12	560.519	564.361	462.992	298.457	827.234	890.552	748.929	671.446	536.619	686.306
Cacfd1	381356	MGI:1924317	0.574262	1.48892	0.0962623	276.101	565.533	85.7691	198.187	433.083	222.505	314.632	726.601	599.355	636.327	456.923	624.99
Rc3h2	319817	MGI:2442789	0.574147	1.4888	0.00639381	633.97	543.613	812.391	663.455	1142.53	841.883	1740.49	1048.29	1809.73	989.191	851.607	982.128
Smarca4	20586	MGI:88192	0.573758	1.4884	0.00196986	3558.51	2708.42	3933.9	2952.99	3289.99	2128.78	5227.37	4379.48	4552.98	3617.28	6283.83	4583.62
Dusp8	18218	MGI:106626	0.573681	1.48832	0.105654	28.672	21.0431	32.6164	0	0	7.48816	15.3192	29.8093	26.5201	28.4298	56.1666	33.3472
Akap11	219181	MGI:2684060	0.573032	1.48765	0.0959718	302.649	92.9402	285.696	439.786	571.861	2090.27	1242.03	711.696	1301.61	698.203	992.024	811.089
1700011L22Rik	67687	MGI:1914937	0.572642	1.48724	NA	1.06193	0	0	2.83124	0	0	10.6056	4.96821	9.54725	4.18086	18.2162	9.68144
Rnf111	93836	MGI:1934919	0.572612	1.48721	0.0003745	2076.06	1615.06	1259.36	2356.54	2748.04	1993.99	3123.93	2988.38	2995.71	2774.42	3596.18	2682.83
Myo18a	360013	MGI:2667185	0.572401	1.487	0.00493083	4119.21	2430.48	2968.1	2543.4	2372.39	1691.25	3284.19	3158.54	3494.29	3442.52	6183.64	5805.63
Mphosph9	269702	MGI:2443138	0.572022	1.48661	0.110051	98.7591	279.698	205.967	419.024	83.7453	93.0671	258.069	444.655	498.579	190.647	319.543	740.092
Myh9	17886	MGI:107717	0.571973	1.48656	0.010281	4117.09	2345.43	2215.5	3123.8	2428.61	2034.64	4008.91	2773.5	3480.5	3790.37	6440.19	5736.79
Ptgfrn	19221	MGI:1277114	0.57181	1.48639	0.104993	0	0.876795	17.5162	54.7374	61.0144	68.4632	68.347	37.2616	50.9187	81.9448	94.8761	108.647
Ece1	230857	MGI:1101357	0.571594	1.48616	0.111066	582.997	586.576	356.969	556.811	23.9272	266.365	699.968	694.307	810.455	551.037	1118.78	987.506
Pcdhga8	93716	MGI:1935221	0.571484	1.48605	0.0119466	663.704	695.298	1000.24	484.143	470.17	793.745	1214.93	910.425	1152.03	714.927	1206.06	1232.77
Top2b	21974	MGI:98791	0.57102	1.48557	0.00137588	3666.83	4913.56	4345.23	3594.73	2715.74	2137.34	6444.65	4850.22	5075.95	4129.85	5486.87	6243.45
Clk2	12748	MGI:1098669	0.570768	1.48531	0.00048552	1620.5	1349.39	969.433	1776.13	1453.58	1730.83	1797.05	2143.78	1927.48	2998.51	2686.89	2121.31
Josd2	66124	MGI:1913374	0.570401	1.48494	0.00446558	772.02	703.189	602.8	437.899	888.897	603.332	1230.25	828.449	1058.68	1041.03	1014.79	1058.5
Rhbdf1	13650	MGI:104328	0.570352	1.48489	0.0059759	293.091	216.568	364.821	433.18	334.981	442.871	325.237	447.139	541.011	594.518	757.49	617.46
Zfp568	243905	MGI:2142347	0.570279	1.48481	0.0875183	237.871	262.162	53.7567	288.787	262.003	292.038	631.621	358.953	496.457	204.026	489.56	325.942
4833420G17Rik	67392	MGI:1914642	0.570258	1.48479	0.0209508	1066.17	1154.74	2750.05	2165.9	1418.89	2006.83	3092.11	3060.42	2655.2	2820.41	2856.91	2421.43
Slc5a2	246787	MGI:2181411	0.569946	1.48447	0.0340936	349.374	329.675	224.087	307.662	397.192	152.972	464.288	566.376	330.971	513.409	572.292	423.832
Ppp1r9b	217124	MGI:2387581	0.569622	1.48413	0.0226541	485.3	242.872	268.18	463.38	405.567	608.681	419.509	422.298	682.098	793.527	1003.41	680.928
Ppid	67738	MGI:1914988	0.569525	1.48404	0.00268293	1428.29	1053.03	2104.36	1554.35	1534.93	1980.08	2760.98	2659.23	2864.17	2695.82	2016.69	2010.51
Tmem65	74868	MGI:1922118	0.569301	1.4838	0.00377535	1711.82	1586.12	1087.21	1830.87	1783.78	986.298	2449.89	2383.5	2697.63	2006.81	1979.49	2467.69
Prpf8	192159	MGI:2179381	0.569173	1.48367	0.0334155	2622.96	2044.69	3303.32	2897.31	2353.24	1287.96	4402.49	3712.5	4164.72	2132.24	5699.39	3406.79
Insl3	16336	MGI:108427	0.56892	1.48341	0.013598	175.218	135.026	140.13	184.975	252.432	295.247	397.12	300.577	217.465	239.981	340.795	321.639
Eif3a	13669	MGI:95301	0.568376	1.48285	0.0122471	1973.06	2711.05	4056.52	2861.44	1904.61	4038.26	5644.52	4564.54	4538.13	4298.76	4716.48	3971.54
Pcdhga6	93714	MGI:1935218	0.567908	1.48237	0.0111847	657.332	696.175	924.736	460.549	470.17	794.815	1164.26	881.857	1019.43	730.814	1138.51	1311.3
Pmaip1	58801	MGI:1930146	0.567744	1.4822	0.0549759	671.137	385.79	233.751	457.718	908.039	535.938	662.259	1145.17	920.779	891.359	578.364	1058.5
Tnfrsf21	94185	MGI:2151075	0.567594	1.48205	0.000858916	18131.3	12024.4	9443.06	13279.5	13462.7	12519.1	21614.2	20984.5	17021.7	17904.1	20292.1	23011.7
AW554918	225289	MGI:2147376	0.567576	1.48203	0.107071	207.076	66.6364	333.412	145.337	125.618	219.296	190.9	509.242	298.086	152.183	517.644	452.876
Atrx	22589	MGI:103067	0.567285	1.48173	0.00323509	1645.98	2332.27	3549.15	3098.32	3022.01	3994.4	5544.36	4921.01	5407.99	3475.13	4308.13	3699.38
Pigq	14755	MGI:1333114	0.56703	1.48147	0.000221882	2327.74	1916.67	1658.61	1570.4	1911.79	1690.18	3743.77	2987.14	2327.41	2405.67	2776.45	2620.44
Mink1	50932	MGI:1355329	0.566637	1.48107	0.113739	89.2018	49.9773	51.3407	121.743	34.6945	57.7658	180.295	42.2298	77.4388	105.358	311.952	140.919
Gm15246	101055907	MGI:3708120	0.566253	1.48067	0.0372359	0	0	0	16.0437	0	0	51.8495	33.5354	46.6754	26.7575	34.1554	31.1957
Sos1	20662	MGI:98354	0.566224	1.48064	0.0489184	626.536	337.566	335.224	805.96	458.207	330.549	945.074	1007.3	487.97	671.446	853.125	802.483
Ehbp1	216565	MGI:2667252	0.566048	1.48046	0.116577	43.539	92.0635	35.6365	19.8187	11.9636	20.325	73.0606	43.4718	97.5941	14.2149	97.1531	119.404
Dock2	94176	MGI:2149010	0.566035	1.48045	0.0107099	12931.1	9728.04	10825	10810.6	8116.12	11547.8	22170.4	12382	16885.9	9768.99	20246.5	18846.5
Rbm25	67039	MGI:1914289	0.566	1.48041	0.00616793	1309.35	2326.14	3147.49	4227.99	3129.68	3937.7	5498.4	5275	6056.14	3992.72	3793.52	3247.58
Vcl	22330	MGI:98927	0.565557	1.47996	0.109741	290.968	46.4701	9.06012	378.443	236.88	59.9053	492.57	488.127	738.321	293.496	227.703	451.8
Pik3r1	18708	MGI:97583	0.565528	1.47993	0.000723613	2742.95	2020.14	1844.04	2506.59	1824.45	2880.8	4688.84	3510.04	3515.51	3292.01	3006.43	3194.87
Hectd3	76608	MGI:1923858	0.565408	1.47981	0.00414051	1551.47	1123.17	872.188	1473.19	1316	1289.03	2158.82	2104.04	1436.33	1692.41	2537.37	1848.08
Pprc1	226169	MGI:2385096	0.564789	1.47917	0.00156821	1534.48	1722.9	2089.26	1993.19	1487.08	1197.04	2440.46	1881.71	1968.85	2460.02	3514.97	3383.12
Irak1	16179	MGI:107420	0.564567	1.47894	0.00042317	3499.05	2516.4	3632.5	3527.73	4756.73	2976.01	5012.9	5828.95	4960.33	5959.39	5239.44	4739.6
Nsd2	107823	MGI:1276574	0.563857	1.47822	0.0289585	442.823	896.084	986.345	1039.07	996.569	1398.15	2209.49	1274.35	1583.78	900.557	1582.53	1586.68
Setx	269254	MGI:2443480	0.563576	1.47793	0.0822329	315.392	739.138	210.799	407.699	256.021	624.727	1297.41	673.193	643.909	495.85	667.927	730.411
Slain2	75991	MGI:1923241	0.563576	1.47793	0.0164701	2835.34	1292.4	1903.83	2396.18	1223.88	1538.28	3153.39	3240.52	3098.61	2148.12	2851.59	3174.44
Ccdc157	216516	MGI:3041210	0.56327	1.47761	0.115936	358.931	328.798	66.4409	225.556	285.93	42.7895	560.917	296.851	305.512	500.031	469.826	502.359
Ncoa3	17979	MGI:1276535	0.56315	1.47749	0.0142212	4043.81	2638.28	4449.12	3840.11	3012.44	2812.34	6356.27	5206.68	4179.57	3303.71	6830.32	6782.38
Cbarp	100503659	MGI:1354170	0.562688	1.47702	0.0975022	13.805	28.9342	22.9523	14.1562	28.7127	39.5803	28.2815	40.9877	51.9795	55.1873	40.2274	51.6343
Tram2	170829	MGI:1924817	0.562462	1.47679	0.0957668	125.307	219.199	71.273	52.8499	200.989	150.833	267.496	130.416	184.58	327.779	308.916	293.67
Usp24	329908	MGI:1919936	0.561664	1.47597	0.00877202	761.401	1573.85	1285.93	1040.01	959.482	1097.55	1970.28	1839.48	2144.95	1129.67	2017.44	1419.94
Flna	192176	MGI:95556	0.56157	1.47587	0.013816	9096.46	7139.74	5279.03	8655.11	4780.66	5004.23	12432.1	8382.61	10347.1	7300.61	12056.8	12006.1
Arhgef7	54126	MGI:1860493	0.561486	1.47579	0.0579637	330.259	486.621	297.172	448.28	442.654	129.438	582.128	648.351	577.078	545.184	723.335	474.39
Ntn3	18209	MGI:1341188	0.56137	1.47567	0.0721829	52.0344	4.38397	57.9848	3.77499	133.993	2.13947	314.632	288.156	48.797	161.381	298.29	116.177
Khdc4	74200	MGI:1921450	0.561325	1.47562	0.00093053	1618.37	1765.86	2408.78	2457.52	1850.77	2429.37	4014.8	3426.82	2580.94	2649.83	3231.86	3173.36
Clic4	29876	MGI:1352754	0.560889	1.47518	0.00373602	1269	848.737	743.534	964.51	1136.54	854.72	1061.74	1475.56	1771.55	1527.69	1460.33	1659.83
Nol10	217431	MGI:2684913	0.560662	1.47495	0.118436	219.819	352.471	167.914	119.856	64.6035	6.41842	200.327	208.665	196.249	389.656	299.049	378.652
Nrp1	18186	MGI:106206	0.560595	1.47488	0.0102636	9499.99	5259.89	8273.7	6376.9	4683.76	6539.3	12641.8	9197.4	9661.82	6785.53	11064.1	13449.7
Pced1a	319513	MGI:2442177	0.56059	1.47487	0.0522192	352.559	244.626	310.46	354.849	312.25	96.2764	446.612	520.42	506.004	392.164	462.995	423.832
Slc7a8	50934	MGI:1355323	0.560445	1.47472	0.000721945	19910	18131.2	16101	17011.1	15838.6	11364.9	24976.1	21666.4	20165.9	19917.6	30459	32525.3
Rasal2	226525	MGI:2443881	0.560263	1.47454	0.0886572	281.41	111.353	521.259	236.881	254.825	112.322	341.735	535.325	444.477	386.311	387.094	524.949
Helq	191578	MGI:2176740	0.559953	1.47422	0.0975022	87.0779	405.956	42.8846	15.1	0	63.1145	134.337	340.322	175.033	297.677	541.173	319.487
Wbp1l	226178	MGI:107577	0.559915	1.47418	0.00391231	4205.23	2728.59	4029.94	2987.9	2475.27	1569.3	4665.27	5048.94	3714.94	4174.17	4995.79	4437.32
Zdhhc9	208884	MGI:2444393	0.559853	1.47412	0.0216145	3250.55	2034.16	2237.85	2165.9	3377.33	1299.73	4494.4	3477.75	3465.65	2912.39	4212.5	4149.03
Rapgef2	76089	MGI:2659071	0.559842	1.47411	0.0725801	1130.95	1057.41	453.61	782.367	668.766	264.225	1025.21	896.762	1408.75	852.059	1807.2	1274.72
Gpr137c	70713	MGI:1917963	0.559359	1.47361	0.115393	43.539	55.2381	15.7042	26.4249	7.17817	2.13947	45.9575	44.7139	51.9795	122.917	20.4932	78.5272
Cep85l	100038725	MGI:3642684	0.559122	1.47337	0.0202658	1009.89	648.828	1177.82	1182.52	562.29	558.403	1586.12	1376.19	1719.57	1060.27	1181.02	1239.22
Wdr7	104082	MGI:1860197	0.558631	1.47287	0.108694	1665.1	1229.27	1110.17	1179.68	940.34	112.322	1435.29	1689.19	1626.21	1312.79	2307.39	2991.56
Slc16a10	72472	MGI:1919722	0.558329	1.47256	0.0287637	203.89	426.122	196.907	199.131	291.912	285.62	472.537	355.227	517.673	370.424	381.022	460.406
Rhof	23912	MGI:1345629	0.557826	1.47205	0.115146	100.883	35.9486	4.83206	79.2748	89.7271	14.9763	76.5958	88.1857	232.316	139.641	125.236	191.477
Adcy7	11513	MGI:102891	0.557818	1.47204	0.00193055	6406.6	6015.69	6755.23	5120.77	7574.17	3699.15	8673	8550.29	8628.59	7936.94	11209	9198.44
Tirap	117149	MGI:2152213	0.557772	1.47199	0.000594801	1061.93	899.591	1199.56	782.367	742.941	542.357	1626.19	1309.12	1100.06	1148.06	1362.42	1216.63
Pde4d	238871	MGI:99555	0.55771	1.47193	0.0492151	7.43348	16.6591	0	59.4561	0	2.13947	272.21	64.5867	160.182	75.2554	104.743	95.7386
Cars2	71941	MGI:1919191	0.557475	1.47169	0.0632915	816.621	394.558	413.746	958.848	273.967	809.791	1098.27	916.635	1217.8	1083.68	808.344	958.462
Ubn2	320538	MGI:2444236	0.55726	1.47147	0.0113214	570.254	975.873	1003.86	1209.88	1391.37	1880.6	1488.31	1961.2	2690.2	1327.84	1646.29	1541.5
Srek1	218543	MGI:2145245	0.557252	1.47146	0.0115128	799.63	846.984	1323.38	1894.1	963.071	1759.72	2382.72	1906.55	1857.47	1877.21	2037.18	1500.62
Tmem154	320782	MGI:2444725	0.557129	1.47134	0.0820662	202.828	237.611	218.651	168.931	185.436	514.544	592.733	350.259	241.864	520.935	573.81	332.396
Tmem87b	72477	MGI:1919727	0.556952	1.47116	6.1303e-05	1655.54	1829.87	2292.21	2686.85	1923.75	2510.67	3352.54	3486.44	2926.76	3006.04	3577.97	2942.08
Lrch3	70144	MGI:1917394	0.556628	1.47083	0.0128316	2270.4	1739.56	1573.44	2467.9	1524.16	1942.64	3574.08	2571.05	1926.42	2346.3	3522.56	4104.93
Gpx3	14778	MGI:105102	0.556144	1.47033	0.00103741	563.883	803.144	735.078	958.848	666.373	803.373	1039.35	1097.97	887.894	1588.73	1181.78	1123.05
Trpm7	58800	MGI:1929996	0.556095	1.47028	0.00394139	1883.86	2130.61	2455.9	2828.41	1747.88	1997.2	4681.77	3034.33	3257.73	2458.34	3756.33	2901.2
Stk10	20868	MGI:1099439	0.555208	1.46938	0.0490966	4266.82	2754.89	2215.5	2258.39	2426.22	961.694	4100.82	2051.87	3324.56	3518.61	6198.82	4871.91
Tent4b	214627	MGI:1917820	0.554972	1.46914	0.0033047	1229.71	845.23	1019.57	1030.57	1540.91	914.625	1473	2061.81	1702.59	1619.66	1367.73	1827.64
Ttc28	209683	MGI:2140873	0.554866	1.46903	0.0549006	1026.88	1048.65	543.003	621.93	1173.63	397.942	960.393	962.591	1100.06	1175.66	2311.94	1601.74
Cry2	12953	MGI:1270859	0.554816	1.46898	0.0822508	380.169	213.938	309.252	197.243	266.789	661.098	476.072	715.422	574.957	598.699	760.526	322.715
Mysm1	320713	MGI:2444584	0.554668	1.46883	0.0162202	516.096	1184.55	939.837	1041.9	797.973	950.996	2303.77	1461.9	1656.98	974.14	1322.95	1019.78
Slc25a10	27376	MGI:1353497	0.554489	1.46865	6.96325e-05	1400.68	1404.63	992.385	1095.69	1012.12	893.231	1368.12	1726.45	1335.55	1993.43	1981.77	1813.66
Sufu	24069	MGI:1345643	0.554337	1.46849	0.0510278	1293.43	921.511	396.229	680.442	1274.13	1368.19	1848.9	1324.03	1798.07	1340.38	1522.57	1770.63
Ubr4	69116	MGI:1916366	0.553974	1.46812	0.0548445	1482.45	731.247	1300.43	714.417	1489.47	1157.46	1931.39	1429.6	1798.07	1122.98	3196.18	1813.66
Dnajc5	13002	MGI:892995	0.553846	1.46799	0.0179062	5328.74	4825	3313.59	4034.52	3975.51	1936.22	7198.82	4757.06	4690.88	5183.43	7309.25	7212.67
Tia1	21841	MGI:107914	0.553677	1.46782	1.50406e-05	2257.65	2774.18	3267.68	4707.41	3835.54	4618.06	6814.67	6453.71	5818.52	4818.86	4111.55	3859.67
Spen	56381	MGI:1891706	0.553606	1.46775	0.125496	741.224	422.615	483.81	560.586	47.8545	1173.5	1192.54	864.469	1095.81	1071.14	1585.57	1215.56
Dock8	76088	MGI:1921396	0.553452	1.46759	0.00342665	7134.02	5081.9	5478.35	6313.67	7945.04	6386.33	11111.1	8617.36	10209.2	6186.83	12276.2	10004.2
Cacnb2	12296	MGI:894644	0.553152	1.46729	0.0822002	208.137	669.871	456.63	566.249	461.796	353.013	540.884	819.755	1426.78	503.375	500.946	910.055
Etv3	27049	MGI:1350926	0.55308	1.46721	0.00714286	1953.94	2416.45	2535.02	1743.1	2910.75	1572.51	2918.89	3517.49	3336.23	2446.64	4075.88	3899.47
Krit1	79264	MGI:1930618	0.552931	1.46706	0.00410137	1059.8	1666.79	2368.92	1444.88	1398.55	1554.33	2684.39	2715.13	3258.79	1873.86	2129.02	2053.54
Zfp449	78619	MGI:1925869	0.552599	1.46673	0.0836585	356.807	138.534	250.663	1065.49	238.076	651.47	791.883	876.889	727.713	607.897	533.583	666.943
Tarbp2	21357	MGI:103027	0.55191	1.46602	0.0146454	616.979	634.799	767.09	622.873	421.119	362.641	591.555	1071.89	867.739	1046.89	998.096	671.246
Tgfbr3l	100044509	MGI:3833469	0.551816	1.46593	0.0760286	8.49541	2.63038	0	42.4686	1.19636	5.34869	96.6285	26.0831	49.8579	40.1362	44.7815	24.7414
Secisbp2l	70354	MGI:1917604	0.551781	1.46589	0.000657313	2241.73	1997.34	1924.37	1802.56	1830.43	2379.1	3440.92	2735	2984.05	2193.28	3600.74	3415.4
Itpripl2	319622	MGI:2442416	0.55153	1.46564	0.0865271	350.435	200.786	257.307	331.255	561.094	140.136	459.575	367.648	738.321	428.12	433.394	701.366
Cpt1a	12894	MGI:1098296	0.551397	1.4655	0.0424686	2912.86	4273.5	1816.86	3162.5	2919.12	1800.37	5723.47	5103.59	2492.89	3796.22	4445.51	5491.53
Csf2rb2	12984	MGI:1339760	0.551352	1.46546	0.0210677	991.839	481.36	898.16	993.766	815.919	904.998	1434.11	793.672	1367.38	1189.87	1809.48	1390.9
Ncoa5	228869	MGI:2385165	0.550991	1.46509	5.38029e-05	892.018	775.087	786.418	806.904	866.166	642.912	1051.13	1106.67	1070.35	1194.05	1147.62	1594.21
Adam9	11502	MGI:105376	0.55071	1.46481	0.000736718	3893.02	4621.59	3737.6	5046.22	5229.3	3567.57	7149.33	7439.9	5162.94	5294.64	7389.71	6852.3
Sall3	20689	MGI:109295	0.550536	1.46463	0.00983341	1787.22	979.38	1890.55	2260.28	1855.56	1568.23	2279.02	1925.18	2919.34	2419.04	3480.81	2934.55
Fxyd5	18301	MGI:1201785	0.550493	1.46459	0.112122	140.174	125.382	77.313	174.593	56.229	235.342	190.9	228.538	567.531	227.439	141.935	165.66
Rttn	246102	MGI:2179288	0.550387	1.46448	0.111828	207.076	116.614	1.81202	161.381	403.174	48.1382	311.097	381.31	552.68	346.175	421.25	679.852
Anxa11	11744	MGI:108481	0.550336	1.46443	0.0939503	98.7591	55.2381	35.0325	49.0749	46.6581	35.3013	71.8822	44.7139	100.777	132.115	123.718	82.8301
Jak2	16452	MGI:96629	0.550261	1.46435	0.0786252	1401.74	1883.36	747.158	1748.76	2344.87	684.632	3809.76	1767.44	2199.05	1926.54	2822.75	2259
Oga	76055	MGI:1932139	0.549869	1.46395	3.11607e-05	3779.39	4607.56	4379.06	3912.78	3471.84	4733.59	6602.56	5040.25	5995.67	5526.26	7170.35	6834.02
Pan2	103135	MGI:1918984	0.549559	1.46364	0.00187154	1261.57	964.474	938.629	1056.05	1091.08	974.531	1659.18	2106.52	1167.95	1575.35	1698.66	1318.83
Masp2	17175	MGI:1330832	0.549117	1.46319	0.128772	63.7155	149.055	237.375	192.525	161.509	5.34869	242.75	372.616	312.938	259.213	354.457	341.002
Plgrkt	67759	MGI:1915009	0.5491	1.46317	0.0137118	993.962	1583.49	1011.11	2588.7	1320.78	2768.48	2685.57	3198.29	2693.38	2572.9	2273.99	1859.91
1810055G02Rik	72056	MGI:1919306	0.549085	1.46316	0.0841712	378.046	354.225	179.994	163.268	100.494	141.205	751.817	356.469	214.283	318.581	255.027	238.809
Cip2a	224171	MGI:2146335	0.548637	1.4627	0.127881	110.44	723.356	538.775	306.718	650.821	88.7882	1141.87	842.112	864.556	687.333	474.38	805.711
Pfkfb3	170768	MGI:2181202	0.548449	1.46251	0.00992854	1647.05	2177.08	1378.35	1388.25	1173.63	1841.02	2481.7	2931.24	1660.16	2087.92	3124.08	2456.93
Hsf2	15500	MGI:96239	0.548295	1.46236	0.127021	43.539	120.998	51.3407	159.493	40.6763	37.4408	108.412	218.601	215.343	143.822	79.6959	136.616
Tacc1	320165	MGI:2443510	0.548239	1.4623	0.00109684	7093.66	4662.79	6852.47	5943.72	6569.22	4428.71	10804.7	8118.06	7730.09	8032.26	9289.5	9581.39
Napb	17957	MGI:104562	0.547879	1.46193	0.124291	100.883	19.2895	84.5611	188.75	217.738	9.62764	199.149	356.469	410.532	109.538	379.504	111.874
Tut7	214290	MGI:2387179	0.547486	1.46154	0.0019468	3383.3	2282.3	3175.87	2481.11	3479.02	2296.73	4647.6	4576.96	4116.99	3281.14	5142.28	4092.02
Tbc1d13	70296	MGI:2385326	0.547236	1.46128	0.116335	126.369	80.6651	182.41	117.968	28.7127	148.693	247.463	202.455	282.174	185.63	243.642	97.8901
Setd5	72895	MGI:1920145	0.546792	1.46083	0.0248985	645.651	919.758	813.599	1252.35	545.541	1325.4	1777.02	1464.38	1739.72	946.546	1510.43	1196.2
Hipk3	15259	MGI:1314882	0.546691	1.46073	0.0324843	1689.52	1368.68	1818.67	1747.82	1477.51	1235.55	3486.88	1456.93	2401.66	1477.52	2888.03	3006.62
Epha1	13835	MGI:107381	0.546686	1.46073	0.116995	43.539	42.0861	20.5363	18.875	23.9272	10.6974	25.9247	52.1662	62.5875	37.6277	62.9977	37.65
Padi2	18600	MGI:1338892	0.546641	1.46068	0.0034485	1341.21	1049.52	1121.04	1041.9	741.744	542.357	1432.93	1208.52	1728.05	1431.53	1431.49	1446.84
Dpp8	74388	MGI:1921638	0.546538	1.46058	0.00787164	3530.9	2387.51	2181.68	2929.39	3482.61	1906.27	4413.1	3469.05	4267.62	3368.1	5021.6	4604.06
Tasor	218850	MGI:1921694	0.546101	1.46013	0.0315753	684.942	1466.88	907.824	1051.33	1528.95	1060.11	3535.19	1689.19	1987.95	1185.69	1225.04	1410.26
Ano8	382014	MGI:2687327	0.545959	1.45999	0.133111	687.066	267.422	764.674	661.567	831.471	21.3947	1587.3	1225.91	905.928	1083.68	1502.08	902.525
Pvr	52118	MGI:107741	0.545719	1.45975	0.110748	218.757	76.2811	266.368	113.25	289.52	331.619	783.634	433.476	456.146	143.822	317.266	313.033
Arfrp1	76688	MGI:1923938	0.545709	1.45974	0.000106605	1466.52	1538.77	1937.05	1488.29	1954.86	2249.66	3011.98	2525.09	2666.86	2705.85	2581.39	2343.98
Nup214	227720	MGI:1095411	0.545388	1.45941	0.0767926	2614.46	2037.67	1421.83	1741.21	2003.91	527.38	2973.09	2417.03	2052.66	1921.52	4132.8	3579.98
Stxbp5	78808	MGI:1926058	0.545387	1.45941	0.0407004	1726.69	1367.8	2132.75	1478.85	1085.1	2564.16	3777.94	2271.71	1952.94	2012.67	3244	3201.33
Uba7	74153	MGI:1349462	0.545178	1.4592	0.0020213	3213.39	3314.28	2749.44	3691.94	4574.89	5687.79	7137.55	5867.46	4492.51	4847.29	6958.59	5060.16
Abcc3	76408	MGI:1923658	0.544947	1.45897	0.024805	22373.7	14931.8	14964.9	16135.3	14316.9	7595.13	27545	20151.1	17486.3	16634	30525	27230.7
Cela1	109901	MGI:95314	0.544712	1.45873	0.128701	10.6193	14.0287	12.0802	36.8062	38.2836	142.275	50.6711	70.797	94.4117	76.0916	34.1554	57.0129
Sgpl1	20397	MGI:1261415	0.544386	1.4584	3.96559e-05	25932.2	21677.9	19552.9	18276.6	18737.4	15506.9	30364.9	30891.1	23714.3	25433	31826.7	34454.1
Zfp287	170740	MGI:2176561	0.543977	1.45799	0.12948	61.5917	184.127	247.039	12.2687	1.19636	60.975	97.8069	259.589	212.161	209.879	216.317	160.282
Slc20a1	20515	MGI:108392	0.543923	1.45793	0.115747	846.355	341.073	402.873	1154.2	144.76	744.537	1088.84	1188.64	1242.2	877.98	1205.31	916.509
Pcdhga1	93709	MGI:1935212	0.54392	1.45793	0.0125106	656.27	695.298	923.528	455.83	506.061	794.815	1085.3	895.52	1125.51	711.582	1111.95	1219.86
Ano6	105722	MGI:2145890	0.5438	1.45781	0.04215	4716.01	2081.51	2576.7	3377.67	2905.96	2301	6590.77	4157.15	3292.74	3157.38	5506.61	5790.57
Gprc5c	70355	MGI:1917605	0.543427	1.45743	0.0298368	0	0	0.604008	0.943748	1.19636	0	255.712	120.479	0	2.50851	55.4076	69.9215
Gprasp1	67298	MGI:1917418	0.541929	1.45592	0.0373853	1609.88	1061.8	1099.29	1421.28	1362.66	1430.24	2626.65	1581.13	1560.44	1200.74	3304.72	2336.45
Telo2	71718	MGI:1918968	0.541872	1.45586	0.0669056	932.371	446.289	442.134	669.117	549.13	1509.4	941.539	1253.23	912.293	1331.19	1165.08	1751.26
Fcho2	218503	MGI:3505790	0.541737	1.45572	0.00048784	4151.07	4920.57	4417.71	5049.99	5082.14	3188.89	8915.75	7313.21	8254.13	4646.61	5377.57	6357.48
Cep295	319675	MGI:2442521	0.541596	1.45558	0.0822469	265.481	347.211	985.741	684.217	1055.19	554.124	1411.72	1106.67	1204.01	796.872	1169.63	761.606
Rbm12	75710	MGI:1922960	0.541278	1.45526	0.0271222	2041.02	2258.62	1738.34	1920.53	831.471	868.627	3343.11	2281.65	2242.54	1827.03	2412.89	2520.4
Qser1	99003	MGI:2138986	0.54101	1.45499	0.118654	354.683	268.299	463.274	73.6123	186.632	47.0684	213.29	347.775	431.748	231.62	667.927	260.323
Gca	227960	MGI:1918521	0.540984	1.45496	0.117371	60.5298	142.918	109.325	94.3748	0	11.7671	227.431	132.9	236.56	225.766	150.284	193.629
Tstd1	226654	MGI:3648482	0.540703	1.45468	0.12125	11.6812	2.63038	32.0124	39.6374	129.207	4.27895	190.9	114.269	129.418	51.8426	58.4436	62.3915
Arhgef1	16801	MGI:1353510	0.540684	1.45466	4.17744e-07	4642.74	3403.72	4067.39	3425.8	3806.82	3840.36	5179.05	5134.65	5506.64	5702.69	6922.92	5756.15
Dcaf6	74106	MGI:1921356	0.54065	1.45463	0.129673	43.539	170.098	79.1251	130.237	14.3563	5.34869	254.534	96.8801	148.513	204.862	187.475	210.84
Col6a3	12835	MGI:88461	0.540463	1.45444	0.0741199	105.131	185.88	2.41603	33.9749	183.043	0	324.059	265.799	1400.26	303.53	383.299	251.717
Gpatch8	237943	MGI:1918667	0.540353	1.45433	0.00138731	1318.91	1562.45	1456.87	1347.67	955.893	1573.58	2209.49	1682.98	2175.71	1681.54	2337.75	2217.05
Zfp267	241944	MGI:1098769	0.539838	1.45381	0.127924	372.736	215.692	404.081	30.1999	13.16	639.703	867.3	945.202	919.718	390.492	603.412	729.335
B4galt5	56336	MGI:1927169	0.539355	1.45332	0.100659	567.068	143.794	167.914	234.993	137.582	143.345	272.21	320.45	424.322	446.516	453.128	408.772
Ints6	18130	MGI:1202397	0.53935	1.45332	0.00599936	486.362	934.663	876.416	798.41	754.904	853.65	1331.59	1048.29	1260.24	971.631	1146.1	1374.76
Ankfy1	11736	MGI:1337008	0.539329	1.4533	0.0427238	6250.49	4822.37	3282.78	4029.8	4495.93	3072.29	8278.24	4677.57	6188.74	3766.12	8036.38	9900.88
Ulbp1	77777	MGI:1925027	0.539299	1.45327	0.123116	378.046	211.308	67.0449	747.448	49.0508	17.1158	1276.2	727.843	778.631	363.735	325.615	779.893
Uhmk1	16589	MGI:1341908	0.539206	1.45317	0.0235187	1384.75	1477.4	1141.58	771.986	911.628	1813.2	1787.63	1574.92	1783.21	1690.74	2052.36	2779.65
Zbtb38	245007	MGI:2442866	0.539117	1.45308	0.00230148	1302.98	1340.62	816.619	810.679	583.825	926.392	1767.59	1635.78	1591.21	1204.92	1168.11	1258.59
Atat1	73242	MGI:1913869	0.539091	1.45306	0.0289456	625.474	616.387	636.624	711.586	1471.52	687.841	1517.77	1081.83	1184.92	1210.78	1446.67	799.256
Clasp2	76499	MGI:1923749	0.538981	1.45295	0.033554	2164.2	2858.35	2311.54	2141.36	1639.02	1086.85	5485.44	2731.27	2346.5	2293.62	3172.66	2811.92
Dmtn	13829	MGI:99670	0.538964	1.45293	0.11687	158.227	183.25	128.05	55.6811	2.39272	0	202.684	298.093	245.046	112.047	308.157	186.099
Kctd2	70382	MGI:1917632	0.538657	1.45262	0.0188919	888.832	698.805	646.289	1270.28	1988.35	959.554	1999.74	1722.73	1330.25	1769.34	1564.32	1095.08
Larp4b	217980	MGI:106330	0.538461	1.45242	0.000917456	3231.44	2611.09	2838.23	2807.65	2958.6	1673.07	4727.73	4222.98	4061.82	3331.31	3789.73	3954.33
Trpm2	28240	MGI:1351901	0.538305	1.45227	0.135302	487.424	62.2524	171.538	42.4686	734.566	72.7421	552.668	562.65	533.585	681.48	852.366	642.202
Tcea2	21400	MGI:107368	0.538074	1.45203	0.00353456	279.286	314.769	287.508	411.474	252.432	318.782	487.856	519.178	465.694	525.116	469.067	341.002
Slc26a6	171429	MGI:2159728	0.53796	1.45192	0.0997246	701.933	386.666	514.011	390.712	449.832	89.8579	788.347	578.797	692.706	579.467	936.616	589.492
Tmtc3	237500	MGI:3036255	0.537713	1.45167	0.0790567	594.678	845.23	347.305	829.554	763.279	347.665	1688.64	842.112	913.353	632.146	970.772	1111.21
Grk5	14773	MGI:109161	0.537609	1.45156	0.0439426	3.18578	0	5.43607	0	0	4.27895	20.0327	59.6185	2.12161	34.283	8.34909	88.2086
Ammecr1l	225339	MGI:2442711	0.537574	1.45153	0.00490526	1433.6	1701.86	1772.16	1047.56	1107.83	1511.54	2809.3	2079.2	1569.99	1707.46	2392.39	2254.7
Sulf2	72043	MGI:1919293	0.537522	1.45148	0.0408579	3809.13	1854.42	2435.96	2076.24	1257.38	3028.43	3729.63	3450.42	3948.32	2559.52	4691.43	4207.12
Ildr2	100039795	MGI:1196370	0.537187	1.45114	0.032605	0	0	0.604008	0.943748	2.39272	0	115.483	34.7775	21.2161	1.67234	173.813	1.07572
Golga3	269682	MGI:96958	0.53705	1.451	0.0922007	650.96	622.524	1426.67	1146.65	602.966	255.667	1287.99	1148.9	1214.62	1274.33	1624.28	1263.97
Prpf40b	54614	MGI:1925583	0.536473	1.45042	0.0813682	434.328	271.806	231.939	270.856	809.937	879.324	615.123	721.633	773.327	988.355	891.076	494.829
Nsmf	56876	MGI:1861755	0.536344	1.45029	0.094279	1062.99	535.722	1300.43	938.085	398.388	1359.64	2018.59	1742.6	771.206	1398.08	1802.64	1649.07
Nlrp3	216799	MGI:2653833	0.536268	1.45022	0.0677273	487.424	362.993	451.194	523.78	360.105	894.3	853.159	330.386	920.779	901.393	1071.72	899.298
Xpo6	74204	MGI:2429950	0.536143	1.45009	0.000217387	2655.88	2417.32	2417.84	2991.68	2459.72	2453.98	3838.04	3650.39	2744.3	3314.58	4595.8	4815.98
Camsap1	227634	MGI:3036242	0.536136	1.45008	0.0462589	1557.85	1303.79	1911.08	1106.07	406.763	1160.66	2319.08	1728.94	1379.05	1810.31	1727.5	2345.06
Ankrd27	245886	MGI:2444103	0.536022	1.44997	0.0945948	1692.71	1291.52	864.336	1105.13	1205.93	258.876	1938.46	1393.58	1574.24	1291.89	2196.57	2196.61
Gsap	212167	MGI:2442259	0.535951	1.4499	0.116782	1240.33	1898.26	1505.19	1824.26	2337.69	279.201	2234.24	2972.23	2378.33	2581.26	3839.06	1964.26
Zbtb46	72147	MGI:1919397	0.535388	1.44933	0.123255	606.36	443.658	120.802	710.642	192.614	395.803	454.861	608.606	726.652	617.095	1136.99	940.175
Crip1	12925	MGI:88501	0.535339	1.44928	0.111391	66.9013	60.4988	48.3206	44.3561	39.4799	16.0461	169.689	63.3447	125.175	50.1703	58.4436	36.5743
Cyld	74256	MGI:1921506	0.534795	1.44874	0.0797114	2290.57	821.557	2008.93	1442.99	827.882	2726.76	2647.86	3281.5	2625.49	2041.09	2901.69	3058.26
Bicra	243842	MGI:2154263	0.534681	1.44862	0.133847	297.339	128.889	41.6766	110.418	149.545	85.579	258.069	203.697	219.587	179.777	204.932	434.589
Ssh1	231637	MGI:2686240	0.534666	1.44861	0.142239	255.924	20.1663	406.497	604.942	399.585	334.828	920.328	546.503	777.57	505.884	593.545	529.252
Pcdhgc4	93707	MGI:1935203	0.534543	1.44848	0.0184888	656.27	695.298	923.528	455.83	470.17	793.745	1085.3	874.405	1042.77	689.005	1167.35	1208.03
Armc2	213402	MGI:1916449	0.534511	1.44845	0.0311397	0	0	0	0	0	0	11.784	74.5232	3.18242	48.498	9.1081	20.4386
Havcr2	171285	MGI:2159682	0.534476	1.44842	2.51311e-05	4806.28	7093.27	6688.18	6439.19	6396.95	6238.71	10762.3	9709.13	8452.5	8732.98	9779.82	8097.98
Ahcyl1	229709	MGI:2385184	0.534381	1.44832	0.00120531	3869.66	2742.61	3534.05	4551.69	3025.6	2613.37	5345.21	5360.7	5153.39	4353.11	5031.47	5104.27
Zfp106	20402	MGI:1270153	0.53355	1.44749	0.0159419	1485.63	1119.67	1664.04	1979.98	2354.44	1507.26	3906.38	2028.27	2507.74	1752.62	2681.58	2454.78
Prkch	18755	MGI:97600	0.533515	1.44745	0.00173619	1285.99	1480.91	1040.71	717.248	1138.94	1052.62	1403.47	1582.38	1908.39	1577.02	1848.19	1611.42
Prkcb	18751	MGI:97596	0.533385	1.44732	0.000934447	3285.6	3334.45	2107.99	4106.25	3878.6	3304.42	6034.57	5405.41	4101.07	4522.85	4632.23	4870.84
Atp2c1	235574	MGI:1889008	0.533171	1.44711	0.000468577	11926.5	10872.3	9252.8	8444.65	7915.13	11658	16816.9	14653.7	14149	11485.7	14981.3	16825.3
Acss1	68738	MGI:1915988	0.533061	1.447	0.000620079	7981.43	7082.75	6430.27	7508.46	4218.37	6638.79	10818.9	9818.43	9219.46	8928.64	10392.3	9818.05
Armcx3	71703	MGI:1918953	0.533024	1.44696	0.00831435	199.642	260.408	374.485	282.181	300.287	386.175	378.265	430.992	496.457	476.618	461.477	480.845
Ap5m1	74385	MGI:1921635	0.532425	1.44636	0.00155704	1318.91	1426.55	1535.39	1202.33	1104.24	1312.57	2834.04	1579.89	1911.57	1653.11	2069.06	1717.92
Ermap	27028	MGI:1349816	0.532311	1.44624	0.142521	336.63	38.579	493.475	119.856	105.28	247.109	274.566	319.208	388.255	445.679	607.207	522.798
Ldhd	52815	MGI:106428	0.532274	1.44621	0.137296	4.2477	18.4127	7.2481	28.3124	11.9636	55.6263	37.7087	42.2298	33.9458	80.2725	94.8761	8.60572
Dapk1	69635	MGI:1916885	0.532096	1.44603	0.120113	254.862	275.314	599.78	191.581	98.1017	509.195	551.49	435.96	714.983	439.826	559.389	633.596
Dot1l	208266	MGI:2143886	0.532	1.44593	0.126658	554.325	70.1436	312.876	171.762	378.05	358.362	616.301	537.809	480.545	623.784	473.621	553.993
Mapk1ip1l	218975	MGI:2444022	0.531901	1.44583	0.00906943	893.08	789.992	593.136	932.423	1143.72	753.095	1778.2	1270.62	970.637	1097.89	1281.97	1277.95
Ndc1	72787	MGI:1920037	0.531865	1.4458	0.125484	2232.17	1195.95	399.853	868.248	818.311	219.296	1859.51	1772.41	1298.43	1234.19	1676.65	1827.64
Mib2	76580	MGI:2679684	0.531857	1.44579	0.0242826	4067.18	1851.79	3138.43	3553.21	3413.22	3914.17	2674.96	5190.54	4729.07	5809.72	7530.12	5131.16
Ctdp1	67655	MGI:1926953	0.531478	1.44541	0.0159337	2987.2	1927.19	1353.58	1925.25	1429.65	1267.64	2973.09	3051.72	2103.58	2546.14	2925.22	2803.31
Mios	252875	MGI:2182066	0.531023	1.44495	0.0759414	629.722	842.6	824.471	975.835	610.144	229.994	921.506	1284.28	765.902	1128.83	1193.92	1351.1
Abca3	27410	MGI:1351617	0.530898	1.44483	0.0776142	3113.57	1321.33	1304.66	1835.59	2763.6	1814.27	4779.58	2076.71	2169.35	2557.01	4698.26	3440.14
Carf	241066	MGI:2182269	0.530828	1.44476	0.142403	101.945	76.2811	15.1002	308.605	100.494	437.523	240.393	458.317	435.991	204.862	167.741	205.462
Abhd1	57742	MGI:1931013	0.530407	1.44434	0.108694	66.9013	299.864	236.167	355.793	401.978	198.971	421.866	485.643	359.613	351.192	619.351	349.607
Gba2	230101	MGI:2654325	0.530287	1.44422	0.0670262	3231.44	1955.25	1737.13	2163.07	2764.79	764.862	3316.01	3100.16	2899.18	3356.39	4563.92	2904.43
Anxa2	12306	MGI:88246	0.530122	1.44405	0.120016	169.908	166.591	0	161.381	228.505	125.159	279.28	531.599	704.375	458.222	292.977	370.046
Ssbp1	381760	MGI:1920040	0.529633	1.44356	0.0318376	706.181	1669.42	1790.88	1690.25	1817.27	1381.03	2738.59	2254.33	2325.29	2771.91	2229.97	1636.16
Acot2	171210	MGI:2159605	0.529197	1.44313	0.14903	182.651	85.0491	51.3407	155.718	70.5853	14.9763	215.647	147.804	169.729	272.592	127.513	191.477
Slc23a1	20522	MGI:1341903	0.529089	1.44302	0.114472	21.2385	1.75359	28.3884	0.943748	0	0	45.9575	16.1467	9.54725	22.5766	25.8063	23.6657
Zfp653	319601	MGI:2442362	0.528908	1.44284	0.0150415	647.775	532.214	330.392	607.773	549.13	820.488	906.187	780.009	729.834	985.01	1105.88	751.925
Ptpre	19267	MGI:97813	0.528865	1.44279	0.00852687	1932.7	3896.48	4418.92	2414.11	2626.01	2685.04	4183.31	4928.47	4424.62	4236.05	5009.46	4024.25
Tex12	66654	MGI:1913904	0.528863	1.44279	0.126581	24.4243	36.8254	35.0325	42.4686	151.938	60.975	172.046	89.4278	76.378	88.6342	67.5517	77.4515
Nfrkb	235134	MGI:2442410	0.528777	1.44271	0.0201729	1197.85	781.224	1139.16	1110.79	1159.27	1064.39	2056.3	1356.32	1250.69	1150.57	2373.42	1664.13
Pcnx3	104401	MGI:1861733	0.528755	1.44268	0.0288691	1879.61	2124.47	1290.16	1647.78	1332.75	2789.87	2758.63	1907.79	2734.76	2364.69	3909.65	3485.32
Zfp532	328977	MGI:3036282	0.528693	1.44262	0.0972978	1584.39	1211.73	774.942	1842.2	1916.57	423.616	2679.67	1723.97	2254.21	1621.34	2336.99	2204.14
Taf3	209361	MGI:2388097	0.528053	1.44198	0.0415718	521.406	456.81	383.545	491.693	202.185	503.846	480.786	741.505	670.429	729.142	776.466	577.659
Ccdc116	76872	MGI:1924122	0.527882	1.44181	0.0361733	0	0	0	0	0	1.06974	35.3519	4.96821	6.36483	4.18086	25.0473	5.37858
Nhlrc3	212114	MGI:2444520	0.527748	1.44168	0.00869234	4645.92	4428.69	2671.53	2446.19	3073.45	2026.08	6060.49	5196.75	4436.29	3235.98	4799.21	4753.58
Sidt2	214597	MGI:2446134	0.527599	1.44153	0.00113875	8813.98	5654.45	6070.89	4289.33	6326.36	4534.62	7790.38	8796.22	7590.06	8323.25	10044.7	9876.14
Scaf8	106583	MGI:1925212	0.527451	1.44138	0.0511579	1353.96	1167.01	980.305	1093.8	1654.57	530.59	2191.82	1723.97	1249.63	1515.14	1972.66	1972.86
Pcdhga11	93723	MGI:1935228	0.527435	1.44136	0.0233683	663.704	754.044	1027.42	455.83	470.17	803.373	1138.33	950.17	1108.54	703.22	1130.16	1259.66
Ralbp1	19765	MGI:108466	0.52733	1.44126	0.00214577	927.061	775.087	754.406	1006.03	1503.83	1075.09	1052.31	1352.6	1702.59	1495.07	1565.83	1671.66
Fgd1	14163	MGI:104566	0.526877	1.44081	0.144433	106.193	75.4044	6.04008	29.2562	15.5527	6.41842	169.689	59.6185	65.7699	81.1086	96.3941	55.9372
1700109H08Rik	77036	MGI:1924286	0.526403	1.44033	0.14802	35.0435	37.7022	105.701	102.868	90.9235	16.0461	130.802	141.594	120.932	93.6512	148.766	107.572
Slx4	52864	MGI:106299	0.526361	1.44029	0.152438	558.573	458.564	719.374	581.349	407.959	20.325	941.539	532.841	1018.37	780.984	1563.56	732.562
Zfp397	69256	MGI:1916506	0.526327	1.44026	7.69013e-05	1977.31	1394.98	1831.35	1861.07	1537.32	1738.32	3141.61	2608.31	2413.33	2143.94	2377.97	2526.85
Ctrc	76701	MGI:1923951	0.526195	1.44013	0.0680591	66.9013	44.7165	68.2529	101.925	68.1926	43.8592	131.98	114.269	109.263	70.2384	104.743	100.042
Cela2a	13706	MGI:95316	0.526195	1.44013	0.0680591	66.9013	44.7165	68.2529	101.925	68.1926	43.8592	131.98	114.269	109.263	70.2384	104.743	100.042
Pcdhgb1	93699	MGI:1935169	0.525783	1.43971	0.0180012	736.976	695.298	1004.47	455.83	470.17	793.745	1112.41	936.508	1032.16	737.503	1127.89	1271.5
Rc3h1	381305	MGI:2685397	0.52556	1.43949	0.0324036	508.662	400.695	465.086	938.085	624.501	1172.43	1148.94	1083.07	1544.53	931.495	468.308	958.462
Nfe2l1	18023	MGI:99421	0.525516	1.43945	0.0289852	3748.6	2721.57	2309.12	2147.97	3568.75	1497.63	4076.07	3950.97	3111.34	3365.59	4815.91	5173.11
Ltn1	78913	MGI:1926163	0.525514	1.43945	0.00191294	1902.97	1453.73	1495.52	1338.23	1308.82	1373.54	2725.63	1976.11	1592.27	1875.53	2409.09	2531.16
Clk4	12750	MGI:1098551	0.52521	1.43914	0.0178565	1487.76	2690.01	2119.46	3075.67	2962.19	5404.31	4786.65	5968.06	4408.71	4274.51	3001.12	3664.96
Pcdhga7	93715	MGI:1935219	0.525069	1.439	0.0101346	759.277	957.46	936.817	560.586	600.574	809.791	1151.29	957.623	1158.4	773.459	1463.37	1383.37
Dennd1b	329260	MGI:2447812	0.524972	1.43891	0.0229624	850.602	804.898	665.013	948.466	459.403	637.563	1184.29	1260.68	1289.94	668.101	998.855	1283.33
Lmna	16905	MGI:96794	0.524745	1.43868	0.0695259	254.862	205.17	482.602	207.624	108.869	128.368	411.26	351.501	229.134	329.452	377.986	375.425
Pcdhgb7	93704	MGI:1935199	0.524514	1.43845	0.00668642	845.293	832.955	999.029	455.83	582.628	793.745	1190.18	1027.18	1061.87	811.086	1303.98	1233.85
Vps16	80743	MGI:2136772	0.524174	1.43811	0.000238969	2485.97	2305.97	1946.11	1327.85	1978.78	1616.37	2718.56	3066.63	2216.02	2991.82	2999.6	2946.38
Vps54	245944	MGI:2178798	0.523991	1.43793	0.001804	1296.61	1893.88	1996.85	1516.6	1482.29	1729.77	3008.45	2614.52	2016.59	2065.34	2732.43	2242.87
Plekhg5	269608	MGI:2652860	0.523935	1.43787	0.0096063	1204.22	750.536	1112.58	1748.76	1061.17	1133.92	1739.31	1548.84	1793.82	1966.68	2026.55	1368.31
Piezo1	234839	MGI:3603204	0.523873	1.43781	0.109797	2296.95	2048.19	674.677	1429.78	1708.4	439.662	2320.26	1743.84	1999.62	2110.5	3126.36	3062.56
Pex1	71382	MGI:1918632	0.523767	1.4377	0.0669556	471.495	707.573	318.312	249.149	647.232	508.125	906.187	560.166	762.719	699.039	932.821	730.411
Cercam	99151	MGI:2139134	0.523764	1.4377	0.104466	645.651	223.583	210.799	464.324	300.287	213.947	659.902	558.924	556.923	367.079	752.177	515.268
Stat5b	20851	MGI:103035	0.5235	1.43744	0.000382689	1463.33	1935.96	1646.53	1384.48	1435.63	1016.25	2554.76	2089.13	1970.98	1842.09	2245.91	2237.49
Pcdhga4	93712	MGI:1935216	0.523438	1.43738	0.0272706	748.658	695.298	1196.54	455.83	470.17	793.745	1166.61	948.928	1100.06	792.691	1186.33	1318.83
Ptprj	19271	MGI:104574	0.523378	1.43732	0.0681224	3020.12	1528.25	1635.65	1612.86	1603.12	658.958	2869.4	1927.67	2369.84	1802.79	3081.57	3528.35
Pdcd6ip	18571	MGI:1333753	0.523146	1.43709	0.000361914	5482.72	6318.18	4479.32	3868.42	4672.99	5440.68	6729.82	6748.07	7237.88	6623.32	7602.99	9491.03
Lrrc61	243371	MGI:2652848	0.52299	1.43693	0.0961517	1048.12	322.66	616.692	368.062	534.774	174.367	734.141	884.342	601.477	815.267	815.934	965.992
Hira	15260	MGI:99430	0.522652	1.43659	0.00860458	187.961	172.729	182.41	210.456	160.312	290.969	241.571	177.614	230.195	372.933	430.358	433.513
Gm42416	100384868	MGI:5649001	0.522439	1.43638	0.0531237	182.651	215.692	262.744	111.362	143.563	226.784	325.237	233.506	259.897	202.354	349.144	398.015
Txnrd1	50493	MGI:1354175	0.522338	1.43628	0.00368031	1495.19	2283.17	1421.83	1558.13	1405.73	2146.96	2691.46	2648.06	2140.71	2545.31	2884.99	2404.22
Pcdhgb6	93703	MGI:1935197	0.522305	1.43625	0.043501	755.029	789.992	1211.64	522.836	470.17	984.158	1292.7	1039.6	1375.86	783.493	1335.85	1400.58
Pcdhga12	93724	MGI:1935229	0.522129	1.43607	0.0242661	679.632	720.725	980.305	509.624	529.988	994.856	1118.3	1008.55	1156.28	826.974	1285	1300.54
Prr5l	72446	MGI:1919696	0.521807	1.43575	0.0858481	405.656	762.811	460.858	663.455	236.88	371.199	847.267	940.234	481.606	625.456	1054.26	693.836
Paxip1	55982	MGI:1890430	0.521381	1.43533	0.0307519	1420.86	858.382	496.495	836.16	880.522	953.136	1566.09	1350.11	1228.41	1303.59	1523.33	1341.42
Arid3a	13496	MGI:1328360	0.52135	1.4353	0.0161001	661.58	861.012	622.128	912.604	948.715	452.499	1101.8	1212.24	929.266	1037.69	1190.13	1249.98
Ccdc82	66396	MGI:1913646	0.521254	1.4352	0.119096	368.488	144.671	807.559	341.637	375.658	239.621	813.094	763.862	548.436	391.328	600.376	714.275
Pitpnm1	18739	MGI:1197524	0.521199	1.43515	0.0155491	2034.65	2314.74	1742.56	1883.72	2372.39	1066.53	2900.03	2385.98	2281.79	2713.38	3981.76	3024.91
Pcdhgb2	93700	MGI:1935170	0.520976	1.43493	0.0116954	789.011	1155.62	985.137	655.905	721.406	1046.2	1528.38	1237.08	1219.93	943.202	1454.26	1613.57
Bst1	12182	MGI:105370	0.520792	1.43474	0.0715907	0	0	0	8.49373	15.5527	0	48.3143	39.7457	31.8242	31.7745	2.27703	11.8329
Cbfa2t3	12398	MGI:1338013	0.520579	1.43453	0.0373365	616.979	306.001	391.397	838.048	613.734	551.984	546.776	551.471	893.198	1247.57	1049.71	813.241
Baiap2l1	66898	MGI:1914148	0.520575	1.43453	0.128541	0	17.5359	10.8721	66.0623	142.367	6.41842	174.403	187.55	76.378	94.4874	90.322	37.65
Gbe1	74185	MGI:1921435	0.520508	1.43446	0.081678	935.557	802.267	379.317	548.317	1427.26	722.073	1711.03	1290.49	891.077	1393.06	1233.39	1124.12
Ankrd13d	68423	MGI:1915673	0.520443	1.4344	0.157929	151.855	185.88	395.021	83.9935	7.17817	193.622	346.449	290.64	361.735	185.63	491.837	345.305
Rap1gap	110351	MGI:109338	0.520051	1.43401	0.0632008	0	8.76795	1.81202	12.2687	0	0	42.4223	57.1344	37.1282	47.6618	13.6622	12.9086
Naa16	66897	MGI:1914147	0.519896	1.43385	0.0696443	370.612	236.735	433.678	392.599	818.311	781.978	1217.28	685.613	937.752	433.137	872.101	519.57
Fanca	14087	MGI:1341823	0.519837	1.43379	0.00548059	778.392	878.548	624.544	458.661	685.515	548.775	946.252	962.591	603.598	1051.07	1206.06	1135.96
Phf20	228829	MGI:2444148	0.51963	1.43359	0.0103322	1229.71	1072.32	840.779	1186.29	1004.94	1925.53	1963.21	1896.61	1768.36	1954.97	1808.72	1376.92
Dclre1a	55947	MGI:1930042	0.5192	1.43316	0.075108	203.89	573.424	347.909	512.455	336.178	406.5	676.4	540.293	559.044	421.43	941.17	635.748
Entr1	68112	MGI:1915362	0.518833	1.4328	0.000239468	3339.76	3710.6	2518.71	3676.84	3482.61	3050.89	4851.46	4718.56	4209.28	4801.3	6023.49	4329.75
Pcdhgc5	93708	MGI:1935205	0.518735	1.4327	0.0220314	656.27	695.298	923.528	455.83	470.17	793.745	1085.3	866.953	1022.62	689.842	1113.47	1205.88
Neurl1a	18011	MGI:1334263	0.518677	1.43264	0.00725758	5406.26	4078.85	3866.86	3781.6	4381.08	2196.17	6525.96	5185.57	5993.55	4971.88	6198.82	6140.18
Igip	109169	MGI:1924271	0.518672	1.43264	0.159298	42.477	60.4988	63.4208	34.9187	108.869	38.5105	219.182	105.574	202.614	78.6001	15.9392	123.707
Ttc3	22129	MGI:1276539	0.518316	1.43228	0.00370991	2115.36	1484.41	1620.55	1627.96	1196.36	1042.99	2392.15	2224.52	2022.96	1705.79	2403.78	2550.52
Usp7	252870	MGI:2182061	0.518261	1.43223	0.0076636	3064.72	1819.35	1662.83	1563.79	2245.57	1792.88	2580.69	2922.55	2161.92	3786.18	3651.59	3159.38
Kmt2b	75410	MGI:109565	0.517973	1.43194	0.145274	92.3875	206.924	122.614	606.83	122.029	3.20921	391.228	434.718	446.599	561.907	664.891	492.677
Cant1	76025	MGI:1923275	0.517935	1.4319	0.00455622	5008.04	2751.38	3601.7	2972.8	3024.4	2560.95	4244.58	3475.26	4548.73	4674.2	6996.54	5716.35
Arl8a	68724	MGI:1915974	0.517814	1.43178	4.60331e-05	1479.26	1084.6	1270.83	1204.22	992.98	867.557	1480.07	1627.09	1522.26	1891.42	1724.47	1763.1
Nln	75805	MGI:1923055	0.517668	1.43164	0.0158864	620.165	506.787	480.186	860.698	947.518	505.986	1154.83	1084.31	927.144	975.812	1033.01	637.899
Ampd2	109674	MGI:88016	0.517563	1.43153	0.000814449	1282.81	1074.07	951.917	1057	1338.73	1419.54	2181.21	1727.7	1425.72	1760.14	1694.87	1630.78
Gm5544	433632	MGI:3648209	0.517488	1.43146	0.0682764	0	2.63038	9.06012	0	7.17817	0	10.6056	13.6626	45.6146	19.2319	30.3603	32.2715
Limd1	29806	MGI:1352502	0.517406	1.43138	0.160889	387.603	296.357	167.31	273.687	476.152	27.8132	992.21	388.762	669.368	252.524	544.968	488.375
Itgav	16410	MGI:96608	0.516808	1.43079	0.0120595	5680.24	4737.32	4704.01	5522.81	4257.85	3149.31	8728.38	5669.97	7293.04	4753.64	6920.64	8457.27
Wwc2	52357	MGI:1261872	0.516717	1.4307	0.0157533	1916.78	918.004	1465.32	977.723	854.202	731.7	1234.96	1586.1	1845.8	1538.56	2063.74	1716.84
Pcdhga9	93717	MGI:1935226	0.516341	1.43032	0.0239146	656.27	696.175	935.004	455.83	470.17	793.745	1085.3	866.953	1004.58	692.35	1116.5	1229.54
Brd2	14312	MGI:99495	0.516092	1.43008	2.3082e-05	3593.56	3364.26	3502.04	2815.2	2371.19	2696.81	4270.51	3885.14	4261.26	3750.23	5706.98	4540.59
Mtmr10	233315	MGI:2142292	0.515978	1.42996	0.0333308	1628.99	2120.09	1909.27	906.941	429.494	1142.48	2634.89	2102.8	1785.34	1490.06	1956.72	1554.41
Crybg3	224273	MGI:2676311	0.515934	1.42992	0.022759	502.291	522.57	757.426	630.423	894.879	604.402	1181.93	735.295	1030.04	750.046	903.979	1277.95
Osbpl11	106326	MGI:2146553	0.515239	1.42923	4.00009e-05	7487.64	6041.12	5555.06	6720.43	5137.18	5703.84	8301.8	8953.96	8317.78	7815.7	10192.7	9625.5
Myo1c	17913	MGI:106612	0.515159	1.42915	0.00667825	2639.95	1657.14	1568.61	1450.54	1630.64	1726.56	2619.58	2405.86	2583.06	2000.12	3412.5	2729.09
Msr1	20288	MGI:98257	0.51512	1.42911	0.0969796	123.183	7.01436	68.8569	31.1437	0	0	247.463	226.054	100.777	119.573	104.743	202.234
C2cd5	74741	MGI:1921991	0.51481	1.42881	0.100361	458.752	649.705	231.939	482.255	233.291	549.845	956.858	604.88	1141.43	369.588	667.168	599.173
Amer1	72345	MGI:1919595	0.514795	1.42879	0.120346	108.316	331.428	176.37	273.687	131.6	354.083	367.66	351.501	409.471	212.388	511.572	429.21
Wsb1	78889	MGI:1926139	0.514726	1.42872	1.55593e-20	10933.6	9893.75	10722.4	12445.2	14197.2	13349.3	18774.2	19814.5	19569.7	14686.5	14894	14995.5
Dus3l	224907	MGI:2147092	0.514378	1.42838	0.00608956	1307.23	1416.02	1231.57	1362.77	1983.57	1321.13	2119.94	2420.76	1992.19	2146.45	2605.68	1433.93
Pcdhga10	93722	MGI:1935227	0.514215	1.42822	0.0223378	688.128	695.298	924.132	455.83	470.17	793.745	1085.3	880.615	1004.58	689.005	1134.72	1204.8
Zmynd8	228880	MGI:1918025	0.514204	1.42821	0.0228754	1502.62	1750.08	2761.52	1061.72	795.581	861.139	2559.48	1958.72	1921.12	1276.83	2352.93	2147.13
Vcpip1	70675	MGI:1917925	0.514187	1.42819	0.0039181	2558.18	2096.42	2476.43	2973.75	2830.59	1813.2	4169.17	3805.65	3488.99	2633.94	4242.86	3428.3
Elf4	56501	MGI:1928377	0.513257	1.42727	0.106403	1707.58	1032.86	826.887	1624.19	1944.09	663.237	3316.01	1336.45	1574.24	1508.45	2735.47	2165.41
Hspa12a	73442	MGI:1920692	0.513019	1.42703	0.100361	32.9197	55.2381	0	3.77499	41.8727	44.929	93.0933	57.1344	286.417	29.266	138.14	201.159
Slc33a1	11416	MGI:1332247	0.512822	1.42684	0.00787164	1499.44	1284.5	1270.23	1386.37	1880.68	880.394	2425.14	2342.51	2020.83	1788.57	1630.35	2015.89
Slc39a13	68427	MGI:1915677	0.512578	1.4266	0.0109369	766.71	1310.81	919.3	828.61	973.838	1097.55	1665.07	1445.75	1035.35	1464.14	1833.76	1332.81
Mbd1	17190	MGI:1333811	0.512446	1.42647	0.0113383	1195.73	1026.73	1645.92	1759.15	2313.76	1400.29	2051.59	2233.21	2349.68	1727.53	2868.29	2463.39
Rbm45	241490	MGI:2387367	0.511843	1.42587	0.165826	75.3967	66.6364	89.3932	23.5937	14.3563	3.20921	146.121	21.1149	138.966	81.9448	72.1058	31.1957
Rgl3	71746	MGI:1918996	0.511716	1.42575	0.123623	424.77	234.104	543.607	368.062	374.461	84.5092	678.756	540.293	487.97	441.499	623.905	550.766
Mylip	218203	MGI:2388271	0.511435	1.42547	0.000169658	5565.55	7177.44	5513.39	6270.26	5662.38	4162.35	9086.62	8665.8	7593.25	7947.81	7913.42	8586.36
Adcy3	104111	MGI:99675	0.511351	1.42538	0.161429	1302.98	371.761	1237.01	791.804	738.155	80.2303	1845.37	1292.98	900.624	1288.54	1534.72	1255.36
Asxl1	228790	MGI:2684063	0.510949	1.42499	0.0120525	1566.34	1053.03	1769.14	1506.22	1277.71	1170.29	1767.59	1772.41	2064.33	1522.67	2751.41	2562.35
Rnf14	56736	MGI:1929668	0.510543	1.42459	3.33667e-05	2239.6	2424.34	2052.42	2622.67	1723.96	2083.85	3485.7	3287.71	3752.07	2927.44	2888.79	2768.89
Ints6l	236790	MGI:2442593	0.510179	1.42423	0.000294394	8426.38	11187.9	11441.7	14887.6	11393	16884.7	20757.5	19290.3	19577.2	13576.1	16192.7	17686.9
Zfp316	54201	MGI:1860402	0.509782	1.42383	0.0879552	252.738	270.93	221.067	229.331	101.691	269.574	458.396	196.244	225.952	433.973	401.515	434.589
Plcb2	18796	MGI:107465	0.509775	1.42383	0.0417884	2122.79	977.626	1722.63	1543.97	930.769	713.515	2038.63	1989.77	1996.44	1625.52	2300.55	1982.54
Gigyf2	227331	MGI:2138584	0.509593	1.42365	0.0312471	824.054	840.846	564.144	963.566	458.207	643.982	1620.3	988.674	1150.97	847.042	1061.09	875.632
Nlrc5	434341	MGI:3612191	0.509458	1.42352	0.113998	83.8921	61.3756	48.9247	0	226.112	8.5579	228.609	193.76	258.837	192.319	562.425	233.43
Rad18	58186	MGI:1890476	0.509364	1.42342	0.125759	456.628	309.509	215.631	406.755	281.145	190.413	209.755	732.811	727.713	468.256	343.072	607.779
Tmem131	56030	MGI:1927110	0.509206	1.42327	0.101943	3399.22	2399.79	1179.02	1662.88	3212.23	1184.2	3129.82	2666.69	3512.33	2225.89	4426.54	5025.74
Arhgap39	223666	MGI:107858	0.50913	1.42319	0.0449658	2952.15	1324.84	1334.86	1968.66	1506.22	1197.04	2160	2004.67	2846.14	2409.01	3498.27	2762.44
Setdb1	84505	MGI:1934229	0.508742	1.42281	0.0352949	2964.9	3645.71	3813.1	2452.8	1603.12	3109.73	6351.56	3760.94	3040.27	3404.89	5304.71	4271.66
Timmdc1	76916	MGI:1922139	0.508351	1.42242	0.0738007	84.9541	104.339	157.042	117.968	111.262	83.4395	258.069	122.963	201.553	178.941	153.32	119.404
Atp11b	76295	MGI:1923545	0.50825	1.42232	0.0201057	2032.53	1342.37	1414.59	1996.03	1421.28	1876.32	2550.05	1915.25	3634.32	1970.86	2066.78	2934.55
Wdr13	73447	MGI:1914661	0.508217	1.42229	0.0397516	862.284	1921.93	1028.63	1137.22	1172.43	2156.59	2106.97	2187.25	2015.53	2059.49	2122.95	2014.81
Apobr	171504	MGI:2176230	0.50795	1.42203	0.0229377	682.818	387.543	374.485	627.592	419.923	631.145	672.864	894.278	850.766	729.142	863.752	647.58
Foxj3	230700	MGI:2443432	0.507369	1.42146	0.111066	1227.59	769.826	293.548	1408.07	849.417	604.402	1798.23	1224.66	1270.84	1082.84	1306.25	1603.89
Apob	238055	MGI:88052	0.507319	1.42141	0.108694	2.12385	0	0	203.849	187.829	0	222.717	208.665	463.572	260.886	127.513	131.237
Nfatc3	18021	MGI:103296	0.507066	1.42116	0.148217	1627.93	1181.04	895.14	1422.23	2006.3	248.179	2563.01	1979.83	1810.79	1244.22	2874.36	2238.56
Sdad1	231452	MGI:2140779	0.506731	1.42083	0.150337	592.555	655.842	730.246	439.786	136.385	1247.31	1471.82	1085.55	1150.97	762.588	1290.31	853.042
Srebf1	20787	MGI:107606	0.506368	1.42047	0.101557	3719.93	2561.99	2342.95	2561.33	3100.97	670.725	3813.29	4506.17	2567.15	4172.5	4164.68	4439.48
Akap17b	338351	MGI:2443758	0.506029	1.42014	0.0929489	0	10.5215	65.2329	8.49373	0	3.20921	31.8167	126.689	137.905	25.9213	95.6351	36.5743
Tpr	108989	MGI:1922066	0.505907	1.42002	0.00241882	2251.28	2163.93	3171.04	2373.53	2876.05	2744.95	3648.32	3377.14	4426.74	3062.9	4673.21	3545.56
Zfp217	228913	MGI:2685408	0.505714	1.41983	0.167569	315.392	134.15	501.931	50.9624	227.309	301.666	575.058	329.144	633.301	266.739	689.939	282.913
Slc2a6	227659	MGI:2443286	0.505581	1.41969	0.163524	558.573	277.067	356.969	249.149	541.952	118.741	641.048	352.743	1305.85	435.645	837.186	260.323
Ddi2	68817	MGI:1917244	0.505469	1.41958	0.125484	1385.81	853.998	890.912	1538.31	1582.79	280.271	1250.28	1543.87	1928.54	2056.98	2166.97	1842.7
Kif1b	16561	MGI:108426	0.505339	1.41946	0.172417	1402.8	1099.5	663.201	531.33	46.6581	1223.78	1905.47	1496.67	2085.54	1061.1	1147.62	1763.1
Polr3a	218832	MGI:2681836	0.505143	1.41926	0.0459142	697.685	605.865	996.009	957.904	458.207	660.028	1173.68	1161.32	681.037	984.174	1382.15	1279.03
Fto	26383	MGI:1347093	0.504644	1.41877	0.0407905	1990.05	2043.81	1717.8	1179.68	2652.33	2022.87	3495.12	2081.68	2667.93	2212.51	4106.24	2990.49
Rest	19712	MGI:104897	0.504577	1.41871	0.0594649	1499.44	1500.2	1735.92	1425.06	1711.99	509.195	1810.02	1936.36	2048.42	1965	2845.52	2178.32
Scrib	105782	MGI:2145950	0.504368	1.4185	0.0795567	466.185	279.698	376.901	282.181	232.094	562.682	527.922	265.799	522.977	766.769	788.61	657.262
Arf3	11842	MGI:99432	0.504245	1.41838	0.00231096	4953.88	4526.89	2962.66	4606.43	3872.62	3075.49	5406.48	5024.1	5271.14	5748.68	6735.44	6950.19
Iqcg	69707	MGI:1916957	0.504165	1.4183	0.0327769	1231.83	896.961	809.975	1592.1	927.18	1425.96	2085.76	1596.04	1163.7	1332.02	1800.37	2257.93
Cop1	26374	MGI:1347046	0.504116	1.41825	0.0157422	618.041	599.728	658.369	637.03	513.239	839.744	1253.81	981.222	755.293	677.299	1061.09	1001.49
Sema4a	20351	MGI:107560	0.50389	1.41803	0.0933287	985.467	665.487	763.466	791.804	1434.44	360.501	1140.69	1244.54	1070.35	1278.51	1184.81	2010.51
Lrp5	16973	MGI:1278315	0.503648	1.41779	0.171322	218.757	260.408	64.6289	83.9935	382.836	66.3237	248.642	294.366	311.877	464.075	443.261	263.55
Nhlrc2	66866	MGI:1914116	0.503601	1.41775	0.0411654	1456.96	1461.62	1535.99	1072.1	1545.7	583.007	2148.22	1863.08	2024.02	1402.26	1562.8	2416.06
Proser1	212127	MGI:1919933	0.503433	1.41758	0.137801	847.417	265.669	585.888	754.998	534.774	197.901	1051.13	1219.7	640.726	847.042	1004.93	556.145
Emsy	233545	MGI:1924203	0.50336	1.41751	0.0323948	450.257	465.578	537.567	889.954	789.599	1444.15	1297.41	934.024	1278.27	753.391	803.79	1360.78
Rarres2	71660	MGI:1918910	0.502723	1.41689	0.128521	368.488	124.505	251.871	151	223.72	62.0448	304.026	345.291	239.742	297.677	325.615	365.743
Ide	15925	MGI:96412	0.502475	1.41664	0.00376844	3852.67	2777.69	3688.07	3312.55	2489.63	2537.42	5281.57	4067.72	4695.12	3217.59	4529.76	5297.9
Prickle1	106042	MGI:1916034	0.502405	1.41657	0.144174	351.497	455.056	131.07	134.956	8.37453	0	431.293	306.787	637.544	515.082	480.452	447.497
Ccar1	67500	MGI:1914750	0.502304	1.41647	0.00116355	2371.28	2761.9	2723.47	2554.72	2988.51	2097.75	5479.54	3762.18	3608.86	2958.38	3355.58	3506.83
Smg1	233789	MGI:1919742	0.501905	1.41608	0.0925709	749.72	546.243	1376.53	915.435	1062.37	1838.88	1298.59	2133.85	2521.53	952.399	1766.97	1495.24
Lrp6	16974	MGI:1298218	0.501845	1.41602	0.0377101	719.986	598.851	1047.35	1302.37	1344.71	1071.88	1141.87	1143.93	2027.2	1119.63	1525.61	1965.33
Lrch4	231798	MGI:1917193	0.501621	1.4158	0.000176697	8141.78	6077.94	7480.64	7171.54	8102.96	6096.43	10006.9	8529.18	9181.27	11726.5	13331.2	9668.53
Fam168b	214469	MGI:2448487	0.501553	1.41574	0.000550297	4482.39	4400.63	3784.11	3707.04	5353.72	4620.2	6541.28	6512.08	5593.63	5084.76	6847.77	7474.07
Rictor	78757	MGI:1926007	0.501545	1.41573	0.0723912	1051.31	652.335	1623.57	1588.33	2378.37	2748.16	2991.95	2692.77	1806.55	1873.02	3387.45	1849.15
Pkmyt1	268930	MGI:2137630	0.501315	1.4155	0.0239205	758.215	1234.53	578.036	1070.21	764.475	923.183	1206.68	1331.48	1114.91	1505.95	1123.33	1657.68
Ccdc114	211535	MGI:2446120	0.501177	1.41537	0.173793	106.193	112.23	21.1403	0.943748	0	1.06974	114.304	45.9559	58.3443	52.6788	54.6486	11.8329
Slc26a2	13521	MGI:892977	0.50082	1.41502	0.0520369	1595.01	2013.12	1460.49	3177.6	1076.73	2636.9	3526.94	2717.61	2749.61	2500.15	3565.06	2862.48
Slc38a9	268706	MGI:1918839	0.500588	1.41479	2.31721e-05	1806.34	2628.63	2111.01	2875.6	2611.66	2432.58	3545.8	3649.15	3103.92	3391.51	3396.56	3572.45
2310061I04Rik	69662	MGI:1916912	0.500519	1.41472	0.0984679	317.516	269.176	146.17	97.206	208.167	140.136	299.313	394.973	200.492	384.639	273.243	247.414
Pik3r5	320207	MGI:2443588	0.500288	1.4145	0.0250478	3106.13	3967.5	2604.48	3687.22	2405.88	2855.13	4832.6	3905.01	4095.77	2968.41	6439.43	5490.45
Tmem86b	68255	MGI:1915505	0.50017	1.41438	0.0785043	194.332	181.497	220.463	281.237	257.218	172.228	189.722	263.315	496.457	334.469	444.02	285.064
D630045J12Rik	330286	MGI:2669829	0.499766	1.41398	0.14296	250.614	398.065	146.17	172.706	105.28	391.524	234.501	325.418	490.092	382.13	507.018	510.965
Son	20658	MGI:98353	0.499666	1.41389	0.00011166	5792.8	5788.6	7842.44	8824.98	7009.48	7970.61	11064	10156.3	11898	8283.95	10773.4	9785.78
Wdhd1	218973	MGI:2443514	0.49957	1.41379	0.178945	792.197	325.291	370.861	157.606	25.1236	798.024	677.578	842.112	791.361	854.567	1122.57	772.363
Nr6a1	14536	MGI:1352459	0.499213	1.41344	0.0857147	30.7958	1.75359	0.604008	3.77499	0	6.41842	90.7365	7.45232	7.42564	63.549	72.1058	37.65
Gpr155	68526	MGI:1915776	0.49921	1.41344	0.00202371	12748.4	8369.01	9847.75	8253.07	10222.9	7298.82	14458.9	13486.2	13155	10544.1	14624.6	15643
Ccnj	240665	MGI:2443297	0.499086	1.41332	0.140863	27.6101	20.1663	41.6766	10.3812	217.738	2.13947	187.365	339.08	160.182	107.03	173.813	43.0286
Stk35	67333	MGI:1914583	0.498938	1.41317	0.179094	392.913	85.9259	26.5764	179.312	153.134	55.6263	411.26	127.931	218.526	306.875	513.09	318.412
Fbxl12	30843	MGI:1354738	0.498825	1.41306	0.00356253	612.731	841.723	704.877	344.468	441.457	413.988	540.884	865.711	723.469	902.229	895.63	774.515
Gdpd3	68616	MGI:1915866	0.498799	1.41304	0.113856	362.117	447.165	1262.38	552.092	1033.66	721.003	982.783	1188.64	1433.15	795.199	1346.48	1231.69
Srsf11	69207	MGI:1916457	0.498603	1.41284	1.2218e-09	3741.16	3428.27	4044.44	4471.48	4499.52	4569.92	7117.52	7080.94	6844.32	4494.42	5527.1	4579.32
Clock	12753	MGI:99698	0.498171	1.41242	0.0799625	1223.34	388.42	799.103	1191.01	1113.81	1746.88	2511.16	1696.64	2213.9	1014.28	1605.3	992.885
Zc3h7b	20286	MGI:1328310	0.497338	1.41161	0.1712	184.775	45.5933	118.386	76.4436	7.17817	7.48816	54.2062	295.609	216.404	88.6342	204.173	102.193
Col1a2	12843	MGI:88468	0.497263	1.41153	0.0479357	0	0.876795	0	0.943748	0	0	1.1784	18.6308	37.1282	5.8532	1.51802	21.5143
Lrrc8d	231549	MGI:1922368	0.496607	1.41089	0.0136267	3529.84	3396.7	3330.5	3542.83	3812.8	1900.92	5332.24	4747.13	3586.58	4422.51	5870.93	4664.3
Rel	19696	MGI:97897	0.496336	1.41063	0.0389166	985.467	887.316	854.067	993.766	1180.81	2188.68	2342.65	1583.62	1991.13	1105.42	1851.22	1532.89
Jade1	269424	MGI:1925835	0.496266	1.41056	0.16682	1065.11	311.262	777.962	417.136	102.887	827.977	996.924	1047.05	820.003	960.761	915.364	1222.01
D5Ertd579e	320661	MGI:1261849	0.496232	1.41052	0.0468665	1561.03	1271.35	1125.27	1325.02	1691.66	1016.25	2455.78	2041.93	1201.89	1371.32	2538.88	2403.15
Pecam1	18613	MGI:97537	0.49616	1.41045	0.0336576	1985.8	1325.71	997.821	1313.7	1239.43	915.695	2380.36	1625.85	3001.02	1695.76	1711.56	1312.37
Pcnt	18541	MGI:102722	0.495816	1.41012	0.112669	1197.85	548.874	833.531	795.579	504.865	1858.13	2085.76	1397.31	1262.36	1438.22	1298.66	1570.54
Ube2h	22214	MGI:104632	0.495735	1.41004	9.03206e-05	2444.55	1964.02	2427.51	2828.41	2332.91	2124.5	3602.36	3483.96	3109.22	2940.82	3259.94	3822.02
Dhtkd1	209692	MGI:2445096	0.495698	1.41	0.0902483	5.30963	0	97.8493	1.8875	0	0	115.483	90.6698	60.4659	30.9383	157.115	141.994
Epb41	269587	MGI:95401	0.495432	1.40974	0.0524218	2033.59	1675.55	1918.93	2244.23	1966.82	1231.27	3974.73	2240.66	2281.79	1628.86	3204.53	3344.4
Scyl2	213326	MGI:1289172	0.494667	1.409	0.167919	231.5	192.895	578.036	83.9935	300.287	217.157	1054.66	519.178	382.951	296.005	195.824	428.135
Palld	72333	MGI:1919583	0.494656	1.40899	0.159652	118.936	41.2094	231.939	152.887	72.9781	87.7185	215.647	219.843	212.161	149.675	170.018	228.052
Slc27a1	26457	MGI:1347098	0.494582	1.40891	0.0102711	2359.6	1554.56	1734.71	2647.21	2259.93	1626	2394.5	3517.49	2859.93	3517.77	2900.17	2548.37
Cdc6	23834	MGI:1345150	0.494535	1.40887	0.182389	206.014	21.9199	234.355	262.362	98.1017	218.226	513.781	324.176	270.505	351.192	195.824	299.049
Alg13	67574	MGI:1914824	0.494261	1.4086	0.129201	58.4059	177.113	76.709	208.568	192.614	135.857	155.548	265.799	347.944	225.766	154.079	187.174
Zfp687	78266	MGI:1925516	0.494138	1.40848	0.0989351	1153.25	866.273	375.089	855.979	421.119	365.85	1009.89	1032.15	933.509	898.884	1177.98	1135.96
Mfsd1	66868	MGI:1914118	0.494008	1.40835	4.38299e-06	10299.6	12307.6	8892.81	11526.9	10670.4	13212.3	15142.4	17033.5	16077.6	15612.2	14944.1	16329.4
Clip2	269713	MGI:1313136	0.493875	1.40822	0.088593	337.692	170.975	144.358	191.581	161.509	162.6	229.787	172.645	205.796	413.069	606.448	285.064
Prkdc	19090	MGI:104779	0.493831	1.40818	0.185621	561.759	58.7452	1099.29	456.774	696.283	106.974	1384.62	921.603	1078.84	633.818	1060.33	913.282
Pgap3	320655	MGI:2444461	0.493535	1.40789	0.0826086	270.791	168.345	335.828	59.4561	111.262	75.9513	331.129	224.812	210.039	178.941	165.464	257.096
Reep3	28193	MGI:88930	0.49345	1.40781	1.98494e-06	5166.27	5528.19	5529.09	6660.97	5786.8	5900.67	9339.97	9137.78	7890.27	6713.62	7184.77	8956.4
Lpcat1	210992	MGI:2384812	0.493402	1.40776	0.00359404	5895.81	4718.03	3822.16	5149.09	4784.25	3208.14	6577.81	5836.41	5319.94	6578.16	7845.11	7965.67
Atg16l1	77040	MGI:1924290	0.492855	1.40723	0.0117746	1229.71	1741.31	1610.89	1846.91	2257.53	1328.61	2633.72	2407.1	2259.52	1827.87	3064.88	2373.03
Lipa	16889	MGI:96789	0.49232	1.40671	0.000235647	6074.22	4429.57	5112.32	4912.21	4189.66	4711.12	8352.48	5924.59	6022.19	6903.43	7625	7230.96
Eif4ebp3	108112	MGI:1270847	0.49224	1.40663	0.186154	72.2109	46.4701	44.6966	39.6374	43.069	1.06974	131.98	70.797	109.263	54.3512	64.5157	78.5272
Usp42	76800	MGI:1924050	0.491984	1.40638	0.134033	675.385	755.797	1053.39	486.03	1085.1	218.226	1682.75	1206.03	849.705	889.687	988.988	1211.26
Plekha8	231999	MGI:2681164	0.491632	1.40603	0.0548445	654.146	704.066	367.841	335.974	412.745	639.703	945.074	756.41	899.563	492.505	786.333	797.105
Pou2f2	18987	MGI:101897	0.491595	1.406	0.00800804	622.288	419.108	552.063	536.992	708.246	543.427	896.76	623.51	698.01	910.591	748.382	1050.97
Il15ra	16169	MGI:104644	0.491306	1.40572	0.158167	184.775	703.189	478.374	513.399	232.094	111.253	708.216	716.664	632.24	523.443	592.027	480.845
Pkn3	263803	MGI:2388285	0.49087	1.40529	0.173874	186.899	348.964	65.8369	129.293	217.738	58.8355	166.154	295.609	227.012	309.383	428.84	331.32
Asxl2	75302	MGI:1922552	0.490834	1.40526	0.077828	1089.54	1380.95	631.188	1322.19	1765.83	802.303	2416.89	1604.73	1792.76	1078.66	2012.89	1721.14
9930104L06Rik	194268	MGI:3041172	0.490679	1.40511	0.0493606	456.628	428.753	782.19	512.455	691.497	419.337	630.442	1054.5	644.97	852.895	740.792	1003.64
Zfp39	22698	MGI:99183	0.490415	1.40485	0.0795562	307.958	398.065	512.803	369.949	162.705	299.526	545.598	594.943	508.126	398.854	342.313	694.912
Tctn3	67590	MGI:1914840	0.490113	1.40456	0.150403	618.041	114.86	292.34	20.7624	0	263.155	664.616	489.369	534.646	734.159	610.243	733.638
Foxj2	60611	MGI:1926805	0.490082	1.40452	0.174901	1883.86	1621.19	1258.15	1719.51	1507.42	131.578	1985.6	1769.93	2091.91	2255.15	3014.02	2996.94
Usp50	75083	MGI:1922333	0.490068	1.40451	0.161673	18.0527	35.9486	19.9323	53.7936	29.909	39.5803	75.4174	50.9242	81.682	51.8426	20.4932	51.6343
Ttyh3	78339	MGI:1925589	0.489988	1.40443	0.0327769	1408.11	936.417	675.885	1051.33	1027.67	1112.53	1282.1	740.263	1416.18	2041.09	2100.94	1961.03
Rab2b	76338	MGI:1923588	0.489944	1.40439	0.0622866	870.779	1343.25	470.522	654.017	422.316	409.709	1145.4	1167.53	1088.39	777.64	965.459	922.964
Pomt2	217734	MGI:2444430	0.4898	1.40425	0.0569301	1595.01	804.898	1765.52	1407.13	935.555	1042.99	2138.79	1773.65	1307.97	1444.9	2573.8	2065.37
Bcr	110279	MGI:88141	0.489657	1.40411	0.179737	112.564	97.3242	18.7242	7.54998	2.39272	0	40.0655	64.5867	16.9729	66.8937	173.813	68.8458
Ankrd12	106585	MGI:1914357	0.488754	1.40323	0.131285	127.431	619.894	571.996	541.711	477.348	838.674	1008.71	945.202	1107.48	646.361	647.434	741.168
Pag1	94212	MGI:2443160	0.488613	1.4031	1.42394e-05	2046.33	1655.39	1813.23	2315.96	2369.99	2315.98	3393.78	3129.97	3360.63	2123.88	2829.58	2923.79
Synj1	104015	MGI:1354961	0.488588	1.40307	0.0501742	1532.36	1245.05	1796.32	2058.31	2286.25	1158.53	3595.29	2152.48	2795.22	1452.43	2281.58	2819.45
Zfp558	72230	MGI:1921681	0.488226	1.40272	0.189353	97.6972	78.9115	299.588	11.325	124.422	28.8829	280.458	260.831	108.202	136.296	125.995	344.229
Psd	73728	MGI:1920978	0.488123	1.40262	0.173346	10.6193	3.50718	15.7042	122.687	34.6945	2.13947	53.0278	49.6821	43.493	72.7469	118.405	97.8901
Slc45a4	106068	MGI:2146236	0.487855	1.40236	0.0387979	2464.73	1899.14	1636.86	1885.61	1950.07	4004.03	3616.5	3190.83	2764.46	2829.6	3874.74	4056.52
Pom121	107939	MGI:2137624	0.487706	1.40221	0.0853614	1734.12	1199.46	2130.94	2045.1	909.235	793.745	2353.26	1873.02	2177.83	1482.53	2721.8	2700.04
Prps2	110639	MGI:97776	0.487575	1.40209	0.0472588	2985.07	1371.31	2147.85	2638.72	1197.56	1735.11	3225.27	3041.79	3043.45	2795.32	2515.35	3297.07
Cdk5rap2	214444	MGI:2384875	0.487498	1.40201	0.095656	533.087	711.081	831.719	835.217	494.097	425.755	1526.02	553.955	862.435	743.357	1197.72	986.431
Setd2	235626	MGI:1918177	0.48741	1.40193	0.103077	919.628	1192.44	2992.86	1679.87	2514.75	1447.35	3754.37	2572.29	2370.9	2098.79	2678.54	3140.01
Dnase1l1	69537	MGI:109628	0.487408	1.40192	0.192942	187.961	20.1663	79.7291	78.3311	318.232	48.1382	283.994	327.902	242.924	150.511	258.063	199.007
Nt5dc3	103466	MGI:3513266	0.48704	1.40157	0.133111	22.3004	3.50718	14.4962	4.71874	0	49.2079	21.2111	116.753	55.1619	61.8767	52.3716	40.8772
Zhx3	320799	MGI:2444772	0.486702	1.40124	0.0364322	643.527	855.752	1166.34	608.717	708.246	442.871	668.151	912.909	1144.61	1005.08	1356.35	1389.82
Lrmp	16970	MGI:108424	0.486607	1.40115	0.00201014	2340.48	2531.31	2125.5	2402.78	3396.47	3102.24	3929.95	4446.55	2998.9	3689.19	4389.35	3179.81
Dnaaf2	109065	MGI:1923566	0.486201	1.40075	0.0386574	563.883	569.04	455.422	849.373	579.039	364.78	688.184	996.126	703.314	970.795	811.38	819.695
Impact	16210	MGI:1098233	0.486158	1.40071	0.187904	594.678	567.286	936.817	1020.19	74.1744	1170.29	1341.02	1669.32	951.542	1115.45	1398.85	1376.92
C2	12263	MGI:88226	0.486055	1.40061	0.0766688	156.103	1.75359	1.20802	88.7123	0	1.06974	550.311	471.98	336.275	507.556	258.822	234.506
Suv39h2	64707	MGI:1890396	0.486003	1.40056	0.163096	141.236	52.6077	201.739	244.431	399.585	110.183	362.946	234.748	392.498	277.609	264.135	299.049
Crtc3	70461	MGI:1917711	0.485858	1.40042	0.191389	179.465	206.924	271.804	255.756	369.676	20.325	407.725	421.056	416.897	331.124	471.344	352.835
Tfcp2	21422	MGI:98509	0.485801	1.40036	0.14409	613.793	160.453	416.766	368.062	533.577	225.715	920.328	638.415	609.963	506.72	725.612	363.592
Atf7ip	54343	MGI:1858965	0.485463	1.40003	0.0227526	3191.09	2651.43	1835.58	3142.68	2512.36	2025.01	4362.42	3169.72	3699.03	2650.66	4216.29	4338.36
Glb1	12091	MGI:88151	0.485142	1.39972	1.92979e-05	4022.57	3460.71	2773	3191.75	2752.83	3000.61	4646.42	4641.55	4368.4	4127.34	4648.93	4706.25
Nup153	218210	MGI:2385621	0.485124	1.39971	0.0109494	1415.55	1364.29	1324.59	1860.13	1025.28	1556.47	2177.68	1519.03	1798.07	1832.89	2635.28	2489.2
Bclaf3	382252	MGI:2685992	0.485054	1.39964	0.077022	265.481	760.181	523.675	720.079	545.541	390.454	943.896	971.285	1129.76	724.125	541.173	655.11
Kat6a	244349	MGI:2442415	0.484483	1.39908	0.124757	1412.36	730.37	1005.67	1590.21	748.922	372.269	1927.86	1373.71	2149.19	1085.35	1449.71	1315.6
AU022252	230696	MGI:2140466	0.484431	1.39903	0.171592	382.293	383.159	821.451	193.468	399.585	125.159	1286.81	452.107	571.774	334.469	343.072	737.941
Map3k1	26401	MGI:1346872	0.484307	1.39891	0.0172503	758.215	543.613	1003.86	921.098	921.199	585.146	1178.4	1090.52	1393.9	1100.4	1067.92	1063.88
Cd44	12505	MGI:88338	0.484208	1.39882	0.195463	56.2821	206.924	32.0124	242.543	100.494	57.7658	474.894	237.232	262.019	177.268	110.815	129.086
Acot1	26897	MGI:1349396	0.48401	1.39863	0.195663	49.9105	69.2668	97.8493	47.1874	11.9636	65.254	22.3895	117.995	109.263	157.2	107.02	123.707
Stag3	50878	MGI:1355311	0.483869	1.39849	0.135916	505.477	380.529	575.016	652.13	594.592	137.996	520.851	837.144	783.935	734.159	801.513	840.133
Mars2	212679	MGI:2444136	0.483491	1.39812	0.0661631	269.729	177.113	145.566	500.186	252.432	295.247	438.364	330.386	512.369	347.011	334.723	405.545
Rps6ka2	20112	MGI:1342290	0.483466	1.3981	0.152944	443.885	192.018	105.701	354.849	185.436	300.596	456.039	276.978	327.789	400.526	696.011	435.665
Dhx38	64340	MGI:1927617	0.483225	1.39786	0.137896	647.775	1581.74	541.191	780.479	604.163	1525.45	1040.52	1261.93	2059.02	1136.36	1827.69	1691.02
Tcerg1	56070	MGI:1926421	0.482916	1.39757	7.60757e-05	1706.51	1873.71	1901.42	1795.01	2106.79	2233.61	3151.03	2686.56	2962.83	2086.25	2941.92	2647.33
Tmppe	100504715	MGI:5317335	0.482612	1.39727	0.064401	997.148	582.192	988.157	760.661	1075.53	405.43	961.572	1320.3	1305.85	1250.08	1154.45	1174.68
Fancd2	211651	MGI:2448480	0.482189	1.39686	0.16933	276.101	318.277	250.059	412.418	230.898	55.6263	558.56	393.731	421.14	301.022	491.837	390.485
Pde8b	218461	MGI:2443999	0.48218	1.39685	0.029733	346.188	416.478	656.557	639.861	556.308	382.966	844.91	767.589	768.023	642.18	777.984	597.022
Atp6v1a	11964	MGI:1201780	0.482144	1.39682	0.00032711	3810.19	3597.49	2572.47	4194.01	3681.21	3800.78	5860.17	5550.73	4443.71	4671.69	4984.41	5168.81
Uvssa	71101	MGI:1918351	0.481968	1.39665	0.0128195	389.727	297.233	312.272	833.329	507.257	785.187	887.333	659.53	793.482	751.718	597.34	550.766
Nacc1	66830	MGI:1914080	0.481942	1.39662	0.104092	410.965	214.815	190.263	587.011	272.77	381.896	478.429	298.093	541.011	466.584	632.254	709.972
Rapgef6	192786	MGI:2384761	0.481767	1.39645	0.00812917	2061.2	2981.98	2456.5	3396.55	2486.04	2631.55	5098.92	3764.66	3484.75	2744.32	4100.92	3877.95
Nmrk1	225994	MGI:2147434	0.481009	1.39572	0.0857218	126.369	291.973	280.864	180.256	214.149	336.967	312.275	390.005	446.599	364.571	363.565	289.367
Dmxl1	240283	MGI:2443926	0.480774	1.39549	0.0626014	756.091	473.469	834.739	787.086	1076.73	1246.24	1923.14	952.654	1721.69	788.51	985.952	1322.05
Med15	94112	MGI:2137379	0.480729	1.39545	0.0110626	1699.08	1182.8	1660.42	2233.85	1974	1331.82	1835.94	2394.68	2157.68	2193.28	2985.94	3014.15
Tmem62	96957	MGI:2139461	0.480685	1.39541	0.161344	231.5	208.677	9.66413	108.531	1.19636	17.1158	471.359	257.105	170.79	285.971	203.414	221.597
Bms1	213895	MGI:2446132	0.480663	1.39538	0.102316	518.22	859.259	1253.92	979.61	442.654	1072.95	1685.11	1278.07	957.907	1371.32	1514.22	1030.54
Rdh10	98711	MGI:1924238	0.480428	1.39516	0.0758687	819.807	715.465	353.345	636.086	717.817	317.712	975.712	938.992	812.577	902.229	876.655	822.922
Jmy	57748	MGI:1913096	0.480261	1.395	0.0835651	372.736	192.018	183.014	275.574	199.792	355.153	531.457	406.151	324.606	440.662	377.986	296.897
Crtc2	74343	MGI:1921593	0.480211	1.39495	0.116157	1017.32	893.454	341.869	764.436	903.253	566.961	537.349	1173.74	1216.74	1103.75	1571.15	1418.87
Lrch1	380916	MGI:2443390	0.480207	1.39494	0.00750804	3327.01	3117.01	2945.75	2978.47	3121.31	1647.4	4098.46	4414.26	4382.19	3220.93	4167.72	4259.83
Mki67	17345	MGI:106035	0.479979	1.39472	0.137145	2620.83	946.062	1851.28	2079.08	1483.49	3796.5	2944.81	2225.76	4856.37	1945.77	3951.4	3984.45
Nprl3	17168	MGI:109258	0.479966	1.39471	0.0490168	1495.19	1330.97	581.66	971.116	1070.74	783.048	1739.31	1906.55	1669.71	1513.47	1329.78	1095.08
Zfp821	75871	MGI:1923121	0.479778	1.39453	0.0343971	244.243	274.437	388.981	237.824	247.647	380.826	432.472	505.515	329.91	481.635	459.959	388.333
Stk36	269209	MGI:1920831	0.479434	1.3942	0.0603971	3.18578	0	0	0.943748	11.9636	0	94.2717	136.626	10.6081	0.836172	72.8648	50.5586
Arhgap31	12549	MGI:1333857	0.47901	1.39379	0.0462589	4690.53	3446.68	3751.49	2884.09	2241.98	3070.15	5091.85	2851.75	5618.03	3214.24	6263.34	6092.85
Med1	19014	MGI:1100846	0.478696	1.39348	0.0526144	1111.84	1099.5	1369.89	1084.37	1189.18	449.29	1399.94	1547.6	1784.27	1413.13	1759.38	1323.13
Pias1	56469	MGI:1913125	0.478509	1.3933	0.00269218	5276.71	5259.02	5312.25	3729.69	3150.02	4643.73	7604.19	6350.62	5976.58	4594.76	7023.86	7021.19
Kif20b	240641	MGI:2444576	0.478506	1.3933	0.181577	698.747	480.484	545.419	606.83	118.44	1106.11	1349.26	775.041	1410.87	1054.41	709.673	760.531
Gsr	14782	MGI:95804	0.478307	1.39311	0.0459868	567.068	1189.81	669.241	761.604	937.948	670.725	952.144	1443.27	1088.39	1449.92	1105.12	1012.25
Heatr5a	320487	MGI:2444133	0.478118	1.39293	0.00381877	2980.83	2153.41	3051.45	3104.93	4232.73	3335.44	4410.74	3974.57	5027.16	3472.62	4634.51	5179.57
Dnajc7	56354	MGI:1928373	0.478039	1.39285	0.020422	4250.89	5930.64	6621.14	6022.05	5249.64	8270.14	10631.5	8622.33	7749.18	8030.59	11102.8	6369.31
Slc44a1	100434	MGI:2140592	0.477906	1.39272	0.0483386	2789.68	2079.76	2219.73	2274.43	2043.39	1064.39	4680.59	3459.12	2458.95	2418.21	2299.04	3078.7
Dennd1c	70785	MGI:1918035	0.477537	1.39236	0.0833141	2819.41	2042.06	2675.15	2316.9	3656.08	1047.27	5148.41	3498.86	4015.15	2946.67	3643.24	2821.6
Zc3h18	76014	MGI:1923264	0.477502	1.39233	0.0834033	1150.07	832.078	715.75	687.992	759.69	292.038	916.793	966.317	1120.21	810.25	1228.08	1489.87
Dlgap4	228836	MGI:2138865	0.477298	1.39213	1.43867e-05	1729.88	1544.04	1400.09	1532.65	1292.07	1553.26	2103.44	1900.34	2177.83	2358	2280.06	1916.92
Slc30a5	69048	MGI:1916298	0.477255	1.39209	0.00225702	4242.39	2805.74	2989.84	2876.54	3008.85	2298.87	3772.05	4980.63	3884.67	4804.64	4049.31	4316.84
Nav3	260315	MGI:2183703	0.477188	1.39203	0.0739087	2047.39	2637.4	3766.59	2619.84	3749.4	3327.95	7063.31	3710.01	5276.45	2130.57	4264.11	4964.42
Ppm1h	319468	MGI:2442087	0.476838	1.39169	0.0221496	1362.45	1729.92	1212.24	938.085	1397.35	681.423	1898.4	1567.47	1661.22	1663.98	2078.17	1567.32
Cdca2	108912	MGI:1919787	0.476777	1.39163	0.0611584	1479.26	534.845	1024.4	990.935	607.752	934.95	1432.93	1387.37	1219.93	1327	1342.69	1507.08
Atg2b	76559	MGI:1923809	0.476721	1.39158	0.122662	768.834	462.948	362.405	526.611	535.97	588.355	1179.57	429.75	703.314	514.246	1076.27	1119.82
Slc37a2	56857	MGI:1929693	0.476492	1.39136	0.000425515	7704.27	5857.87	7610.5	6611.9	7447.35	6500.79	11080.5	8236.05	9027.45	8514.74	10995	11234.8
Atp6v0a1	11975	MGI:103286	0.476392	1.39126	0.0153937	7530.12	4946.88	5333.39	4467.7	6304.83	3341.86	7297.81	6220.2	6636.4	7028.02	9413.98	9455.54
Nfatc1	18018	MGI:102469	0.476148	1.39102	0.00495373	6249.43	4602.3	4971.59	5523.75	5096.5	3599.67	8212.25	6136.98	6620.49	6096.53	7147.58	8629.39
Seh1l	72124	MGI:1919374	0.476139	1.39102	0.148217	2738.71	1860.56	881.248	2440.53	978.624	719.933	3683.67	2680.35	2076	2559.52	1848.19	2317.09
Nfkbiz	80859	MGI:1931595	0.475934	1.39082	0.205874	174.156	521.693	24.1603	340.693	211.756	282.411	851.981	592.459	405.228	321.926	419.732	411.999
Bace1	23821	MGI:1346542	0.475619	1.39051	0.0889739	586.183	571.67	622.732	655.905	277.556	893.231	1019.31	782.493	672.551	773.459	1045.15	1152.09
Ikzf2	22779	MGI:1342541	0.475469	1.39037	NA	8.49541	5.26077	180.598	200.074	313.447	176.507	445.434	308.029	350.066	234.964	261.099	270.004
Kif5b	16573	MGI:1098268	0.475433	1.39034	0.000369689	2463.67	3195.04	2059.67	3640.98	3124.9	3991.19	4830.25	4907.35	4373.7	3910.77	3777.58	4060.82
Senp1	223870	MGI:2445054	0.475324	1.39023	0.0623768	1127.77	1859.68	945.273	1224.98	723.799	764.862	1161.9	1511.58	1951.88	1400.59	2130.54	1518.91
Galns	50917	MGI:1355303	0.475291	1.3902	0.124494	2196.06	1244.17	1619.95	1658.16	1286.09	370.129	2277.84	2299.04	1662.28	2051.97	2222.38	2140.67
Bicral	210982	MGI:2673855	0.474772	1.3897	0.0878369	1033.25	483.991	950.709	866.36	777.635	483.521	1267.95	843.354	780.753	903.065	1589.36	1590.98
Zscan20	269585	MGI:2679268	0.474708	1.38964	0.157401	249.553	126.258	133.486	75.4998	1.19636	0	440.72	104.332	358.552	238.309	223.907	321.639
Prr15l	217138	MGI:2387599	0.47469	1.38962	0.150504	5.30963	8.76795	2.41603	3.77499	3.58909	0	1.1784	7.45232	4.24322	5.8532	28.8423	48.4072
Arhgap21	71435	MGI:1918685	0.474547	1.38948	0.187159	310.082	558.518	153.418	852.204	166.294	533.799	970.999	572.586	624.814	454.877	910.051	719.653
Slc40a1	53945	MGI:1315204	0.474531	1.38947	8.54729e-05	16085	15141.4	15977.8	15821.9	14237.9	17259.1	23719.9	22779.2	16288.7	22389.3	25849.5	22307.1
Tmem201	230917	MGI:1196277	0.474501	1.38944	0.0762129	2475.35	1455.48	1035.87	1221.21	898.468	1238.76	1689.82	2325.12	1137.18	1988.42	2258.81	2931.32
Slc16a3	80879	MGI:1933438	0.4744	1.38934	0.0297082	1417.67	801.39	849.235	772.929	1365.05	916.765	1348.09	1160.08	1505.28	1611.3	1518.78	1779.23
Peak1	244895	MGI:2442366	0.47435	1.38929	0.075869	490.61	609.372	553.875	845.598	410.352	671.795	788.347	1160.08	777.57	512.573	1122.57	957.386
Rbpms	19663	MGI:1334446	0.474268	1.38921	0.17568	334.507	124.505	140.13	229.331	323.018	101.625	170.868	443.413	354.309	449.86	309.675	323.79
Myadm	50918	MGI:1355332	0.47367	1.38864	0.0250726	6192.09	3476.49	4885.22	3907.12	6258.17	5172.18	8251.13	7078.46	5860.95	5545.49	7567.31	8909.07
Cntln	338349	MGI:2443104	0.473637	1.38861	0.172505	256.986	327.044	110.533	198.187	108.869	151.903	385.336	167.677	439.173	153.019	354.457	345.305
Dennd4a	102442	MGI:2142979	0.473454	1.38843	0.0588102	2864.01	3249.4	4302.35	4156.26	3485	2155.52	6495.32	4478.84	6191.92	2542.8	5221.98	5123.63
Klhl24	75785	MGI:1923035	0.473128	1.38812	0.00759788	3679.57	2569.01	2895.61	3394.66	2335.3	4374.16	5584.42	5477.45	5382.53	3583.83	3609.84	4260.91
Cep290	216274	MGI:2384917	0.473026	1.38802	0.176448	87.0779	174.482	460.858	265.193	258.414	136.926	415.974	388.762	462.511	278.445	278.556	450.725
Ctif	269037	MGI:2685518	0.472857	1.38785	0.133847	37.1674	11.3983	0.604008	7.54998	5.98181	0	8.24878	96.8801	62.5875	22.5766	32.6374	29.0443
Pirb	18733	MGI:894311	0.47277	1.38777	0.0949137	500.167	296.357	419.786	355.793	698.675	784.117	1163.08	557.682	771.206	571.105	846.294	611.006
Slc7a6	330836	MGI:2142598	0.472593	1.3876	0.10937	595.74	802.267	286.904	799.354	854.202	408.64	1081.77	1094.25	858.192	639.671	1093.73	903.601
Txlna	109658	MGI:105968	0.472113	1.38714	0.000346668	4689.46	4191.96	3616.2	4100.58	5447.03	4089.61	6906.58	5463.79	5473.76	5845.68	6322.54	6793.14
Supt20	56790	MGI:1929651	0.47209	1.38712	0.00937575	2511.45	4270.87	4200.27	5075.47	3756.58	3747.29	7267.17	6477.3	5538.47	4514.49	5607.55	4507.25
Ctsb	13030	MGI:88561	0.471946	1.38698	2.87027e-08	208660	179700	168948	173580	166653	147737	241514	235031	214741	260206	241754	265153
Wdr26	226757	MGI:1923825	0.471249	1.38631	0.0062007	2045.27	2501.5	2961.45	2879.37	1671.32	2128.78	4017.15	3158.54	3546.27	3413.25	3004.91	3066.86
Prrc2a	53761	MGI:1915467	0.471241	1.3863	0.195923	248.491	54.3613	156.438	84.9373	190.222	64.1842	164.976	120.479	271.566	319.418	282.351	202.234
Pwwp2a	70802	MGI:1918052	0.471207	1.38627	0.00113675	3971.6	3652.73	4657.51	4931.08	4074.81	3010.24	6593.13	6733.17	6032.8	4912.51	4746.08	5558.22
Primpol	408022	MGI:3603756	0.471198	1.38626	0.00614812	800.692	1232.77	879.436	638.917	910.431	730.631	1376.37	1476.8	1149.91	1073.64	1035.29	1253.21
Fktn	246179	MGI:2179507	0.471137	1.3862	0.0463876	382.293	519.939	314.688	692.711	361.301	678.213	611.588	776.283	818.942	565.252	708.914	760.531
Cpsf7	269061	MGI:1917826	0.47104	1.38611	0.00591252	397.16	550.627	387.773	579.461	648.428	664.307	802.488	818.513	784.996	803.561	793.164	527.1
Dpagt1	13478	MGI:1196396	0.471016	1.38609	0.000241558	2506.14	2166.56	1973.9	2197.99	1595.95	1909.48	2208.32	2829.4	2483.35	3057.88	3494.47	3424
Abcd2	26874	MGI:1349467	0.470991	1.38606	0.0012973	4954.95	5388.78	4624.89	4855.58	5983	7256.03	9415.39	7244.89	8842.87	5939.33	8190.46	7071.75
E4f1	13560	MGI:109530	0.470665	1.38575	0.0585715	1024.76	1711.5	870.376	2333.89	1985.96	1208.8	2546.52	2210.85	1836.25	2388.94	2500.17	1630.78
Med20	56771	MGI:1929648	0.470442	1.38553	0.0026426	1606.69	1589.63	1435.12	2118.71	1877.09	1182.06	2310.84	2393.44	2398.48	2362.18	2301.31	2107.33
Zfp251	71591	MGI:1918841	0.470415	1.38551	0.129201	776.268	525.2	600.384	697.429	191.418	247.109	628.085	725.359	881.529	724.125	871.342	695.988
P2rx4	18438	MGI:1338859	0.470227	1.38533	0.000801337	2942.6	2386.64	3398.15	2417.88	3114.13	3601.81	4348.28	4095.05	4457.5	3935.86	4437.92	3911.3
Zfp280b	64453	MGI:1927865	0.470104	1.38521	0.199998	1138.38	813.666	437.906	754.054	244.058	78.0908	1051.13	859.5	919.718	706.565	995.819	1039.14
Flvcr1	226844	MGI:2444881	0.470003	1.38511	0.0144615	479.99	705.82	635.416	1303.32	1007.34	1287.96	1540.16	1336.45	944.117	971.631	1180.26	1372.61
Clcn3	12725	MGI:103555	0.469622	1.38475	0.00572383	3363.12	3133.66	3852.36	3087.94	3860.66	2524.58	5954.44	4853.94	3769.04	4047.91	5224.25	4305.01
Ctla2b	13025	MGI:88555	0.469507	1.38464	0.199609	100.883	34.195	276.636	384.105	413.941	496.358	558.56	478.19	332.032	613.75	316.507	268.929
Galc	14420	MGI:95636	0.469499	1.38463	0.0792022	1267.94	467.332	719.374	886.179	666.373	569.1	886.154	864.469	1326.01	1246.73	1174.19	1293.01
Ggt7	207182	MGI:1913385	0.46918	1.38432	0.204846	9.55733	10.5215	4.83206	5.66249	2.39272	17.1158	14.1408	8.69437	9.54725	12.5426	50.0946	24.7414
Baz1b	22385	MGI:1353499	0.46901	1.38416	0.0135038	1397.49	1818.47	1704.51	1176.85	869.755	691.05	2258.99	1479.28	1895.66	1385.54	1782.15	1724.37
Pptc7	320717	MGI:2444593	0.468905	1.38406	0.00628133	1517.49	1048.65	979.701	1404.3	952.304	1291.17	1766.42	1938.84	1748.21	1768.5	1642.49	1373.69
Ppp1r13b	21981	MGI:1336199	0.468643	1.38381	0.0529538	1443.16	1158.25	593.136	1118.34	824.293	912.486	1295.06	1346.39	1332.37	1228.34	2004.54	1655.53
Snrnp48	67797	MGI:1915047	0.46857	1.38374	0.105958	320.702	946.938	518.843	924.873	611.341	629.006	1231.42	1284.28	965.333	1116.29	600.376	799.256
Rb1cc1	12421	MGI:1341850	0.468551	1.38372	0.0127774	2560.3	2251.61	1614.51	1796.9	1726.35	1478.38	1997.38	2649.3	3315.02	2245.12	2998.08	2986.18
Ecpas	230249	MGI:2140220	0.468437	1.38361	0.04575	2014.47	1794.8	2867.23	1850.69	1812.49	1940.5	3577.61	2044.42	3102.86	1868.84	3533.94	3667.11
Timeless	21853	MGI:1321393	0.46838	1.38356	0.214433	113.626	306.878	785.21	430.349	173.472	55.6263	559.738	653.32	274.749	636.327	608.725	635.748
Klf2	16598	MGI:1342772	0.468363	1.38354	0.152438	388.665	95.5706	245.227	201.962	279.949	238.551	285.172	299.335	551.619	414.741	368.878	343.153
Ston2	108800	MGI:1918272	0.468326	1.3835	0.20664	241.057	102.585	94.2253	119.856	331.392	42.7895	346.449	300.577	203.675	254.196	267.171	246.339
Lyst	17101	MGI:107448	0.468132	1.38332	0.204196	460.876	628.662	512.803	699.317	202.185	62.0448	995.745	739.021	766.962	482.471	796.959	560.448
Ankrd55	77318	MGI:1924568	0.46795	1.38314	0.142697	0	14.0287	11.4762	9.43748	11.9636	0	17.6759	23.599	50.9187	29.266	14.4212	46.2557
Mcoln3	171166	MGI:1890500	0.467873	1.38307	0.051962	0	0	0	0	0	0	196.792	24.8411	124.114	33.4469	52.3716	0
St6galnac2	20446	MGI:107553	0.467728	1.38293	0.20202	33.9816	41.2094	49.5287	32.0874	41.8727	0	157.905	53.4083	66.8307	61.0405	56.9256	65.6186
Hnrnph1	59013	MGI:1891925	0.467539	1.38275	0.00789986	2779.06	4128.83	4568.72	4481.86	3922.87	6170.24	7122.23	7140.56	7318.5	5938.49	5196.17	4523.38
Abcd4	19300	MGI:1349217	0.467468	1.38268	0.144174	1143.69	248.133	837.155	780.479	574.254	422.546	938.004	1141.45	1013.07	893.031	1203.79	971.371
Kif16b	16558	MGI:1098240	0.46743	1.38264	0.0861595	414.151	249.887	549.647	889.01	587.414	975.6	758.887	663.256	820.003	595.354	1140.79	1201.57
Mapre2	212307	MGI:106271	0.467359	1.38258	0.00480802	1889.17	2107.81	1766.72	2127.21	2444.17	1785.39	3878.1	2485.35	2744.3	2221.71	2865.26	2985.11
Stk38	106504	MGI:2442572	0.467055	1.38229	0.0397803	3884.52	3337.96	3997.93	3463.55	2043.39	4860.89	5994.5	5034.04	3795.56	4862.34	6352.9	5227.98
Rxrg	20183	MGI:98216	0.466925	1.38216	0.0547847	0	0	0	2.83124	0	0	77.7742	27.3252	0	56.0235	123.718	38.7257
Rasa2	114713	MGI:2149960	0.466834	1.38207	0.102033	279.286	437.521	815.411	549.261	656.803	652.54	1482.42	794.914	929.266	665.593	560.907	763.758
Fam166b	329831	MGI:2445194	0.466806	1.38205	NA	2.12385	3.50718	0	2.83124	5.98181	2.13947	12.9624	8.69437	15.9121	6.68937	3.03603	4.30286
Stim2	116873	MGI:2151156	0.466761	1.382	0.0625608	619.103	330.552	563.54	696.486	460.599	528.45	942.717	527.872	827.428	852.895	612.52	914.358
Syvn1	74126	MGI:1921376	0.466698	1.38194	0.0609991	2629.33	1447.59	1760.08	1761.03	1908.2	805.512	2374.47	2043.18	2332.71	2369.71	2817.44	3090.53
Ptprc	19264	MGI:97810	0.466656	1.3819	0.000378102	10718	7767.52	9014.82	9105.28	8995.44	10398.9	15999.1	13306.1	13272.8	9918.67	13155.1	13175.4
Tpp1	12751	MGI:1336194	0.466645	1.38189	2.95564e-05	27192.7	23371.8	21363.8	23349.3	25310.2	20128.2	33954.3	32011.4	28046.6	30388.1	36866.6	35530.9
Atp8a1	11980	MGI:1330848	0.46644	1.3817	0.0127598	7403.75	6625.94	5846.8	4488.46	6435.23	4763.54	10032.9	6826.32	8093.95	5990.33	9238.65	10149.4
Abca9	217262	MGI:2386796	0.466331	1.38159	0.0614012	22327	13922.6	19710	16937.4	18833.1	22148.9	31808.5	18705.3	25073.2	16429.1	35756.1	39491.7
Parp6	67287	MGI:1914537	0.466195	1.38146	0.0884263	262.296	364.747	401.665	521.892	323.018	634.354	841.375	424.782	474.18	642.18	787.851	498.056
Mtcp1	17763	MGI:102699	0.465914	1.38119	0.183577	128.493	83.2955	221.067	324.649	401.978	110.183	283.994	362.679	629.058	308.547	198.86	242.036
Prkacb	18749	MGI:97594	0.465912	1.38119	0.130147	3508.6	2946.91	1615.12	4078.88	3001.67	998.065	5272.15	4762.03	4102.13	3097.18	3692.58	3923.13
Tchp	77832	MGI:1925082	0.465791	1.38107	0.162936	215.571	216.568	427.638	291.618	350.534	883.603	1062.91	504.273	613.146	377.113	577.605	541.085
Pogz	229584	MGI:2442117	0.465755	1.38104	0.109362	1085.29	512.925	1105.94	942.804	623.304	331.619	1272.67	1003.58	1371.62	928.987	1231.87	1018.7
Cd83	12522	MGI:1328316	0.465593	1.38088	0.000418743	8979.64	11129.2	8387.86	10532.2	7971.36	11479.4	14494.3	15149.3	14769.6	13847	11048.1	12945.2
Lgals1	16852	MGI:96777	0.46559	1.38088	0.137324	97.6972	68.39	147.982	34.9187	56.229	62.0448	166.154	119.237	136.844	116.228	60.7207	94.6629
Lpar5	381810	MGI:2685918	0.465522	1.38082	0.0356063	1530.23	853.121	962.185	1122.12	940.34	879.324	1604.98	1045.81	1634.7	1223.32	1760.9	1789.99
Zmiz2	52915	MGI:106374	0.465514	1.38081	0.056886	1710.76	784.731	774.338	1245.75	1380.6	911.416	1374.01	1288.01	1466.03	1930.72	2316.49	1697.48
Haghl	68977	MGI:1919877	0.465416	1.38072	0.0397913	1220.15	1082.84	1100.5	1260.85	1283.7	746.677	1463.57	1793.52	1432.09	2296.13	1562.8	1127.35
Pex6	224824	MGI:2385054	0.465218	1.38053	0.000629193	2707.91	1914.04	2098.32	1778.96	1860.34	1632.42	2418.07	3024.4	2450.46	2888.97	3341.16	2606.46
Cdk8	264064	MGI:1196224	0.465107	1.38042	0.0510278	388.665	292.849	481.998	294.449	561.094	405.43	870.835	601.153	539.95	535.15	490.319	513.116
Eps15	13858	MGI:104583	0.464972	1.38029	0.00407517	3390.73	2299.83	2668.51	2147.97	2937.07	3055.17	4701.8	3922.4	4107.44	2918.24	3984.79	3756.4
Itprid2	70599	MGI:1917849	0.464883	1.38021	0.0267321	2293.76	1900.89	2218.52	1786.51	1131.76	2483.93	2930.67	2779.71	3028.6	2101.3	3046.66	3014.15
Angptl4	57875	MGI:1888999	0.464499	1.37984	0.111066	36.1055	0	2.41603	56.6249	0	133.717	65.9902	352.743	285.357	237.473	91.081	246.339
Tasor2	105203	MGI:2145274	0.464436	1.37978	0.0946943	1059.8	572.547	528.507	681.386	690.301	580.867	1085.3	909.183	1295.24	547.692	895.63	1385.52
Tbc1d9b	76795	MGI:1924045	0.464312	1.37966	0.0227249	5374.41	5303.73	3813.1	3793.87	2447.76	2625.14	5190.84	5241.46	3574.91	4640.75	7445.87	6702.78
4930404N11Rik	432479	MGI:1921072	0.464281	1.37963	0.108592	1132.01	639.183	455.422	905.054	547.934	354.083	798.953	684.371	887.894	1424.84	1215.17	1158.55
Plekhn1	231003	MGI:2387630	0.464229	1.37958	0.0945245	1232.9	1056.54	1105.33	1933.74	2173.79	691.05	1973.81	1632.06	2744.3	2069.52	1974.94	1615.72
Dgkz	104418	MGI:1278339	0.464222	1.37957	0.022004	4597.08	3712.35	2058.46	3456.95	4018.58	3657.43	4800.79	4486.29	4962.45	4690.92	6426.52	5440.97
Gxylt1	223827	MGI:2684933	0.464209	1.37956	0.0800598	623.35	1271.35	1134.93	1377.87	739.352	622.587	1830.05	1413.46	1220.99	1399.75	1273.62	1361.86
Pik3r6	104709	MGI:2144613	0.464127	1.37948	0.0177444	3539.4	2585.67	2271.67	2841.62	1680.89	2695.74	3921.7	3455.39	3275.77	3058.72	4233.75	4286.72
Ttll4	67534	MGI:1914784	0.463822	1.37919	0.166187	374.86	881.179	707.293	556.811	319.429	1254.8	1365.76	732.811	1039.59	836.172	1393.54	1060.66
Ahrr	11624	MGI:1333776	0.463819	1.37919	0.0534691	0	0	0	0	0	0	0	86.9437	18.0337	102.013	55.4076	141.994
Mks1	380718	MGI:3584243	0.463542	1.37892	0.1541	361.055	683.023	197.511	369.005	709.443	353.013	864.943	657.046	884.712	592.846	775.707	399.09
Tyw3	209584	MGI:2445040	0.4635	1.37888	0.214366	320.702	122.751	456.63	934.31	135.189	253.528	460.753	753.926	813.638	793.527	422.768	588.416
Zhx2	387609	MGI:2683087	0.463385	1.37877	0.188366	27.6101	17.5359	12.0802	26.4249	7.17817	0	48.3143	9.93642	40.3106	29.266	56.9256	58.0886
Scarf2	224024	MGI:1858430	0.463237	1.37863	0.152016	369.55	133.273	291.736	257.643	189.025	105.904	335.843	279.462	177.155	519.263	443.261	358.213
Pan3	72587	MGI:1919837	0.463072	1.37847	0.0424238	694.499	676.009	1294.99	1186.29	1580.39	882.533	2175.32	2010.88	1811.86	1190.71	1061.09	1126.27
Slc35c1	228368	MGI:2443301	0.463028	1.37843	0.117503	2291.64	892.577	1111.37	2104.56	1158.08	938.16	2440.46	1420.91	1860.65	1941.59	2482.72	2705.42
Mroh1	223658	MGI:2442558	0.462957	1.37836	0.116205	3906.82	2526.92	1552.9	1419.4	3980.3	3551.53	4393.06	3897.56	3486.87	3424.12	5491.43	4783.7
Naip5	17951	MGI:1298220	0.46277	1.37819	0.0204907	1174.49	1180.17	918.092	866.36	1216.7	1120.01	1352.8	1275.59	2114.19	1321.99	1842.87	1330.66
Arel1	68497	MGI:1915747	0.462689	1.37811	0.0563715	3158.17	1469.51	2611.73	2330.11	1573.22	1791.81	3440.92	2990.86	2929.94	2102.14	4049.31	3146.47
Ivns1abp	117198	MGI:2152389	0.462597	1.37802	0.0059028	40283.1	51988.7	72397.6	70111	53989.4	70904.3	101025	97381.9	86585.1	65795	83520.5	75452.8
Kctd18	51960	MGI:3603813	0.462314	1.37775	0.00493772	624.412	886.44	692.193	1028.68	672.355	910.346	1252.64	1183.68	1018.37	1003.41	1191.64	1121.97
Man1a2	17156	MGI:104676	0.461801	1.37726	0.00106112	5349.98	5131	7153.87	6234.4	5724.59	5320.87	9196.21	8450.93	7538.08	6411.76	8283.06	9077.96
Ccdc85c	668158	MGI:3644008	0.46159	1.37706	0.215976	25.4862	7.01436	13.8922	6.60623	4.78545	6.41842	21.2111	22.3569	11.6689	55.1873	10.6261	11.8329
Ccnt2	72949	MGI:1920199	0.461523	1.37699	0.0107002	2732.33	2710.17	2630.46	2691.57	3531.66	4946.47	5847.2	5051.43	3806.17	3895.72	3962.78	4450.23
Foxn3	71375	MGI:1918625	0.461443	1.37692	0.0021326	4292.3	3453.69	4540.93	5791.78	3725.47	4622.33	5762.36	7658.5	6058.26	5629.94	5826.15	6140.18
Gramd4	223752	MGI:2676308	0.461261	1.37674	0.162669	249.553	319.153	623.94	438.843	1146.11	417.198	948.609	1033.39	570.713	573.614	919.918	785.272
Ppargc1b	170826	MGI:2444934	0.46126	1.37674	0.222728	16.9908	56.9917	163.082	73.6123	88.5308	90.9277	173.224	137.868	253.532	70.2384	187.475	88.2086
Fkbp15	338355	MGI:2444782	0.461202	1.37669	0.000668849	6702.88	6810.06	6270.21	5201.94	4994.81	5680.3	9444.85	7519.39	8228.67	6065.59	8954.02	9387.77
Dab2	13132	MGI:109175	0.460861	1.37636	0.0472489	2268.27	2491.85	2257.78	3014.33	1172.43	2384.44	3449.17	3387.08	3077.4	2733.44	2954.82	4005.96
Arhgef3	71704	MGI:1918954	0.460857	1.37636	0.162049	468.309	1052.15	478.374	314.268	239.272	605.471	940.36	546.503	518.734	591.173	1285.76	922.964
Rab33b	19338	MGI:1330805	0.460133	1.37567	0.0390845	925.999	617.264	1047.35	949.41	791.991	697.469	1220.82	1432.09	1065.05	1234.19	797.718	1479.11
Fus	233908	MGI:1353633	0.460119	1.37566	0.0629957	502.291	1089.86	645.081	1177.8	988.195	1086.85	1632.08	1030.9	1340.86	1608.79	1295.63	935.872
Sirt6	50721	MGI:1354161	0.459956	1.3755	0.203487	123.183	78.9115	36.2405	185.918	52.6399	241.761	127.267	154.015	166.546	273.428	236.052	192.553
Atad5	237877	MGI:2442925	0.459654	1.37521	0.0587489	395.036	493.635	335.224	391.655	791.991	557.333	956.858	685.613	757.415	547.692	511.572	805.711
Arhgap4	171207	MGI:2159577	0.459526	1.37509	6.58303e-05	6568.01	5730.73	7386.41	6577.92	6803.71	7054.92	11015.7	9073.19	8318.84	8505.54	10292.9	8616.48
Phip	83946	MGI:1932404	0.458991	1.37458	0.0238501	2179.07	2583.04	2937.29	2476.39	2904.77	4683.31	5220.3	4391.9	4758.77	2829.6	4396.94	3713.37
Septin11	52398	MGI:1277214	0.458884	1.37448	0.0536223	653.084	422.615	595.552	1104.18	1180.81	1757.58	1736.96	1179.95	871.982	1161.44	1101.32	1475.88
Dqx1	93838	MGI:2136388	0.458655	1.37426	0.205874	38.2293	8.76795	5.43607	85.881	25.1236	8.5579	74.239	42.2298	107.141	48.498	110.056	19.3629
Zfp113	56314	MGI:1929116	0.458594	1.3742	0.100062	520.344	860.136	1157.28	918.266	504.865	643.982	1457.68	1048.29	887.894	1168.97	1443.63	769.136
Dgkd	227333	MGI:2138334	0.458566	1.37418	0.0259829	6106.07	3769.34	4727.57	5405.79	5585.81	4335.65	8936.96	4893.69	6533.5	5863.24	8418.92	8042.05
Tpcn2	233979	MGI:2385297	0.458176	1.3738	0.195663	1233.96	978.503	237.375	658.736	254.825	789.466	1284.45	894.278	817.881	1210.78	1484.62	940.175
Snrnp70	20637	MGI:98341	0.458173	1.3738	6.25596e-05	1786.16	1620.32	1578.27	2063.03	2659.51	1971.53	2684.39	2449.33	2635.04	2919.91	2931.29	2436.49
Taf1	270627	MGI:1336878	0.457755	1.3734	0.171824	639.279	1160.88	433.074	836.16	265.592	742.398	1636.79	685.613	1214.62	824.465	1123.33	882.086
Srpk1	20815	MGI:106908	0.457655	1.37331	0.0971811	638.217	520.816	793.063	1077.76	382.836	741.328	1212.57	1009.79	880.468	739.176	1235.67	1038.07
H3c14	15077	MGI:2448355	0.457655	1.37331	0.163257	8.49541	42.0861	0	11.325	25.1236	23.5342	144.943	11.1785	95.4725	36.7915	39.4684	60.24
Cbx3	12417	MGI:108515	0.457152	1.37283	0.0949137	180.527	199.909	214.423	230.274	387.621	279.201	470.18	310.513	412.653	477.454	201.137	290.443
Ptch1	19206	MGI:105373	0.456985	1.37267	0.229583	301.587	285.835	23.5563	262.362	46.6581	137.996	305.205	310.513	389.316	255.032	336.241	393.712
Btbd10	68815	MGI:1916065	0.456832	1.37252	0.112949	562.821	1145.97	684.341	587.955	427.101	685.702	472.537	1140.2	1197.65	975.812	1017.83	1209.1
Rps6kc1	320119	MGI:2443419	0.456471	1.37218	0.000130669	1650.23	1722.02	1575.25	1568.51	1692.85	1438.8	1892.5	2084.16	2021.9	1983.4	2625.41	2874.31
Parp4	328417	MGI:2685589	0.456262	1.37198	0.18987	64.7775	15.7823	6.04008	81.1623	19.1418	2.13947	32.9951	121.721	130.479	51.0065	59.2027	131.237
Plxna3	18846	MGI:107683	0.456261	1.37198	0.0871584	53.0963	0	0	17.9312	3.58909	0	80.131	197.486	172.911	72.7469	161.669	116.177
Etnk1	75320	MGI:1922570	0.456253	1.37197	0.0950104	3832.49	2777.69	3530.43	4054.34	1500.24	4508.94	4648.77	4927.22	5466.33	3387.33	5341.14	5926.11
Fam214b	230088	MGI:2441854	0.45593	1.37167	0.105153	671.137	503.28	696.421	433.18	981.017	345.525	743.568	925.329	1095.81	990.027	881.209	725.032
Pds5a	71521	MGI:1918771	0.455899	1.37164	0.0287637	2052.7	1304.67	1782.43	2048.88	1481.1	2618.72	3118.04	2418.28	2503.5	2053.64	3136.98	2775.34
Ap4e1	108011	MGI:1336993	0.45589	1.37163	0.108169	589.369	541.859	1115	430.349	640.054	503.846	1278.56	998.61	659.821	602.044	1168.11	871.329
LTO1	72284	MGI:1919534	0.455709	1.37146	0.0127839	747.596	677.762	720.582	988.104	576.646	860.069	1055.84	878.131	1239.02	1091.2	1243.26	931.569
Tyk2	54721	MGI:1929470	0.455566	1.37132	0.0379079	2602.78	1795.68	2107.99	2857.67	3712.31	1761.86	4195.09	3436.76	3069.97	2944.16	4184.41	3216.39
Mfsd12	73822	MGI:3604804	0.455211	1.37098	0.0929489	3787.89	2197.25	1528.14	3169.1	1850.77	1362.85	2845.83	2420.76	2848.26	4671.69	4076.63	3930.66
Gbf1	107338	MGI:1861607	0.454758	1.37055	0.139754	2908.61	1755.34	1335.46	1921.47	2204.89	794.815	3314.83	2007.16	2240.42	1882.22	3636.41	3343.32
Slc41a1	98396	MGI:2444823	0.454515	1.37032	0.231904	458.752	584.822	605.216	480.368	11.9636	439.662	943.896	863.227	570.713	550.201	850.089	1039.14
Magee1	107528	MGI:2148149	0.454283	1.3701	0.182791	265.481	241.119	215.631	201.962	45.4617	267.434	320.524	306.787	338.397	257.541	340.795	350.683
Fbxo24	71176	MGI:1918426	0.45417	1.36999	0.11483	0	3.50718	1.81202	14.1562	2.39272	0	40.0655	23.599	10.6081	2.50851	8.34909	47.3315
Med13	327987	MGI:3029632	0.453925	1.36976	0.000247803	560.697	700.559	759.842	975.835	888.897	839.744	1302.13	1064.44	1245.39	903.901	1035.29	982.128
Cd33	12489	MGI:99440	0.453899	1.36974	1.49613e-06	12183.5	16049.7	14685.9	18580.5	17970.5	20950.8	26650.6	26248.3	23826.8	19531.3	21130.8	20650.5
Itgad	381924	MGI:3578624	0.453843	1.36968	0.159121	8.49541	12.2751	6.64409	0.943748	0	26.7434	80.131	34.7775	15.9121	10.0341	25.0473	40.8772
Abcb10	56199	MGI:1860508	0.45381	1.36965	0.154247	582.997	206.047	190.263	621.93	880.522	645.052	952.144	798.64	922.901	363.735	701.324	766.985
Pidd1	57913	MGI:1889507	0.453574	1.36943	0.201181	361.055	216.568	143.754	425.63	167.491	0	491.391	685.613	473.119	666.429	689.18	418.453
Ptprm	19274	MGI:102694	0.453565	1.36942	0.150403	1444.22	1851.79	1136.14	903.166	857.791	227.854	1686.29	1922.7	1372.68	1096.22	1241.74	1768.48
Sall1	58198	MGI:1889585	0.452923	1.36881	0.000823884	12821.7	11161.6	12297.6	10837.1	11526.9	12488.1	18410.1	14265	14311.3	13678.9	20739.1	17614.8
Tmem240	381582	MGI:3648074	0.452678	1.36858	0.114545	0	30.6878	0	20.7624	5.98181	1.06974	129.624	38.5036	53.0403	48.498	49.3355	48.4072
Fam78a	241303	MGI:2443569	0.452395	1.36831	0.0975399	391.851	294.603	197.511	405.811	226.112	217.157	498.462	365.163	423.261	331.96	396.202	521.722
Tbc1d2b	67016	MGI:1914266	0.452366	1.36828	0.151564	1913.59	1078.46	446.966	1409.02	1624.66	1259.08	1662.72	1612.18	1219.93	1596.25	2727.12	3173.36
Pacs1	107975	MGI:1277113	0.45228	1.3682	0.0416819	2418	3576.45	2188.93	2835.02	2509.97	1624.93	3242.95	3375.9	2989.35	2857.2	5066.38	4157.64
Etl4	208618	MGI:95454	0.45181	1.36776	0.0827599	25.4862	0	0	0	0	0	113.126	37.2616	48.797	55.1873	59.9617	27.9686
Slc24a5	317750	MGI:2677271	0.451678	1.36763	0.0933515	143.36	175.359	112.95	197.243	303.876	231.063	268.674	279.462	479.484	279.281	169.259	205.462
Trak1	67095	MGI:1914345	0.451665	1.36762	0.151651	1564.22	378.775	1018.36	1017.36	862.577	1700.88	1475.35	1217.21	1354.65	1644.75	2422.75	1908.32
Ube2q2	109161	MGI:2388672	0.451038	1.36702	0.0171733	1470.77	1230.14	1198.96	1079.65	1649.78	994.856	2348.54	1535.18	1606.06	1702.45	1693.35	1852.38
Irak1bp1	65099	MGI:1929475	0.451005	1.36699	0.189281	14.867	21.9199	10.2681	1.8875	11.9636	0	40.0655	31.0513	12.7297	12.5426	9.86711	61.3158
Rragd	52187	MGI:1098604	0.450815	1.36681	0.161391	40.3532	22.7967	25.9723	54.7374	13.16	3.20921	0	183.824	76.378	147.166	57.6846	123.707
Man1a	17155	MGI:104677	0.450757	1.36676	0.00290219	6020.06	5703.55	5959.14	5919.19	7123.14	4552.8	9295.19	7593.91	8137.44	6924.34	7401.85	9818.05
Utp20	70683	MGI:1917933	0.45075	1.36675	0.115743	421.585	269.176	321.936	635.142	575.45	505.986	802.488	367.648	613.146	387.147	855.402	884.238
Clcn2	12724	MGI:105061	0.450013	1.36605	0.231596	30.7958	26.3038	105.097	76.4436	90.9235	12.8368	22.3895	105.574	153.817	92.815	242.124	112.95
Whamm	434204	MGI:2142282	0.449728	1.36578	0.193606	232.562	274.437	478.374	378.443	139.974	296.317	456.039	366.406	267.323	663.92	882.727	261.399
Camkk1	55984	MGI:1891766	0.449596	1.36566	0.078183	578.75	338.443	316.5	462.436	574.254	434.313	681.113	639.657	625.875	396.345	720.299	828.301
Lgals3bp	19039	MGI:99554	0.449521	1.36559	0.0500657	11624.9	9600.9	7395.47	10629.4	9148.58	4374.16	12225.9	13947	10938	12289.2	12359.7	13328.1
Wdr20	69641	MGI:1916891	0.449186	1.36527	0.135478	1305.11	1825.49	992.385	1436.38	2471.68	638.633	2121.11	2479.14	1981.58	2401.48	1767.73	2146.05
Gosr1	53334	MGI:1858260	0.449025	1.36512	0.0289456	2388.27	1492.3	1691.22	1675.15	1653.37	1006.62	1831.23	2536.27	2190.56	2194.11	2305.11	2866.78
Pigb	55981	MGI:1891825	0.448657	1.36477	0.0136267	1815.89	1728.16	1302.24	1602.48	2192.93	1164.94	2636.07	2566.08	2231.93	2087.92	2135.85	2137.45
Gnpda1	26384	MGI:1347054	0.448453	1.36458	7.61846e-07	4038.5	4106.03	3551.57	3886.35	4196.84	4130.26	5861.34	6016.5	4694.06	5488.63	5385.92	5405.47
Cpt1b	12895	MGI:1098297	0.448432	1.36456	NA	0	14.0287	0	3.77499	1.19636	0	146.121	11.1785	7.42564	47.6618	44.7815	13.9843
Phf3	213109	MGI:2446126	0.448377	1.3645	0.12844	679.632	545.366	1223.12	1071.15	518.025	986.298	2170.61	1148.9	1098.99	1078.66	1133.96	915.434
Hemk1	69536	MGI:1916786	0.448363	1.36449	0.0647007	243.181	303.371	208.383	260.474	313.447	243.9	307.562	275.736	398.863	307.711	382.54	602.4
Dmxl2	235380	MGI:2444630	0.448295	1.36443	0.193076	443.885	546.243	373.277	118.912	223.72	544.496	523.208	740.263	538.889	378.786	823.524	444.27
Pkn2	109333	MGI:109211	0.448266	1.3644	0.0820662	1049.18	1844.78	1279.89	1397.69	588.61	925.323	2157.64	1563.74	1484.07	1442.4	1927.88	1514.61
Cdk17	237459	MGI:97517	0.448153	1.36429	0.00630599	3767.71	3022.31	4247.99	3057.74	2938.26	2197.24	5144.88	4288.81	3685.24	3808.76	4414.39	5205.39
Serinc5	218442	MGI:2444223	0.448116	1.36426	0.178741	1444.22	469.962	535.755	836.16	281.145	575.519	598.625	798.64	891.077	1110.44	1648.57	1507.08
Cntrob	216846	MGI:2443290	0.447865	1.36402	0.238189	263.358	235.858	317.708	130.237	119.636	1087.92	791.883	403.667	588.747	566.088	787.851	580.886
Ppp2r5a	226849	MGI:2388479	0.447625	1.36379	0.000917456	2043.15	1723.78	1748.6	1745.93	2122.35	1946.92	2184.75	2508.95	3044.51	2754.35	2244.39	2948.53
Tex9	21778	MGI:1201610	0.44761	1.36378	0.209665	61.5917	111.353	100.869	93.431	21.5345	119.811	131.98	125.447	160.182	144.658	113.851	136.616
Socs6	54607	MGI:1924885	0.447203	1.36339	0.100995	1358.2	1280.12	629.376	1743.1	1434.44	779.838	1649.76	2234.45	1383.29	1720	1600.75	1888.96
Phka1	18679	MGI:97576	0.447166	1.36336	0.225827	398.222	466.455	290.528	119.856	1039.64	909.277	1154.83	844.596	821.063	492.505	1155.21	695.988
Hjurp	381280	MGI:2685821	0.446849	1.36306	0.000136793	7282.69	5787.72	6421.21	5029.23	4318.87	5899.6	8290.02	6930.65	7835.11	7744.62	8891.02	7881.76
Cep55	74107	MGI:1921357	0.446843	1.36305	0.126418	409.903	334.059	453.61	564.361	382.836	1297.59	856.694	907.941	705.436	725.797	784.815	872.405
Comp	12845	MGI:88469	0.446105	1.36236	0.157851	0	62.2524	60.4008	7.54998	0	22.4645	31.8167	101.848	88.0468	188.139	94.117	76.3758
4931406P16Rik	233103	MGI:1924311	0.445973	1.36223	0.0814716	2358.54	1059.17	2137.58	1332.57	812.33	1580	2051.59	2263.02	1830.95	1852.12	2682.34	2466.61
Zfp236	329002	MGI:1926950	0.445947	1.36221	0.194479	402.47	270.93	382.337	571.911	549.13	141.205	288.707	690.581	531.464	643.852	930.544	557.22
Adgrl2	99633	MGI:2139714	0.44592	1.36218	0.0997246	1487.76	3228.36	1956.99	1729.89	2186.95	992.716	2289.62	3030.61	2597.91	2092.1	3525.59	3128.18
Tnfsf13	69583	MGI:1916833	0.445775	1.36205	0.220137	88.1398	102.585	70.6689	67.9498	224.916	143.345	281.637	158.983	262.019	252.524	103.225	69.9215
Etv6	14011	MGI:109336	0.445487	1.36177	0.0211578	2253.41	2626.88	2182.28	2382.96	2188.15	1481.59	3528.12	2520.12	2820.68	2313.69	3480.05	3713.37
Anks3	72615	MGI:1919865	0.445445	1.36173	0.0604827	1636.43	2056.08	956.749	1441.1	2330.51	1408.84	2065.73	2918.82	2898.12	2169.87	1920.29	2134.22
Mob1b	68473	MGI:1915723	0.445356	1.36165	0.203606	401.408	283.205	181.806	419.968	161.509	734.91	392.406	817.271	841.219	362.898	459.959	552.918
Usp37	319651	MGI:2442483	0.445079	1.36139	0.0207381	810.249	578.685	828.095	675.723	909.235	593.704	1319.8	1104.18	908.049	855.404	897.148	1103.68
Slc12a6	107723	MGI:2135960	0.44481	1.36113	0.0687967	4665.04	4293.66	3093.73	4295.94	4657.44	3072.29	6906.58	4724.77	4163.66	3800.4	6866.75	8136.71
Pcdhga3	93711	MGI:1935215	0.44478	1.36111	0.0294369	728.481	695.298	956.749	516.23	672.355	793.745	1132.44	898.004	1004.58	730.814	1140.03	1216.63
Gapvd1	66691	MGI:1913941	0.444498	1.36084	0.0333308	6431.02	3715.86	4035.38	5465.24	4074.81	4533.55	8056.7	6005.32	5712.44	5382.44	8554.78	6144.48
Rps6kb2	58988	MGI:1927343	0.444317	1.36067	0.0620373	870.779	1138.96	984.533	900.335	1076.73	631.145	1630.9	1324.03	1377.99	1577.02	1363.94	727.183
Mocs1	56738	MGI:1928904	0.444118	1.36048	0.152703	681.756	583.069	351.533	532.274	253.629	169.018	489.035	561.408	699.071	627.965	808.344	538.933
Ccrl2	54199	MGI:1920904	0.444093	1.36046	0.244324	175.218	166.591	305.628	179.312	17.9454	105.904	371.195	265.799	76.378	313.564	352.18	251.717
Gna13	14674	MGI:95768	0.443963	1.36034	1.21647e-06	4844.51	5315.13	5200.51	5193.44	5107.27	4982.84	7115.16	7139.32	6855.99	5767.08	7662.19	7452.55
Rock2	19878	MGI:107926	0.443767	1.36015	0.00123219	3355.69	3725.5	3810.69	3875.03	4040.11	4881.21	7599.48	5471.24	5475.88	4279.53	4583.65	5487.22
Afg1l	215951	MGI:2148801	0.44375	1.36014	0.238598	335.569	258.654	149.794	56.6249	9.57089	0	249.82	178.856	224.891	220.749	204.173	193.629
Gna12	14673	MGI:95767	0.443718	1.36011	0.0164096	29136.1	19457.8	18239.2	20441.6	24316.1	16757.4	32370.6	29151	20919.1	29162.3	33556.5	34860.7
Svip	75744	MGI:1922994	0.443669	1.36006	0.159765	123.183	118.367	45.3006	340.693	375.658	235.342	353.519	202.455	183.519	254.196	261.858	333.472
Ank2	109676	MGI:88025	0.443424	1.35983	0.211966	247.429	697.052	614.276	780.479	675.944	171.158	1178.4	868.195	686.341	522.607	871.342	933.721
Kidins220	77480	MGI:1924730	0.443391	1.3598	0.078917	2193.94	1254.69	1055.2	1934.68	2013.48	2556.67	2155.29	1769.93	2491.83	1994.27	3701.68	3701.54
Kif18b	70218	MGI:2446979	0.443149	1.35957	0.0676815	968.476	574.301	587.096	706.867	695.086	956.345	1082.95	1301.67	741.503	883.833	997.337	1396.28
Ubap2l	74383	MGI:1921633	0.443124	1.35954	0.00423007	6058.29	6739.92	5216.82	6340.1	6544.1	7280.63	9557.97	8175.19	8710.27	6261.25	10551.7	9605.06
Pyroxd2	74580	MGI:1921830	0.443081	1.3595	0.0488659	2002.79	1799.18	2518.11	2447.14	2202.5	1421.68	3627.1	2207.13	3012.69	2323.72	3798.08	2593.55
Nf2	18016	MGI:97307	0.443009	1.35944	0.0454872	1610.94	1261.71	957.957	1234.42	648.428	741.328	1659.18	1338.93	1340.86	1485.88	1740.41	1417.79
Xxylt1	268880	MGI:2146443	0.442948	1.35938	0.0919633	1072.54	1213.48	1040.71	1245.75	424.708	599.053	1111.23	1446.99	1437.39	1239.21	1303.98	1397.35
Tnks2	74493	MGI:1921743	0.442834	1.35927	0.12124	7719.14	7270.38	7075.35	8204.94	7111.17	2126.64	10755.2	9551.39	8631.77	7775.56	9697.09	11023.9
Fmr1	14265	MGI:95564	0.442825	1.35926	0.0686704	1252.01	1840.39	2274.09	1808.22	1016.91	802.303	2405.11	2757.36	2284.97	1691.58	1669.82	1978.24
Dpp9	224897	MGI:2443967	0.442742	1.35919	0.075646	1153.25	506.787	813.599	1245.75	1148.51	1015.18	1821.8	1167.53	1206.14	1064.45	1696.38	1362.93
Ascc3	77987	MGI:1925237	0.442587	1.35904	0.204232	1232.9	1090.73	1220.7	1197.62	256.021	1143.55	2165.89	988.674	1958.25	818.612	1972.66	1611.42
Ctnnd1	12388	MGI:105100	0.442583	1.35904	0.0834033	3119.94	3674.65	3118.49	2615.12	2749.24	1101.83	5170.8	3707.53	3385.03	2746.82	4317.24	3737.03
Cnksr3	215748	MGI:2674130	0.442273	1.35874	0.202034	177.342	52.6077	126.238	191.581	240.469	155.112	95.4501	185.066	257.776	221.585	309.675	407.696
Slc36a1	215335	MGI:2445299	0.442209	1.35868	0.146156	592.555	306.878	351.533	733.292	273.967	415.058	676.4	612.332	982.306	629.637	670.204	419.529
Nkap	67050	MGI:1914300	0.44216	1.35864	0.0807383	694.499	1284.5	1217.68	1117.4	513.239	579.798	1286.81	1330.24	1442.7	1128.83	1134.72	1324.21
Trp53bp1	27223	MGI:1351320	0.441507	1.35802	0.0439503	1947.57	1522.99	1354.79	1464.7	2167.81	2205.8	2954.24	2104.04	2483.35	1725.02	3304.72	2419.28
Sirt7	209011	MGI:2385849	0.44103	1.35757	0.00951943	2885.25	3260.8	3604.12	3127.58	5697.07	3851.05	5460.69	5615.32	5244.62	5435.12	4958.6	4238.32
Nacc2	67991	MGI:1915241	0.440352	1.35694	0.0664098	1299.8	857.505	2296.44	1347.67	1631.84	1630.28	2045.7	2218.31	1915.81	2007.65	2226.93	2497.81
Pif1	208084	MGI:2143057	0.440091	1.35669	0.233311	224.066	124.505	0.604008	368.062	269.181	573.379	459.575	715.422	380.829	531.805	529.029	605.628
Gm7694	665574	MGI:3649135	0.439872	1.35648	0.217455	387.603	506.787	82.7491	626.648	516.828	321.991	618.658	546.503	352.187	642.18	979.121	733.638
Myo1f	17916	MGI:107711	0.439844	1.35646	0.0356063	15598.6	11898.1	10545.4	11200.4	9633.1	17836.8	20195.4	15873.4	16356.6	14576.1	22598.7	18250.6
Sardh	192166	MGI:2183102	0.439021	1.35568	0.240204	579.811	828.571	600.384	191.581	77.7635	0	619.837	678.161	476.302	623.784	724.094	884.238
Tmem80	71448	MGI:1918698	0.438775	1.35545	0.199513	198.58	255.147	347.305	588.899	314.643	129.438	529.1	473.222	340.519	537.658	593.545	330.245
Dock6	319899	MGI:1914789	0.438676	1.35536	0.17748	78.5825	160.453	57.3808	0	59.8181	0	200.327	265.799	154.878	150.511	258.822	119.404
Kif23	71819	MGI:1919069	0.438615	1.3553	0.233272	984.405	1047.77	914.468	1025.85	83.7453	484.591	1146.58	1238.33	1527.56	893.867	1040.6	1279.03
Atp2a2	11938	MGI:88110	0.438038	1.35476	0.0513829	9884.4	6936.32	4994.54	5609.64	8144.83	4565.64	10792.9	8021.18	7744.94	8656.05	10656.5	10666.8
H3c15	97114	MGI:2448357	0.437655	1.3544	NA	0	0	2.41603	0	1.19636	0	11.784	1.24205	18.0337	6.68937	3.03603	15.06
Siglec1	20612	MGI:99668	0.436998	1.35378	0.179737	147.608	496.266	10.2681	134.012	108.869	0	366.481	278.22	1451.18	239.145	198.101	563.675
Spata13	219140	MGI:104838	0.436901	1.35369	0.0945245	6079.52	4428.69	2640.72	4291.22	4846.46	2174.78	6357.45	5359.46	4915.77	5236.11	6540.38	6607.04
Fancm	104806	MGI:2442306	0.436892	1.35368	0.253019	194.332	126.258	477.166	251.037	29.909	254.597	490.213	315.481	379.768	224.93	368.878	522.798
Casp9	12371	MGI:1277950	0.436776	1.35358	0.0576316	1809.52	1338.87	1725.05	2291.42	1725.15	1166.01	2857.61	2373.56	1827.77	1842.09	3009.47	2294.5
Fgfbp3	72514	MGI:1919764	0.436638	1.35345	0.241328	89.2018	85.9259	91.2052	244.431	413.941	59.9053	124.91	288.156	367.039	290.988	177.608	224.824
Tmc7	209760	MGI:2443317	0.436622	1.35343	0.0945948	1009.89	1098.62	826.887	600.223	844.631	1388.52	1666.25	1019.73	1454.36	984.174	1498.28	1643.69
Acox3	80911	MGI:1933156	0.436576	1.35339	0.0172835	7210.48	9529.01	6942.47	8428.61	5478.14	4422.29	9919.74	9899.16	8667.84	9044.03	10212.5	10208.5
Atp13a1	170759	MGI:2180801	0.436343	1.35317	0.0372783	11258.5	7597.43	6545.64	7512.23	8514.51	4416.95	9364.72	9541.45	9242.8	10356	13081.5	12795.6
Usf3	207806	MGI:2685454	0.43618	1.35302	0.254723	619.103	99.0778	54.3607	160.437	234.487	204.32	250.998	430.992	517.673	334.469	415.178	451.8
Fbxo30	71865	MGI:1919115	0.43579	1.35265	0.2125	990.777	963.597	474.75	1254.24	451.028	562.682	2361.51	1345.14	596.173	833.663	1225.04	1011.17
Ppcdc	66812	MGI:1914062	0.435545	1.35242	0.00843031	3604.18	6346.24	5923.51	7623.59	7108.78	6209.82	9021.8	8946.51	8481.14	9003.06	8085.72	6940.51
Mindy2	235461	MGI:2443086	0.435387	1.35227	4.70328e-08	4263.63	4014.84	4222.02	5250.07	4913.46	5291.99	6562.49	7480.88	6086.9	5639.98	6408.31	5695.91
Maml2	270118	MGI:2389460	0.435306	1.3522	0.0287637	577.688	612.003	1113.79	1484.51	1369.83	1223.78	1720.46	1562.5	1458.61	1343.73	1187.85	1337.11
Dcaf1	321006	MGI:2445220	0.4349	1.35182	0.246023	607.422	924.142	269.992	769.154	104.083	399.012	1270.31	645.867	648.152	610.405	1096.01	758.379
Yes1	22612	MGI:99147	0.434897	1.35181	0.0861081	1026.88	1207.35	803.935	1094.75	1250.2	982.019	2875.29	1422.15	1265.54	977.485	1473.24	1237.07
Dock10	210293	MGI:2146320	0.434737	1.35166	0.0483076	10520.5	9083.59	10112.3	9793.27	9756.33	10341.2	17509.8	11028.2	15146.2	7556.48	16849.2	15738.8
Spata7	104871	MGI:2144877	0.434715	1.35164	0.251871	119.998	113.107	101.473	99.0935	45.4617	450.359	390.049	376.342	292.782	226.602	161.669	150.6
Arhgap17	70497	MGI:1917747	0.434567	1.35151	0.011952	4743.62	3760.57	4490.2	3438.07	4373.9	2787.74	6604.91	4889.96	5326.3	4098.08	5769.98	5820.69
5730455P16Rik	70591	MGI:1917841	0.434493	1.35144	0.083809	1186.17	787.362	1610.89	487.918	686.712	673.934	1497.74	1286.77	1408.75	690.678	1116.5	1404.88
Ankrd44	329154	MGI:3045243	0.434171	1.35113	0.0331922	5403.08	4534.78	5627.54	4286.5	5761.68	4368.81	7751.49	5945.71	7539.14	4247.75	8194.25	8165.75
Tctex1d4	242646	MGI:3045358	0.43416	1.35112	0.204731	46.7247	56.1149	49.5287	101.925	44.2654	26.7434	71.8822	89.4278	79.5604	85.2895	93.358	78.5272
Dnmbp	71972	MGI:1917352	0.434144	1.35111	0.223916	271.853	456.81	371.465	125.518	503.668	971.321	683.47	674.435	649.213	635.49	815.175	712.123
Rin3	217835	MGI:2385708	0.434075	1.35104	0.12457	2630.39	1253.82	1274.46	1755.37	2867.68	1176.71	2376.83	2082.92	2376.2	2320.38	3716.11	3129.26
E2f1	13555	MGI:101941	0.433869	1.35085	0.0141217	738.038	690.037	757.426	889.954	591.003	588.355	1065.27	861.985	846.523	1196.56	840.222	1094
Ccdc66	320234	MGI:2443639	0.433704	1.3507	0.145409	190.085	483.114	608.84	625.705	490.508	826.907	1317.45	786.219	969.576	575.286	554.835	603.476
Kbtbd7	211255	MGI:2685141	0.433623	1.35062	0.109487	1347.58	875.918	663.201	739.898	799.17	328.409	1168.97	1076.86	1277.21	929.823	1086.9	1147.79
Mob3b	214944	MGI:2664539	0.433544	1.35055	0.168119	40.3532	0	62.2128	0	0	0	29.4599	54.6503	37.1282	26.7575	117.646	90.3601
Sema4d	115488166	MGI:109244	0.433212	1.35024	0.0289453	16744.4	10640.8	11274.4	12676.4	11058	8565.39	17694.8	12875.1	15603.4	12979.1	20616.2	18875.6
Tecpr1	70381	MGI:1917631	0.433156	1.35018	0.0274897	1135.2	1497.57	2077.79	2044.16	1897.43	2572.72	2347.37	2708.92	2085.54	2244.28	3102.07	2987.26
Mtor	56717	MGI:1928394	0.433122	1.35015	0.222314	794.32	146.425	599.78	501.13	547.934	1090.06	848.446	622.268	929.266	844.533	1511.94	979.976
Foxo1	56458	MGI:1890077	0.433045	1.35008	0.00109976	1147.94	980.257	863.128	985.273	829.079	780.908	1216.11	1220.94	948.36	1419.82	1433.77	1445.76
Lenep	57275	MGI:1930020	0.432979	1.35002	0.156703	124.245	170.098	121.406	204.793	285.93	171.158	129.624	286.914	300.208	306.875	340.036	182.872
Rai14	75646	MGI:1922896	0.432779	1.34983	0.0986606	0	21.0431	0	3.77499	0	0	14.1408	75.7652	27.5809	74.4193	47.8175	43.0286
Kif3a	16568	MGI:107689	0.432628	1.34969	0.191508	256.986	340.196	329.184	153.831	236.88	581.937	477.251	423.54	821.063	371.26	358.252	455.027
Tpk1	29807	MGI:1352500	0.432278	1.34936	0.223222	144.422	209.554	109.929	166.1	384.032	90.9277	292.242	267.041	154.878	308.547	444.779	253.869
Tmem127	69470	MGI:1916720	0.432234	1.34932	0.0664015	2519.95	2247.22	1931.62	2542.46	3787.68	2835.87	3655.39	4211.8	3218.48	2147.29	5215.91	3660.66
Tbck	271981	MGI:2445052	0.432164	1.34926	0.11212	1145.82	581.315	637.229	649.298	863.773	902.858	1911.36	1088.04	867.739	852.059	1117.26	1074.64
Gns	75612	MGI:1922862	0.432015	1.34912	0.0120045	45787.1	33839.9	32012.4	35541.5	29460.4	23619.8	50251.5	43702.9	35988.9	39822.7	53602.7	51820.4
Hdac4	208727	MGI:3036234	0.431955	1.34906	0.238713	763.525	144.671	649.309	292.562	186.632	694.259	737.676	540.293	613.146	666.429	950.279	858.421
Fyb	23880	MGI:1346327	0.431955	1.34906	0.00132002	3417.28	4395.37	4897.3	3981.67	4071.22	5137.95	5823.64	5471.24	5750.63	5433.44	6946.44	6056.28
Dnajc16	214063	MGI:2442146	0.431605	1.34873	0.150209	1149	889.947	812.995	762.548	1385.39	392.594	1246.74	1347.63	928.205	1316.97	1873.99	1197.27
Pcgf6	71041	MGI:1918291	0.43106	1.34822	0.0844207	517.158	361.239	525.487	577.574	506.061	323.061	457.218	852.048	719.226	527.624	735.479	695.988
Fam98c	73833	MGI:1921083	0.430813	1.34799	0.0488372	1394.31	1174.03	867.356	1722.34	1680.89	1226.99	1595.55	1715.27	1888.23	2639.79	2003.02	1348.95
Tmem63b	224807	MGI:2387609	0.430559	1.34776	0.0857218	421.585	474.346	262.744	176.481	159.116	269.574	309.918	377.584	256.715	489.16	425.804	581.962
Sfxn2	94279	MGI:2137678	0.430527	1.34773	0.0835657	691.314	497.143	654.745	638.917	914.02	470.684	1409.36	756.41	1092.63	770.114	903.979	620.688
Tspan17	74257	MGI:1921507	0.430441	1.34765	0.149498	11.6812	0	0	25.4812	2.39272	2.13947	28.2815	21.1149	44.5538	43.4809	41.7455	19.3629
Dennd2a	209773	MGI:2444961	0.430414	1.34762	0.263179	249.553	216.568	87.5812	78.3311	297.894	14.9763	212.111	290.64	230.195	298.513	305.121	388.333
Afap1	70292	MGI:1917542	0.430141	1.34737	0.244758	410.965	324.414	68.8569	199.131	251.236	432.174	552.668	373.858	517.673	252.524	649.711	371.122
Sclt1	67161	MGI:1914411	0.42996	1.3472	0.260569	203.89	31.5646	655.953	556.811	370.872	72.7421	358.233	664.498	1007.77	457.386	692.975	538.933
2700097O09Rik	72658	MGI:1919908	0.429944	1.34718	0.152024	330.259	658.473	206.571	295.393	266.789	457.848	632.799	578.797	529.342	506.72	530.547	452.876
Nin	18080	MGI:105108	0.429696	1.34695	0.220381	335.569	194.648	688.569	256.699	867.362	373.338	860.23	614.816	652.395	578.631	851.607	607.779
Ier3	15937	MGI:104814	0.429561	1.34682	0.137513	382.293	241.995	196.303	244.431	328.999	132.647	337.021	311.755	438.113	412.233	379.504	322.715
Trim7	94089	MGI:2137353	0.429462	1.34673	0.25877	39.2913	71.0204	38.6565	6.60623	7.17817	13.9066	3.53519	62.1026	65.7699	53.515	34.9144	84.9815
Nhsl2	100042480	MGI:3645090	0.429381	1.34666	0.187882	843.169	389.297	269.388	433.18	663.981	572.309	1108.87	573.828	747.868	599.535	585.954	1110.14
Dip2c	208440	MGI:1920179	0.42936	1.34664	0.242031	175.218	20.1663	38.0525	161.381	2.39272	150.833	209.755	234.748	164.425	180.613	211.004	254.944
Slc25a38	208638	MGI:2384782	0.429236	1.34652	0.0975022	636.094	540.106	969.433	927.704	1059.98	455.708	1216.11	1299.19	1032.16	1116.29	1020.87	854.118
Map4k3	225028	MGI:2154405	0.429164	1.34645	0.0538861	1395.37	928.526	979.097	1572.28	2149.86	1149.97	2370.93	1840.72	1680.32	1396.41	1934.71	2023.42
Tcf4	21413	MGI:98506	0.429106	1.3464	0.0266934	3793.2	3001.27	4403.82	3724.97	2565	4644.8	6155.94	4785.63	5333.73	4016.97	4881.94	5564.67
Bag4	67384	MGI:1914634	0.428942	1.34625	0.153703	879.274	752.29	643.873	311.437	1231.06	621.517	1501.28	1187.4	1202.95	920.625	836.427	927.266
1700067K01Rik	73453	MGI:1920703	0.428921	1.34623	0.242538	37.1674	42.0861	0	53.7936	81.3526	53.4869	94.2717	158.983	113.506	46.8256	113.851	72.0729
Zkscan1	74570	MGI:1921820	0.428848	1.34616	0.0518803	1139.45	1728.16	1445.39	1061.72	1010.93	1124.29	2433.39	1635.78	1507.4	1090.37	1734.33	2015.89
Cnot1	234594	MGI:2442402	0.428845	1.34616	0.134176	3629.66	2683.87	2589.99	3355.02	2526.72	1876.32	5655.13	2608.31	4124.41	2085.41	5170.37	4373.86
Rhbdd3	279766	MGI:2444684	0.428811	1.34612	0.0286105	1062.99	640.937	685.549	1032.46	1202.34	968.112	1077.05	1707.82	1421.48	1178.17	1069.44	1249.98
Mpg	268395	MGI:97073	0.428778	1.34609	0.0813249	669.013	857.505	621.524	513.399	945.126	380.826	1022.85	1007.3	930.326	783.493	960.905	917.585
Slc31a2	20530	MGI:1333844	0.428605	1.34593	0.0428849	1469.71	2416.45	1251.5	1788.4	1717.98	1220.57	1807.66	2546.21	2279.67	2352.15	2458.43	2300.95
Mfn2	170731	MGI:2442230	0.428571	1.3459	0.102335	2344.73	1211.73	780.378	1183.46	1153.29	1259.08	2334.4	1994.74	1769.42	1545.25	1689.55	1948.12
Tfe3	209446	MGI:98511	0.428555	1.34588	5.65344e-05	7379.32	5692.15	5976.06	4949.01	5895.67	5843.97	8003.67	7331.84	6782.79	8206.19	9294.06	9012.34
Msl2	77853	MGI:1925103	0.428492	1.34583	0.0215384	1728.82	1572.09	1642.9	1711.96	1677.3	1559.68	2757.45	1625.85	1827.77	1895.6	3061.08	2574.19
Rnf145	74315	MGI:1921565	0.428462	1.3458	0.000948613	5949.97	4906.54	4972.19	5373.7	4745.97	4406.25	7394.44	7890.76	5435.57	6418.45	7288.76	6939.44
Mplkip	66308	MGI:1913558	0.428348	1.34569	0.0418601	775.206	960.967	994.801	1152.32	1678.5	804.442	1759.35	1791.04	1810.79	1257.6	967.736	1368.31
Sfxn4	94281	MGI:2137680	0.428225	1.34558	0.249942	157.165	274.437	45.3006	168.931	379.247	178.646	545.598	341.564	229.134	321.926	265.653	225.9
Pdcd4	18569	MGI:107490	0.428129	1.34549	0.0613751	276.101	477.853	377.505	322.762	320.625	255.667	540.884	382.552	367.039	647.197	431.876	472.239
Trip11	109181	MGI:1924393	0.428066	1.34543	0.0125158	648.837	886.44	620.316	900.335	1095.87	1031.23	1310.38	1234.6	1254.93	834.499	1335.85	1083.25
Arl5b	75869	MGI:1923119	0.42775	1.34513	0.243927	197.518	366.5	411.329	36.8062	131.6	218.226	242.75	511.726	251.411	340.322	260.34	382.955
Parp14	547253	MGI:1919489	0.427597	1.34499	0.19607	906.885	1242.42	298.984	1302.37	934.359	1028.02	1213.75	1255.72	1748.21	796.872	1744.2	1707.16
Clip1	56430	MGI:1928401	0.427545	1.34494	0.000439636	3714.62	3038.97	3678.41	2783.11	3254.1	2358.77	4837.32	4301.23	3837.99	4037.87	4094.85	4371.71
Fhod1	234686	MGI:2679008	0.427532	1.34493	0.260569	55.2201	123.628	206.571	106.643	147.152	450.359	189.722	322.934	622.693	290.152	196.583	189.326
Ahnak2	100041194	MGI:2144831	0.427485	1.34489	0.0727866	0	0	0	0.943748	0	0	0	39.7457	10.6081	20.9043	54.6486	17.2114
Trps1	83925	MGI:1927616	0.427363	1.34477	0.118671	43.539	7.89115	1.20802	10.3812	44.2654	0	0	171.403	234.438	91.9789	184.439	140.919
Fam3c	27999	MGI:107892	0.427205	1.34463	0.00456746	2647.38	2505.88	2170.8	2333.89	2457.33	3035.91	2995.48	4627.89	3800.87	3145.68	2801.5	3455.2
Atp11a	50770	MGI:1354735	0.427145	1.34457	0.250867	640.341	336.689	2.41603	323.705	512.043	341.246	1046.42	588.733	673.611	532.641	1119.54	776.666
Cdk12	69131	MGI:1098802	0.426794	1.34424	0.267608	73.2729	183.25	406.497	365.23	582.628	24.604	543.241	491.853	521.916	412.233	511.572	541.085
Egln3	112407	MGI:1932288	0.426304	1.34379	0.0798418	2.12385	0	0	0	3.58909	0	75.4174	32.2934	88.0468	43.4809	0	8.60572
Zfp84	74352	MGI:107780	0.426302	1.34378	0.137161	1300.86	1252.06	1611.49	1084.37	302.68	697.469	1339.84	1449.48	1390.72	1123.81	1687.28	1526.44
Trmt10a	108943	MGI:1920421	0.425894	1.3434	0.107181	464.062	235.858	419.182	696.486	393.603	340.176	602.161	714.18	816.82	547.692	490.319	479.769
Zbtb37	240869	MGI:2444467	0.425686	1.34321	0.269967	169.908	451.549	256.703	337.862	77.7635	24.604	223.895	455.833	503.883	205.698	478.934	421.68
Gls	14660	MGI:95752	0.425645	1.34317	0.00526971	992.901	1054.78	1478.01	1987.53	2237.2	2394.07	2274.31	2742.45	2730.51	1802.79	1664.51	2178.32
Cpsf6	432508	MGI:1913948	0.425555	1.34309	0.013427	3388.6	3415.99	2649.78	3696.66	4998.4	2985.64	6279.68	5982.97	4755.59	4044.56	3598.46	4611.59
Sart1	20227	MGI:1309453	0.42551	1.34305	0.0184748	2264.03	1675.55	2554.35	3021.88	2274.28	2850.85	3534.01	2990.86	3022.23	3660.76	4241.34	2612.91
Trak2	70827	MGI:1918077	0.425477	1.34302	0.264229	535.211	168.345	347.909	351.074	5.98181	125.159	240.393	486.885	667.247	455.714	565.461	512.04
H2-Bl	14963	MGI:892004	0.425401	1.34295	NA	1.06193	1.75359	1.20802	0.943748	0	1.06974	5.89198	8.69437	3.18242	3.34469	1.51802	2.15143
Akap10	56697	MGI:1890218	0.425332	1.34288	0.0648966	1872.18	1700.11	977.285	1374.1	1478.7	2293.52	2039.8	2213.34	2518.35	1953.3	2768.1	2048.16
Gpr65	14744	MGI:108031	0.425088	1.34265	0.244758	143.36	32.4414	213.819	92.4873	2.39272	364.78	665.794	305.545	451.903	258.377	179.126	211.916
Il18rap	16174	MGI:1338888	0.424528	1.34213	NA	11.6812	0.876795	7.8521	229.331	0	0	411.26	340.322	415.836	141.313	88.804	79.6029
Cd1d1	12479	MGI:107674	0.424514	1.34212	0.0459868	638.217	573.424	865.544	606.83	539.559	454.638	933.29	1023.45	910.171	1030.16	607.966	604.552
Gopc	94221	MGI:2149946	0.424479	1.34209	0.0342194	1001.4	1583.49	1170.57	1497.73	1225.07	877.185	1813.55	1512.82	1782.15	1448.25	2006.06	1616.8
Vps13a	271564	MGI:2444304	0.424347	1.34197	0.267262	142.298	111.353	306.836	248.206	252.432	55.6263	195.614	232.264	725.591	201.517	352.939	211.916
Rtl5	331474	MGI:3045324	0.424271	1.34189	0.107324	13.805	0	0	1.8875	0	0	48.3143	7.45232	28.6417	14.2149	23.5293	37.65
Ptpn11	19247	MGI:99511	0.424114	1.34175	0.16961	602.112	584.822	385.961	474.705	240.469	244.97	326.416	557.682	687.402	712.418	912.328	429.21
Pcf11	74737	MGI:1919579	0.423934	1.34158	0.0825064	602.112	1037.25	803.935	854.092	1439.22	2002.55	1748.74	1538.9	1873.38	1171.48	1467.16	1386.6
Gbgt1	227671	MGI:2449143	0.423525	1.3412	0.260531	370.612	149.932	283.884	55.6811	63.4072	271.713	260.426	396.215	262.019	227.439	466.031	237.733
Ints5	109077	MGI:1923578	0.423496	1.34117	0.117407	1897.66	1268.72	1280.5	1262.73	1036.05	434.313	1792.34	1566.23	1334.49	1562.8	1735.85	1961.03
Arnt	11863	MGI:88071	0.423493	1.34117	0.0573117	2379.78	2936.39	2992.86	2214.98	1749.08	1294.38	4314.11	2643.09	2214.96	2638.12	3430.72	3193.8
Epb41l4a	13824	MGI:103007	0.423165	1.34087	0.228238	23.3624	27.1806	3.02004	0	3.58909	0	32.9951	42.2298	15.9121	5.8532	18.9752	17.2114
Hps5	246694	MGI:2180307	0.423156	1.34086	0.0854621	2557.12	1748.33	2422.68	1954.5	946.322	1171.36	1596.73	2515.16	2533.2	2104.64	3098.27	2962.52
Klc1	16593	MGI:107978	0.423051	1.34076	0.0386501	751.843	989.901	1131.31	834.273	1074.33	676.074	1371.65	917.877	1525.44	1192.38	1270.58	1268.27
Il2rg	16186	MGI:96551	0.422912	1.34063	0.089144	520.344	515.555	299.588	570.024	495.294	393.663	762.423	808.576	594.051	597.027	771.912	410.923
Prkci	18759	MGI:99260	0.42287	1.34059	0.267601	948.3	1178.41	536.359	1059.83	224.916	10.6974	1029.92	1278.07	1363.13	1164.79	1300.18	1471.58
Ing4	28019	MGI:107307	0.422568	1.34031	0.00194083	3134.8	3705.33	2786.89	3528.67	3586.69	4256.48	5081.25	4357.12	4959.27	5201.82	5104.33	3753.17
Pcm1	18536	MGI:1277958	0.42254	1.34028	0.178741	508.662	814.542	1056.41	738.011	342.159	902.858	1445.89	1007.3	984.427	670.61	1442.87	833.679
Spata1	70951	MGI:1918201	0.422519	1.34027	0.00868005	369.55	428.753	555.687	335.03	368.479	395.803	769.493	739.021	648.152	475.782	440.984	375.425
Slc17a5	235504	MGI:1924105	0.422507	1.34025	0.078259	1007.77	1647.5	1312.51	1277.83	1051.6	1990.78	2359.15	2277.92	1488.31	2230.91	1656.16	1611.42
Eml3	225898	MGI:2387612	0.422497	1.34024	0.0659631	2344.73	1922.81	1618.14	1490.18	1600.73	772.35	2171.78	2192.22	1577.42	2386.43	2929.77	2143.9
Maml3	433586	MGI:2389461	0.422465	1.34022	0.111066	1424.04	745.276	628.168	1553.41	1138.94	1092.2	1642.68	1135.24	1359.95	1442.4	2292.21	1410.26
Zcchc24	71918	MGI:1919168	0.422235	1.34	0.230658	1890.23	725.986	584.68	2138.53	1677.3	539.148	2538.27	1768.68	1571.05	1517.65	1688.79	2357.97
Coq4	227683	MGI:1098826	0.422157	1.33993	0.255298	262.296	241.995	52.5487	209.512	479.741	132.647	404.19	286.914	396.741	321.09	389.371	361.44
Fdxr	14149	MGI:104724	0.421904	1.33969	0.258424	509.724	190.264	102.681	254.812	3.58909	32.0921	418.331	409.877	514.491	403.035	245.919	267.853
Cep112	76380	MGI:1923673	0.421789	1.33959	0.209003	130.617	163.961	130.466	137.787	0	1.06974	484.321	260.831	324.606	239.145	148.766	225.9
Fam118a	73225	MGI:1920475	0.421738	1.33954	0.135916	606.36	375.268	526.695	432.236	209.363	596.913	624.55	506.757	754.233	764.261	588.991	677.7
Slc25a46	67453	MGI:1914703	0.421608	1.33942	0.0984597	1152.19	2431.35	2223.96	1816.71	1719.17	1110.39	2781.02	3272.81	2022.96	2759.37	1861.85	2025.57
Dnhd1	77505	MGI:1924755	0.42157	1.33938	0.273781	92.3875	207.8	118.386	179.312	174.669	17.1158	181.473	244.684	192.006	165.562	383.299	192.553
Ermp1	226090	MGI:106250	0.421416	1.33924	0.169161	907.946	653.212	665.617	792.748	1284.89	523.102	2151.75	970.043	999.279	783.493	877.414	1304.84
Trio	223435	MGI:1927230	0.420981	1.33884	0.0791165	653.084	548.874	1079.36	998.485	1522.97	1599.26	1322.16	1591.07	1483.01	1062.77	1437.56	1699.63
Tmem94	71947	MGI:1919197	0.420661	1.33854	0.0373916	1501.56	1560.69	809.371	1934.68	1560.06	1575.72	1789.98	1475.56	1867.02	2110.5	2664.88	2508.57
Brf1	72308	MGI:1919558	0.420554	1.33844	0.0579227	3431.08	3007.41	2936.69	3582.47	5418.32	2264.63	5281.57	5273.76	3732.97	4683.4	4881.18	4711.63
Upf2	326622	MGI:2449307	0.420543	1.33843	0.273362	124.245	556.765	462.67	606.83	98.1017	180.786	378.265	365.163	861.374	605.388	729.407	470.087
Rnf103	22644	MGI:109483	0.42032	1.33822	0.0033047	5179.01	4351.53	3640.96	5098.12	3538.84	4533.55	5583.24	6376.7	5543.77	5441.8	6375.67	6502.7
Cux1	13047	MGI:88568	0.420305	1.33821	0.0389818	4889.11	4980.19	3925.45	5603.03	2986.12	4564.57	7297.81	4927.22	5105.66	5604.02	6732.4	7628.97
Tmem71	213068	MGI:2146049	0.420303	1.33821	0.253269	211.323	163.961	84.5611	620.042	277.556	313.433	656.367	289.398	632.24	436.482	109.297	351.759
Hltf	20585	MGI:1196437	0.419712	1.33766	0.0696443	3541.52	2771.55	3972.56	4272.35	2751.63	4651.22	6279.68	4250.3	6912.21	3440.85	3932.42	5998.19
Kank2	235041	MGI:2384568	0.419544	1.3375	0.157616	76.4587	85.0491	0.604008	28.3124	0	0	131.98	180.098	80.6212	96.9959	286.905	111.874
Abcb1b	18669	MGI:97568	0.419425	1.33739	0.0869209	511.848	745.276	850.443	461.493	1032.46	901.789	965.107	898.004	961.09	969.123	1266.79	1273.65
Tomt	791260	MGI:3769724	0.419253	1.33723	0.0230052	388.665	396.311	474.146	577.574	668.766	375.478	657.545	659.53	720.287	676.463	655.783	555.069
Mms22l	212377	MGI:2684980	0.418903	1.33691	0.239646	662.642	541.859	665.013	637.973	92.1199	288.829	618.658	784.977	643.909	1002.57	560.907	651.883
Ccdc186	213993	MGI:2445022	0.418814	1.33683	0.263717	562.821	448.042	642.061	488.861	1112.62	87.7185	1091.2	967.559	852.888	745.865	969.254	756.228
Serac1	321007	MGI:2447813	0.418805	1.33682	0.273653	190.085	1.75359	142.546	308.605	287.127	198.971	266.318	223.569	305.512	343.667	527.511	504.51
Klhl22	224023	MGI:1337995	0.418669	1.33669	0.228083	1789.34	1150.35	1643.51	1009.81	1354.28	210.738	1346.91	1680.5	1777.91	1434.03	1919.53	2297.73
Clcn5	12728	MGI:99486	0.418661	1.33669	0.164817	1703.33	1193.32	1662.23	409.586	857.791	996.995	2055.12	1196.1	1428.9	905.574	2211.75	1510.3
Brms1l	52592	MGI:1196337	0.418571	1.3366	0.259861	452.38	673.378	482.602	768.211	797.973	85.579	1233.78	1063.2	1024.74	667.265	834.15	495.905
Dph6	66632	MGI:1913882	0.418373	1.33642	0.25846	238.933	49.1005	259.723	654.017	233.291	802.303	683.47	433.476	528.281	617.931	465.272	392.636
Arl5a	75423	MGI:1922673	0.418302	1.33635	0.042627	1741.56	1238.91	1399.49	2332.94	1532.54	1345.73	2797.51	2720.1	2590.49	1650.6	1412.51	2296.65
Cltc	67300	MGI:2388633	0.418279	1.33633	0.0498371	38077.5	31064	26454.3	27230.9	27478	21687.9	49240.5	34036	36706	24111	45421.3	46899
Iqsec2	245666	MGI:3528396	0.417773	1.33586	0.164922	121.06	120.998	149.19	91.5435	157.92	150.833	240.393	126.689	251.411	180.613	118.405	228.052
Zfp661	72180	MGI:1919430	0.417461	1.33557	0.28008	354.683	391.05	192.075	229.331	175.865	4.27895	373.552	440.929	483.727	270.083	434.912	400.166
Araf	11836	MGI:88065	0.417448	1.33556	1.02358e-06	2844.9	2903.07	2602.07	2636.83	2549.45	2160.87	3925.24	3613.13	3703.27	3480.98	3319.14	3045.35
Champ1	101994	MGI:1196398	0.417225	1.33536	0.215244	2099.43	1795.68	1569.82	2286.7	1278.91	355.153	2026.84	2193.47	2364.54	2148.96	2722.56	2352.59
Mical3	194401	MGI:2442733	0.417192	1.33533	0.280167	155.041	426.122	152.21	367.118	56.229	286.69	269.853	238.474	691.645	224.93	625.423	417.377
Card9	332579	MGI:2685628	0.417073	1.33522	0.187156	761.401	309.509	905.408	835.217	1050.41	420.407	1311.56	1445.75	935.63	750.882	1051.99	820.771
Neurl4	216860	MGI:1921092	0.416942	1.33509	0.264543	234.686	179.743	124.426	275.574	549.13	2.13947	494.927	421.056	656.639	289.315	538.896	515.268
Ptprs	19280	MGI:97815	0.4169	1.33506	0.0702906	4002.4	3377.41	2395.5	3382.39	2419.04	1559.68	3729.63	2782.2	3327.75	4016.97	5110.4	4993.47
Pten	19211	MGI:109583	0.416843	1.335	0.00189626	3324.89	3103.85	3756.93	3877.86	4615.56	3384.65	6353.91	5487.39	4802.27	3851.41	4611.74	4860.08
Ncapg2	76044	MGI:1923294	0.416788	1.33495	0.123442	751.843	1053.03	1245.46	1179.68	836.257	908.207	2044.52	1136.48	1210.38	805.233	1697.9	1566.24
Rasl10b	276952	MGI:2685575	0.416515	1.3347	0.177473	46.7247	0	9.06012	16.9875	45.4617	0	111.948	39.7457	60.4659	96.1597	65.2747	109.723
Ero1l	50527	MGI:1354385	0.416409	1.3346	0.0187653	415.213	502.403	732.662	627.592	674.748	565.891	842.554	768.831	809.395	797.708	866.029	718.578
Eml4	78798	MGI:1926048	0.416332	1.33453	0.0278594	4403.81	4057.81	5443.32	4620.59	2447.76	3207.07	5955.62	5386.78	5482.24	4443.42	5338.87	6183.21
Hmgcr	15357	MGI:96159	0.416169	1.33438	0.162392	2084.56	704.943	2151.48	1265.57	893.682	1556.47	2806.94	1988.53	1910.51	1648.93	2308.9	1700.71
Ctse	13034	MGI:107361	0.416095	1.33431	0.160986	22.3004	66.6364	0	5.66249	53.8363	0	80.131	130.416	211.1	163.89	60.7207	74.2243
Wdr24	268933	MGI:2446285	0.416027	1.33425	0.106395	1314.66	1693.97	1012.92	1293.88	538.363	1076.16	1394.04	2059.32	1520.13	1362.96	1733.58	1550.11
Cc2d1a	212139	MGI:2384831	0.415852	1.33409	0.140477	902.637	329.675	801.519	950.354	1250.2	746.677	1272.67	890.552	947.299	1075.32	1513.46	1312.37
Fubp1	51886	MGI:1196294	0.415576	1.33383	0.0016291	2916.05	2714.56	3478.48	2856.72	4026.95	3544.04	4506.19	4535.98	5234.01	3583	4199.59	4377.08
Klhl42	232539	MGI:2444786	0.415406	1.33367	0.267262	551.139	571.67	475.958	660.623	92.1199	778.769	1335.12	926.571	563.288	561.907	600.376	1034.84
Miga1	215708	MGI:1924567	0.415335	1.33361	0.112949	807.064	665.487	584.68	333.143	971.446	557.333	1020.49	987.432	1050.2	842.861	776.466	857.345
Calcoco1	67488	MGI:1914738	0.415186	1.33347	0.0201133	1144.76	975.873	988.761	1261.79	858.988	833.325	1236.14	900.488	1031.1	1554.44	2154.07	1695.33
Stk38l	232533	MGI:1922250	0.415066	1.33336	0.0563715	250.614	447.165	309.856	499.242	564.683	428.965	576.236	617.3	594.051	469.092	447.056	692.76
4930432K21Rik	74666	MGI:1921916	0.414971	1.33327	0.151324	50.9724	0	11.4762	7.54998	0	19.2553	15.3192	105.574	103.959	140.477	6.83108	110.799
Ccl25	20300	MGI:1099448	0.414952	1.33325	0.200539	286.72	170.975	418.578	303.887	168.687	142.275	315.81	439.687	457.207	274.264	228.462	456.103
Casc3	192160	MGI:2179723	0.41492	1.33322	0.00945989	2602.78	2476.95	2319.99	2766.12	1952.46	1814.27	3299.51	2736.24	2974.5	2694.14	3921.04	3297.07
Cog7	233824	MGI:2685013	0.414675	1.333	0.173658	430.08	1404.63	845.611	671.005	1099.46	507.055	1392.86	1183.68	1139.31	1019.29	1278.93	1118.74
Hdac10	170787	MGI:2158340	0.41444	1.33278	0.0682497	1187.23	810.158	1241.24	951.298	1345.91	1955.48	2106.97	1764.96	1661.22	1486.71	1899.04	1391.98
Ppp4r3b	104570	MGI:2144474	0.414362	1.33271	0.100081	3571.26	5605.35	4684.08	4020.36	3187.11	6663.39	8932.25	6300.93	5830.19	4379.87	5845.88	7644.03
Thrap3	230753	MGI:2442637	0.414042	1.33241	0.0251251	1364.57	1109.15	1311.3	1348.62	986.998	1528.65	2271.95	1793.52	1488.31	1491.73	1955.96	1471.58
Wipf2	68524	MGI:1924462	0.413643	1.33204	0.282407	49.9105	96.4474	65.2329	192.525	302.68	326.27	43.6007	286.914	500.7	193.992	279.315	166.736
Rfx1	19724	MGI:105982	0.413541	1.33195	0.27924	510.786	248.133	117.178	167.987	131.6	2.13947	266.318	173.887	283.235	482.471	641.362	447.497
Ncapd3	78658	MGI:2142989	0.413419	1.33184	0.171966	1713.95	1657.14	606.424	1217.43	1240.63	1305.08	2460.49	1571.2	1113.85	1594.58	1852.74	2563.43
Sec24b	99683	MGI:2139764	0.41331	1.33174	0.123702	1832.88	1231.02	2000.47	2205.54	2225.23	1355.36	2619.58	2275.44	2016.59	1494.24	3244	3678.95
Pcdhgc3	93706	MGI:1935201	0.413281	1.33171	0.10679	714.676	695.298	1063.05	533.217	470.17	922.114	1119.48	884.342	1043.83	707.401	1111.95	1249.98
Postn	50706	MGI:1926321	0.412427	1.33092	0.16259	1289.18	1136.33	1531.16	794.635	446.243	1225.92	2031.56	1146.41	2419.7	962.433	1542.31	1060.66
Fam129c	100037278	MGI:3686743	0.412376	1.33088	NA	0	0	0.604008	117.968	0	0	152.013	158.983	147.452	135.46	120.682	52.71
Knl1	76464	MGI:1923714	0.412101	1.33062	0.118658	298.401	583.069	838.363	715.361	898.468	1057.97	1112.41	1066.92	904.867	837.844	1038.32	1071.41
Rbbp8	225182	MGI:2442995	0.412027	1.33055	0.184347	447.071	440.151	509.179	582.292	321.821	449.29	305.205	828.449	810.455	528.46	964.7	534.63
Bmp6	12161	MGI:88182	0.412017	1.33054	0.268679	36.1055	40.3326	28.9924	38.6937	25.1236	19.2553	122.553	36.0195	79.5604	19.2319	29.6013	39.8015
Nedd4l	83814	MGI:1933754	0.411851	1.33039	0.25766	585.121	588.329	956.145	1039.07	173.472	603.332	760.066	987.432	880.468	683.152	1870.2	934.796
Anapc15	75430	MGI:1922680	0.411708	1.33026	0.00155704	606.36	624.278	720.582	862.585	897.271	649.331	1020.49	1018.48	1041.71	948.219	999.614	823.998
Ankle2	71782	MGI:1261856	0.410751	1.32938	0.112517	5798.11	5980.62	3549.76	6899.74	5662.38	2904.34	8258.2	6941.83	6862.35	4967.7	8106.97	7963.52
Pak2	224105	MGI:1339984	0.410684	1.32932	0.0445663	4964.5	3458.08	2843.07	2656.65	3401.26	2496.77	5365.24	4856.43	3858.15	3379.81	4243.62	5235.51
Rhbdd2	215160	MGI:1915612	0.410676	1.32931	0.0979761	1120.33	1281.87	865.544	1356.17	977.428	508.125	1441.18	1353.84	1495.74	1521	1324.47	1351.1
Ddx43	100048658	MGI:3642857	0.41067	1.3293	0.280638	109.378	15.7823	157.042	463.38	366.087	758.444	531.457	300.577	353.248	386.311	489.56	264.626
Ankrd37	654824	MGI:3603344	0.410576	1.32922	0.292211	73.2729	56.9917	88.7892	167.987	10.7673	75.9513	122.553	106.817	199.431	156.364	176.849	72.0729
Itpr2	16439	MGI:99418	0.410505	1.32915	0.0739087	2303.32	2335.78	3784.71	2835.02	2696.6	3703.43	4717.12	3543.58	4038.49	2790.3	5454.23	3838.15
Arhgef2	16800	MGI:103264	0.410326	1.32899	0.00108227	3402.41	2806.62	2924.61	3317.27	3575.93	2820.9	3377.28	3650.39	3927.1	4404.12	5810.21	4429.79
Exo1	26909	MGI:1349427	0.41032	1.32898	0.282166	248.491	295.48	141.338	92.4873	166.294	514.544	674.043	240.958	220.648	451.533	466.031	305.503
Plxdc1	72324	MGI:1919574	0.410087	1.32877	0.0236657	3511.79	3381.8	2791.73	3373.9	2993.3	2146.96	3912.28	3710.01	3666.14	3823.81	5914.95	3791.9
Ephx1	13849	MGI:95405	0.40989	1.32858	0.0793679	779.453	525.2	898.764	436.955	331.392	445.011	968.642	736.537	652.395	945.71	576.846	654.035
Nr2c2	22026	MGI:1352466	0.409872	1.32857	0.139546	1870.05	1337.11	1023.79	2233.85	777.635	1727.63	2223.63	2282.89	2441.97	1587.05	2284.62	1870.67
Trmt1	212528	MGI:1289155	0.409717	1.32842	0.155915	683.88	800.514	951.917	1560.96	780.028	524.171	978.069	1357.56	1056.56	1684.89	1420.86	1042.37
Kntc1	208628	MGI:2673709	0.409713	1.32842	0.280973	418.399	213.938	19.9323	77.3873	62.2108	394.733	549.133	238.474	199.431	209.043	434.153	821.846
Otud5	54644	MGI:1859615	0.409649	1.32836	0.0127839	3550.02	3011.79	2907.69	3892.02	4432.52	2564.16	4771.33	4318.62	3745.7	4501.11	5188.58	5061.24
L1cam	16728	MGI:96721	0.409542	1.32826	0.0072163	369.55	306.001	400.457	415.249	479.741	503.846	637.513	519.178	627.997	459.058	596.581	484.072
Bora	77744	MGI:1924994	0.409315	1.32805	0.184156	505.477	495.389	372.673	375.612	171.08	453.569	300.491	758.894	512.369	599.535	563.943	646.505
Tmbim1	69660	MGI:1916910	0.40922	1.32797	0.098874	1668.29	1829.87	1915.91	1606.26	1895.04	665.377	2096.37	2308.98	2004.92	2246.79	2400.74	2160.04
Rgs11	50782	MGI:1354739	0.4092	1.32795	0.081074	0	0	0	0	1.19636	0	319.345	44.7139	90.1685	70.2384	0	1.07572
Cabin1	104248	MGI:1298375	0.409082	1.32784	0.0445664	2309.69	1929.83	1466.53	1922.41	1898.63	3160	2798.69	2567.32	2491.83	2547.81	3637.17	3305.67
Sec24a	77371	MGI:1924621	0.408869	1.32764	0.285276	385.479	469.085	62.2128	160.437	421.119	420.407	928.577	602.396	326.728	423.103	471.344	399.09
Ints8	72656	MGI:1919906	0.408629	1.32742	0.157616	1746.87	825.941	2664.88	805.96	1118.6	1387.45	2400.39	2137.57	2458.95	1286.87	1770.01	1938.44
Stub1	56424	MGI:1891731	0.408433	1.32724	0.00357131	5340.42	4581.25	4819.38	5039.61	5825.09	6898.74	7269.53	7103.3	7014.05	9016.44	7306.21	5885.24
Ankrd26	232339	MGI:1917887	0.408421	1.32723	0.129775	386.541	282.328	570.788	712.529	437.868	630.075	460.753	717.906	899.563	608.733	809.103	678.776
Neu3	50877	MGI:1355305	0.408138	1.32697	0.211539	6.37155	1.75359	0	149.112	1.19636	80.2303	95.4501	116.753	6.36483	172.251	168.5	138.767
Caprin2	232560	MGI:2448541	0.408137	1.32697	0.260531	207.076	50.8541	67.0449	106.643	1.19636	173.297	533.814	195.002	247.168	45.9894	296.772	163.509
Ptpn7	320139	MGI:2156893	0.408044	1.32689	0.124684	0	0	0	100.037	0	0	95.4501	244.684	84.8644	86.9618	223.148	119.404
Tcaf1	77574	MGI:1914665	0.408036	1.32688	0.236767	536.272	490.128	257.911	294.449	873.344	219.296	642.226	526.63	874.104	627.129	632.254	666.943
Atp6ap2	70495	MGI:1917745	0.407935	1.32679	0.00163453	12454.3	11782.4	11129.5	13689.1	16176	13857.4	18563.3	21754.6	19723.6	18185.9	11911.9	16397.1
Cav2	12390	MGI:107571	0.407933	1.32678	0.181193	318.578	477.853	323.748	431.293	400.781	298.457	593.912	567.618	963.211	493.341	195.824	530.328
Mzf1	109889	MGI:107457	0.407845	1.3267	0.23147	21.2385	102.585	31.4084	1.8875	148.349	2.13947	168.511	127.931	96.5333	76.9278	242.124	172.114
Eaf2	106389	MGI:2146616	0.407628	1.3265	NA	0	0	0	1.8875	2.39272	0	16.4976	13.6626	19.0945	9.19789	0	12.9086
Insr	16337	MGI:96575	0.407596	1.32647	0.162392	577.688	665.487	1285.93	1003.2	1416.49	1811.07	2304.94	1799.73	1638.94	958.253	1823.14	977.825
Ern1	78943	MGI:1930134	0.407554	1.32643	0.295147	447.071	597.097	63.4208	373.724	283.538	35.3013	651.653	344.049	427.505	338.649	674.758	788.499
Extl3	54616	MGI:1860765	0.407463	1.32635	0.0572563	5202.37	3618.53	3432.58	4263.85	3231.37	2672.2	4985.8	3360.99	5308.27	4429.2	6264.86	6463.97
Trim8	93679	MGI:1933302	0.407232	1.32614	0.0436326	7279.5	4977.56	5361.78	5914.47	7144.67	3416.74	7024.42	7247.38	6883.57	8227.93	8276.23	9086.57
Dnal1	105000	MGI:1921462	0.40718	1.32609	0.209764	7.43348	14.9055	6.64409	0	47.8545	10.6974	9.42717	33.5354	150.634	11.7064	45.5405	45.18
Clk1	12747	MGI:107403	0.406794	1.32574	0.103343	4274.25	9209.85	9527.02	9367.64	6451.98	13275.4	13747.2	14657.5	15127.1	10795.8	9299.37	9555.58
Casc1	320662	MGI:2444480	0.406641	1.3256	0.112986	71.149	72.774	73.689	70.7811	110.065	100.555	100.164	167.677	129.418	105.358	110.815	81.7543
Cyth3	19159	MGI:1335107	0.406538	1.3255	0.0103076	2009.16	2375.24	1810.21	1262.73	1788.56	1214.15	2625.47	2372.32	2179.96	1892.26	2352.17	2465.54
Lrrc24	378937	MGI:3605040	0.40651	1.32548	0.180013	28.672	0	0.604008	17.9312	1.19636	3.20921	23.5679	53.4083	55.1619	15.0511	50.0946	26.8929
BC052040	399568	MGI:3026886	0.406398	1.32537	0.294912	62.6536	162.207	205.967	76.4436	95.7089	29.9526	42.4223	206.181	258.837	130.443	153.32	217.294
Gla	11605	MGI:1347344	0.406294	1.32528	0.152543	316.454	267.422	335.224	263.306	117.243	288.829	252.177	438.445	363.856	456.55	327.892	380.803
Vps33b	233405	MGI:2446237	0.406276	1.32526	0.0922007	534.149	777.717	428.846	936.198	716.621	1241.96	1348.09	1212.24	814.699	872.127	1055.78	931.569
Apobec3	80287	MGI:1933111	0.40571	1.32474	2.11662e-07	3975.85	3935.93	3726.73	4184.58	3828.36	3874.59	5373.49	5000.5	5302.97	5020.37	5860.3	4751.43
Tead2	21677	MGI:104904	0.405477	1.32453	0.289044	29.7339	31.5646	42.2806	26.4249	27.5163	16.0461	27.1031	42.2298	110.324	46.8256	24.2883	33.3472
Dynlt1c	100040563	MGI:3807476	0.405295	1.32436	0.175061	71.149	64.006	77.313	73.6123	81.3526	100.555	80.131	151.53	132.601	128.77	107.779	64.5429
Crppa	75847	MGI:1923097	0.405187	1.32426	0.146269	66.9013	23.6735	0	0	0	24.604	49.4927	187.55	184.58	118.736	73.6238	118.329
5730409E04Rik	230757	MGI:3609248	0.404506	1.32364	0.156894	28.672	38.579	4.22806	0.943748	0	24.604	155.548	239.716	42.4322	73.5831	67.5517	0
Anapc1	17222	MGI:103097	0.404321	1.32347	0.159589	3786.83	3992.92	3163.19	3559.82	1710.8	1351.08	4790.18	2884.05	3738.28	2709.2	4976.82	4990.24
Uggt1	320011	MGI:2443162	0.40423	1.32338	0.0440909	6048.73	4419.05	4656.9	4043.96	3841.52	5171.11	6610.8	5161.97	6099.63	4450.94	7943.78	8104.44
Hdac9	79221	MGI:1931221	0.40403	1.3232	0.204246	750.781	320.907	334.62	794.635	839.846	380.826	855.516	659.53	1012.01	525.952	880.45	924.039
Rbm6	19654	MGI:1338037	0.403922	1.3231	0.0851345	1285.99	1409.89	1801.76	1536.42	2062.53	2885.08	3061.47	2413.31	1812.92	2077.05	3194.67	2321.39
Epm2aip1	77781	MGI:1925031	0.403187	1.32243	0.196398	701.933	808.405	818.431	1687.42	757.297	803.373	2447.53	1131.51	826.367	1098.73	1158.25	1272.57
Ranbp10	74334	MGI:1921584	0.403042	1.32229	0.115235	2226.86	1712.38	1476.2	1737.44	2134.31	1241.96	3485.7	1998.46	1816.1	1812.82	3085.37	2407.45
Nploc4	217365	MGI:2679787	0.402764	1.32204	0.0867674	3642.41	3286.23	2573.07	3122.86	3895.35	1749.02	5458.33	3601.95	3582.34	3739.36	4163.16	4570.71
Adam17	11491	MGI:1096335	0.402657	1.32194	0.00441035	16875.1	14359.3	14748.7	14959.3	12536.7	14471.4	22473.2	19013.3	16857.3	15344.6	22694.4	21485.3
Khsrp	16549	MGI:1336214	0.402415	1.32172	0.0454319	1384.75	1003.05	820.243	891.841	1074.33	963.833	1187.82	777.525	1225.23	1556.95	1919.53	1963.18
Alg2	56737	MGI:1914731	0.402214	1.32153	0.0638242	2008.1	1527.38	1067.28	1236.31	1286.09	871.836	2296.69	1814.64	1506.34	1880.55	1554.45	1758.79
Eaf1	74427	MGI:1921677	0.402163	1.32149	0.00976104	1786.16	1719.39	1127.68	1543.03	1359.07	1368.19	1832.41	1921.46	2051.6	2110.5	1770.01	2280.52
Sh3pxd2a	14218	MGI:1298393	0.402062	1.3214	0.299698	133.803	31.5646	175.162	286.899	78.9599	58.8355	212.111	203.697	207.918	206.534	223.148	197.932
[truncated: 13,632 more rows]

## Sheet: Supplementary Table 2
Animals
Strain	Company	Stock #
C57BL/6J	Charles River, Sulzfeld, Germany
YARG	The Jackson Laboratory	015857
Cx3cr1GFP	The Jackson Laboratory	005582
Arg1flox/flox	The Jackson Laboratory	008817
Cx3cr1CreER	The Jackson Laboratory	021160
Primers for genotyping
DNA sequence		Primer
Arg1 floxed allele	forward primer	TGCGAGTTCATGACTAAGGTT
	reverse primer	AAAGCTCAGGTGAATCGG
CRE	WT	AGGATGTTGACTTCCGAGTTG
	CRE	CGGTTATTCAACTTGCACCA
	Common	AAGACTCACGTGGACCTGCT
Antibodies
Recognizes	Application	Company	Catalog number	Host species	Working concentration	RRID:
ARG1	Immunofluorescence	Abcam	ab91279	rabbit	1/400	RRID:AB-10674215
ARG1	Immunofluorescence	SantaCruz	sc-18354	goat	1/100	RRID:AB_2227469
ARG1	Immunofluorescence	SantaCruz	sc-271430	mouse	1/100	RRID:AB_10648473
CD206	Immunofluorescence	R&D	AF2535	goat	1/100	RRID:AB_ 2063012
CD68	Immunofluorescence	Thermo Fisher Scientific	14-0681-82	rat	1/250	RIDD:AB_2572857
CLEC7A	Immunofluorescence	Invivogen	mabg-mdect	rat	1/250	RRID:AB_2753143
GALECTIN-3	Immunofluorescence	R&D	AF1197	goat	1/400	RRID:AB_ 2234687
GFP	Immunofluorescence	Abcam	ab6673	goat	1/50	RRID:AB_305643
IΒΑ1	Immunofluorescence	Abcam	ab5076	goat	1/250	RRID:AB_2224402
IΒΑ1	Immunofluorescence	Wako	1919741	rabbit	1/250	RRID:AB_839504
p75NTR	Immunofluorescence	Promega	G3231	rabbit	1/1000	RRID:AB_430853
Alexa Flour® 488	Immunofluorescence	Thermo Fisher Scientific	A-11055	donkey anti-goat polyclonal	1/500	RIDD:AB_2534102
Alexa Flour® 488	Immunofluorescence	Thermo Fisher Scientific	A-21206	donkey anti-rabbit polyclonal	1/500	RIDD:AB_2535792
Alexa Flour® 555	Immunofluorescence	Thermo Fisher Scientific	A-31572	donkey anti-rabbit polyclonal	1/500	RIDD:AB_162543
Alexa Flour® 568	Immunofluorescence	Thermo Fisher Scientific	A-11057	donkey anti-goat polyclonal	1/500	RIDD:AB_2534104
Alexa Flour® 594	Immunofluorescence	Thermo Fisher Scientific	A-21207	donkey anti-rabbit polyclonal	1/500	RIDD:AB_141637
Alexa Flour® 647	Immunofluorescence	Thermo Fisher Scientific	A-21447	donkey anti-goat polyclonal	1/500	RIDD:AB_2535864
ARG1	iDISCO	SantaCruz	sc-18354	goat	1/50	RRID:AB-10674215
IΒΑ1	iDISCO	Wako	1919741	rabbit	1/200	RRID:AB_839504
ARG1	Chromogenic (DAB)	Abcam	ab91279	rabbit	1/1000	RRID:AB-10674215
ChAT	Chromogenic (DAB)	Sigma-Aldrich	MAB5350	mouse	1/500	RRID:AB_95218
Secondary antibody conjugated to biotin	Chromogenic (DAB)	Vector laboratories	BA-9200	goat-anti mouse	1/400	RRID:AB_2336171
ARG1	Electron microscopy	SantaCruz	sc-18354	goat	1/100	RRID:AB_2227469
Secondary antibody conjugated to biotin	Electron microscopy	Jackson ImmunoResearch Laboratories	705-065-003	donkey anti-goat polyclonal	1/200	RRID: AB_2340396
CD206-BV421	FACS	Biolegend	141717		1/40	RIDD:AB_2562232
CX3CR1-APC	FACS	R&D	FAB5825A		1/10	RRID:AB_2810937
Reagents
Name	Company	Catalog number
Antigen retrieval solution	DAKO	S1699
DAPI	Sigma	D9542
Fluoromount-G	SouthernBiotech	0100-01
Dichloromethane (DCM)	Sigma	270997
Dibenzyl ether (DBE)	Sigma	108014
Nylon mesh	Miltenyi	130098462
Percoll PLUS	GE Healthcare	17544502
RNeasy micro	Qiagen	217084
Qiazol	Qiagen
SYBR™ Green master mix	Life technologies
KiCqStart® Primers	Sigma	pre-designed
SMART-Seq v4 Ultra Low Input RNA Kit	Takara Bio	634898
High Sensitivity D5000 ScreenTape	Agilent	5067-5592
Nextera XT DNA Library Preparation Kit	Illumina	FC-131-1024, FC-131-1096
Other materials
Name	Company/Product/Catalog number	Application
Quartz cuvette	Starna Scientific	iDISCO
Silicone blocks	Sylgard 184, Dow Corning	iDISCO
Durcupan resin	Sigma-Aldrich	Electron microscopy
Fluoropolymer sheets	ACLAR, Electron Microscopy Sciences	Electron microscopy
70 μm Nylon mesh	Miltenyi / 130098462	Single cell suspension
Solutions
Name	Application	Composition
Cryoprotection solution	Immunohistochemistry	25% glycerin, 25% ethylene glycol in 0.1M phosphate buffer
Up-series of methanol concentrations	iDISCO	20, 40, 60, 80, 100, 100%
Reverse series of methanol concentrations	iDISCO	80, 60, 40, 20%
iDISCO washing buffer	iDISCO	PBS with 0.2% Tween-20 and 10 µg/ml Heparin
iDISCO permeabilization buffer	iDISCO	PBS with 0.2% TritonX-100, 0.3 M Glycine, 20% Dimethyl Sulfoxide (DMSO)
iDISCO blocking buffer	iDISCO	PBS with 0.2% TritonX-100 with 6% Donkey serum, 10% DMSO
Cryoprotection solution	Electron microscopy	30% ethylene glycol, 30% glycerol in PBS
Solution (I) (in mM)	Electrophysiology	126 NaCl, 3 KCl, 1.25 KH2PO4, 2 MgSO4, 2 CaCl2, 26 NaHCO3, and 10 glucose (pH 7.2, 300 mOsmL-1)
Hardware
Name		Application	Parameters
Zeiss LSM700 confocal laser scanning microscope		Confocal microscopy, acquisition
Zeiss LSM700 confocal laser scanning microscope		Confocal microscopy, morphometric analysis	1024 x 1024-pixel resolution, 0.5 μm step, x63 objective
Leica VT1000S vibratome, Leica Biosystems, Concord, ON, Canada		Electron microscopy, brain sectioning	50 um thick, coronal
Leica ARTOS 3D ultramicrotome		Electron microscopy, ultra thin brain sectioning	~70 nm
JOEL JEM-1400		Electron microscopy, image acquisition	80 kV
Gatan SC-1000 digital camera (11 MP)		Electron microscopy, photograph acquisition	10,000X
FACSAria III Cell Sorter		Cell sorting
StepOne plus		RT-qPCR
Qubit		Yield and quality of amplified cDNA libraries
Illumina Nextseq 550		Pool sequence	75-cycle v2 sequencing run generating 75 bp single-end reads
Software
Name	Application
ImageJ/Fiji	Confocal microscopy, image assembly
Adobe Photoshop	Confocal microscopy, image assembly
CorelDraw	Confocal microscopy, image assembly
ImageJ/Fiji	Confocal microscopy, intensity analysis
ImageJ/Fiji	Confocal microscopy, morphometric analysis
FACSDiva™	FACS analysis
Illumina bcl2fastq BCL2fastq v 2.20	Basecalling and demultiplexing
STAR v2.6.1d	Alignment
R package DESeq2 (v1.28.1)	Normalization and sample comparison
GraphPad	Data visualization
SMART 2.5, Panlab	Tracking system
Clampfit 10.2, Molecular Devices	Data analysis
GraphPad	Data analysis and visualization
Stata	Data analysis
CorelDraw	Figure assembly
