# Supplementary material for: ARG1-expressing microglia show a distinct molecular signature and modulate postnatal development and function of the mouse brain
Source: Nat Neurosci. 2023 May 11;26(6):1008–20. doi: 10.1038/s41593-023-01326-3 (PMC10244174; doi:10.1038/s41593-023-01326-3)
Supplement: Source Data Fig. 1 — Statistical source data. [file 41593_2023_1326_MOESM7_ESM.xlsx]

## Sheet: Fig.1c
		Fig. 1c
		ARG1+ microglia number			Area covered (x105) (μm2)			ARG1+ microglia number / area
	Sample	P10	P28		P10	P28		P10	P28
	Female 1	964	612		76.6899	68.9977		12.57	8.87
	Female 2	965	539		68.1453	59.3607		14.16	9.08
	Female 3	928	694		58.6243	73.3919		15.83	9.46
	Female 4	1207	697		92.0456	82.5313		13.11	8.44528
	Male 1	1008	496		83.1232	53.6581		12.13	9.24
	Male 2	1000	519		74.6023	54.2204		13.4	9.57
	Male 3	1070	658		87.559	77.1444		12.22	8.53
	Male 4	956	587		77.0746	70.6874		12.4	8.3
Test for normal distribution
Shapiro-Wilk test
W		0.8183	0.9226		0.9752	0.9294		0.8483	0.9363
P value		0.0448	0.4511		0.9355	0.511		0.0917	0.5754
Passed normality test (alpha=0.05)?		No	Yes		Yes	Yes		Yes	Yes
P value summary		*	ns		ns	ns		ns	ns
Number of values		8	8		8	8		8	8
Unpaired t test
P value					0.0898	0.0898		<0.0001	<0.0001
P value summary					ns	ns		****	****
Significantly different (P < 0.05)?					No	No		Yes	Yes
One- or two-tailed P value?					Two-tailed	Two-tailed		Two-tailed	Two-tailed
t, df					t=1.823, df=14	t=1.823, df=14		t=9.036, df=14	t=9.036, df=14
How big is the difference?
Mean of column A					77.23	77.23		13.23	13.23
Mean of column B					67.5	67.5		8.937	8.937
Difference between means (B - A) ± SEM					-9.734 ± 5.340	-9.734 ± 5.340		-4.291 ± 0.4748	-4.291 ± 0.4748
95% confidence interval					-21.19 to 1.720	-21.19 to 1.720		-5.309 to -3.272	-5.309 to -3.272
R squared (eta squared)					0.1918	0.1918		0.8536	0.8536
F test to compare variances
F, DFn, Dfd					1.004, 7, 7	1.004, 7, 7		6.871, 7, 7	6.871, 7, 7
P value					0.9956	0.9956		0.021	0.021
P value summary					ns	ns		*	*
Significantly different (P < 0.05)?					No	No		Yes	Yes
Data analyzed
Sample size, column A					8	8		8	8
Sample size, column B					8	8		8	8
Mann Whitney test
P value		0.0002
Exact or approximate P value?		Exact
P value summary		***
Significantly different (P < 0.05)?		Yes
One- or two-tailed P value?		Two-tailed
Sum of ranks in column A,B		100 , 36
Mann-Whitney U		0
Difference between medians
Median of column A		982.5, n=8
Median of column B		599.5, n=8
Difference: Actual		-383
Difference: Hodges-Lehmann		-410.5
