# Supplementary material for: ARG1-expressing microglia show a distinct molecular signature and modulate postnatal development and function of the mouse brain
Source: Nat Neurosci. 2023 May 11;26(6):1008–20. doi: 10.1038/s41593-023-01326-3 (PMC10244174; doi:10.1038/s41593-023-01326-3)
Supplement: Source Data Fig. 2 — Statistical source data. [file 41593_2023_1326_MOESM8_ESM.xlsx]

## Sheet: Fig. 2a
Fig. 2a
	Developmental stage
	P10	P28
Loc1	17731	14217
Loc2	315	280
Loc3	968	319
Loc4	23	44
Loc5	1661	91
Loc6	54	0
Loc7	88	0
Loc8	47	0
Loc9	150	16
TOTAL	21037	14967
Quantification of ARG1+ microglia clusters in P10 and P28 by iDISCO+ analysis (n=1 per developmental stage). Colour-code corresponds to clusters in Fig. 2a and Supplementary Movies 1-2.

## Sheet: Fig. 2b
Fig. 2b
Mean area (%) ARG1+ microglia cover									Absolute number of ARG1+ microglia
Name	Acronym	Brain 1	Brain 2	Brain 3	Mean	S.E.M.	N		Name	Acronym	Brain 1	Brain 2	Brain 3	Average
ventral pallidum	VPal	100	99.0726	99.9884	99.687	0.307242	3		putamen	Put	2870	3349	2974	3064.33
central amygdaloid nucleus, medial part	CeM	99.6981	100	99.1807	99.6263	0.239232	3		ventral striatum	VStr	1606	1580	1696	1627.33
magnocellular diagonal band nucleus	MCDB	99.9202	100	98.5275	99.4825	0.478099	3		ventral pallidum	VPal	1410	1365	1321	1365.33
laterostriatal stripe	LSS	100	98.0718	97.429	98.5003	0.77248	3		polymorph layer of TuPal	TuPal3	1037	1095	1104	1078.67
polymorph layer of TuPal	TuPal3	99.6155	93.8937	98.5235	97.3442	1.75385	3		corticoid layer of TuPal	TuPal2	836	872	1029	912.333
pallidal islands of Calleja	ICjPal	96.4635	94.7883	94.7883	95.3467	0.5584	3		plexiform layer of TuPal	TuPal1	604	700	682	662
corticoid layer of TuPal	TuPal2	95.7558	89.5002	93.6201	92.9587	1.83589	3		layer 2 of VPrP cortex	VPrP2	564	639	374	525.667
ventral striatum	VStr	99.2341	87.4037	86.8043	91.1474	4.04707	3		polymorph layer of TuStr	TuStr3	502	433	550	495
interstitial nucleus of the posterior limb of the anterior commissure	IPAC	83.8515	90.7793	90.3091	88.3133	2.23502	3		substantia innominata/basal nucleus	SIB	491	495	382	456
nucleus of the lateral olfactory tract	LOT	81.1453	96.6248	80.8659	86.212	5.20702	3		external globus pallidum	EPal	503	379	376	419.333
substantia innominata/basal nucleus	SIB	90.8023	86.0241	77.9474	84.9246	3.75137	3		layer 1 of VPrP cortex	VPrP1	397	498	350	415
polymorph layer of TuStr	TuStr3	86.1685	69.3876	66.6019	74.0526	6.11106	3		horizontal nucleus of the diagonal band	HDB	354	411	360	375
horizontal nucleus of the diagonal band	HDB	79.2321	74.7577	64.1036	72.6978	4.48705	3		layer 3 of VPrP cortex	VPrP3	349	415	311	358.333
corticoid layer of TuStr	TuStr2	80.7842	62.1709	61.4024	68.1192	6.33639	3		corticoid layer of TuStr	TuStr2	374	273	408	351.667
plexiform layer of TuPal	TuPal1	64.3771	57.4871	55.3313	59.0652	2.7279	3		internal globus pallidus	IPal	372	291	328	330.333
central amygdalar nucleus, capsular part	CeC	50.3871	60.8814	51.8473	54.3719	3.28193	3		ventral endopiriform nucleus	VEn	173	374	176	241
dorsal endopiriform nucleus	DEn	43.2062	53.1489	45.6772	47.3441	2.98876	3		plexiform layer of TuStr	TuStr1	253	196	262	237
striatal islands of Calleja	ICjStr	55.2912	42.4938	43.5603	47.1151	4.09962	3		interstitial nucleus of the posterior limb of the anterior commissure	IPAC	191	293	198	227.333
layer 3 of LOT	LOT3	58.8081	53.8855	28.104	46.9325	9.5209	3		magnocellular diagonal band nucleus	MCDB	141	206	112	153
ventral endopiriform nucleus	VEn	47.6508	48.7251	41.3294	45.9017	2.3071	3		dorsal endopiriform nucleus	DEn	86	179	75	113.333
amygdalo-striatal transition	ASt	40.4987	51.3455	40.6459	44.1634	3.59133	3		bed nucleus of the external capsule	BEC	78	91	94	87.6667
central amygdalar nucleus, lateral part	CeL	43.7937	49.2024	37.2236	43.4066	3.46338	3		p2 portion of the substantia nigra pars reticulata	p2SNR	82	69	109	86.6667
layer 3 of VPrP cortex	VPrP3	43.3522	44.4243	36.1905	41.3223	2.58451	3		r5 part of the oral Sp5 subnucleus	r5Sp5O	61	82	91	78
internal globus pallidus	IPal	44.0329	35.3856	29.032	36.1502	4.34723	3		p1 part of the substantia nigra reticulata	p1SNR	74	79	77	76.6667
plexiform layer of TuStr	TuStr1	48.3353	30.2601	29.4509	36.0154	6.16435	3		medial amygdala, posteroventral part	MePV	55	33	67	51.6667
layer 2 of VPrP cortex	VPrP2	35.4832	39.5082	27.8136	34.2683	3.43014	3		r6 part of spinal trigeminal nucleus, pars oralis	r6Sp5O	33	53	60	48.6667
putamen	Put	37.2054	32.6423	30.9402	33.5959	1.8704	3		claustrum	Cl	53	47	36	45.3333
external globus pallidum	EPal	37.8592	28.6602	25.4133	30.6442	3.72725	3		r5 part of dorsal parvicellular reticular formation	r5DPCRt	44	29	54	42.3333
bed nucleus of the external capsule	BEC	32.7715	22.8763	22.2522	25.9667	3.40715	3		central amygdalar nucleus, lateral part	CeL	38	47	37	40.6667
septopallidal shell area	SePalSh	43.1602	4.90714	14.7685	20.9453	11.4664	3		septopallidal part of the olfactory tuberculum	TuSePal	38	5	74	39
septopallidal core nucleus	SePalCo	43.0096	5.71393	13.6731	20.7989	11.3406	3		pallidal islands of Calleja	ICjPal	38	40	37	38.3333
substantia innominata/basal nucleus, transitional part	SIBT	41.2183	5.93514	14.3301	20.4945	10.6415	3		nucleus of the lateral olfactory tract	LOT	36	35	32	34.3333
medial amygdala, anterodorsal part	MeAD	22.9392	23.48	12.5811	19.6668	3.54627	3		central amygdaloid nucleus, medial part	CeM	42	31	27	33.3333
septopallidal part of the olfactory tuberculum	TuSePal	30.5463	3.45699	22.8007	18.9346	8.05537	3		upper dorsal lateral hypothalamic area	UDLH	22	51	27	33.3333
layer 1 of VPrP cortex	VPrP1	19.6809	20.4651	14.1027	18.0829	2.00293	3		r4 part of descending trigeminal sensory nucleus, oral part	r4Sp5O	23	24	46	31
upper dorsal lateral hypothalamic area	UDLH	14.9465	24.1114	13.017	17.3583	3.42219	3		central amygdalar nucleus, capsular part	CeC	24	33	33	30
layer 2 of LOT	LOT2	15.9785	18.5441	4.01668	12.8464	4.47656	3		p1 part of the substantia nigra compacta	p1SNC	24	23	41	29.3333
basomedial amygdaloid nucleus, anterior part	BMA	9.93658	11.2421	9.00263	10.0604	0.649449	3		laterostriatal stripe	LSS	41	25	20	28.6667
lateral preoptic area, PO1 part	LPO1	18.7006	7.23687	4.0711	10.0029	4.44386	3		amygdalo-striatal transition	ASt	25	35	20	26.6667
basolateral amygdaloid nucleus, anterior part	BLA	1.80287	9.43542	10.7372	7.32515	2.78659	3		layer 2 of LPrP cortex	LPrP2	12	43	23	26
claustrum	Cl	11.3612	4.19929	3.44149	6.33399	2.5231	3		r7 part of spinal trigeminal nucleus, interpolar part	r7Sp5I	22	22	29	24.3333
bed nucleus of stria terminalis, lateral amygdaloid division	BSTLA	1.55217	11.5982	4.94395	6.03143	2.95056	3		p3 portion of the substantia nigra pars reticulata	p3SNR	16	10	40	22
horizontal nucleus of the diagonal band, transitional part	HDBT	10.7082	1.17378	5.81797	5.89999	2.75266	3		substantia innominata/basal nucleus, transitional part	SIBT	37	20	9	22
accumbens nucleus, shell domain	AcbSh	16.1049	0	0.320862	5.47526	5.31563	3		r8 part of spinal trigeminal nucleus, interpolar part	r8Sp5I	16	18	26	20
accumbens nucleus, core domain	AcbCo	14.5254	0.584159	0.913437	5.34101	4.5932	3		layer 1 of LPrP cortex	LPrP1	14	31	14	19.6667
septostriatal part of the olfactory tuberculum	TuSeStr	12.2041	0	0.0158084	4.0733	4.0654	3		striatal islands of Calleja	ICjStr	10	23	22	18.3333
lateral amygdaloid nucleus	La	2.3827	4.80065	3.49667	3.56001	0.698719	3		r4 part of dorsal parvicellular reticular formation	r4DPCRt	21	17	13	17
intercalated amygdaloid nuclei	IA	0.16635	3.81416	6.20247	3.39433	1.75508	3		r3 part of spinal trigeminal sensory column, oral part	r3Sp5O	11	23	13	15.6667
layer 3 of LPrP cortex	LPrP3	4.00692	3.40358	1.3132	2.9079	0.816151	3		substantia nigra compacta, m1 part	m1SNC	3	13	21	12.3333
lateral preoptic nucleus, PO2 part	LPO2	3.91753	3.22399	0.987192	2.70957	0.884154	3		medial amygdala, posterodorsal part	MePD	4	12	17	11
layer 2 of LPrP cortex	LPrP2	2.28512	3.58522	1.32598	2.39877	0.654659	3		septopallidal shell area	SePalSh	23	0	8	10.3333
island of Calleja major	ICjM	6.76586	0	0	2.25529	2.25529	3		septopallidal core nucleus	SePalCo	20	7	1	9.33333
dorsal entopeduncular nucleus	EPD	1.36995	3.87839	0.537971	1.92877	1.00396	3		medial basal reticular formation of m1	m1BRt	5	8	14	9
layer 1 of LOT	LOT1	1.85759	2.85043	0.800683	1.83623	0.591808	3		r6 part of dorsal parvicellular reticular formation	r6DPCRt	16	4	6	8.66667
layer 1 of LPrP cortex	LPrP1	0.798948	1.47348	0.583144	0.951859	0.26815	3		horizontal nucleus of the diagonal band, transitional part	HDBT	4	8	9	7
preopto-hypothalamic area	POHA	0.62925	0.781488	0.0050746	0.471937	0.237532	3		r6 part of trigeminal transition zone	r6-5Tr	5	9	6	6.66667
medial amygdala, anteroventral part	MeAV	0.608643	0.311929	0	0.306857	0.175718	3		bed nucleus of the stria terminalis, mediocentral division	BSTMC	4	7	7	6
anterior cortical amygdaloid area	ACo	0.0810929	0.224565	0.0249517	0.110203	0.0594331	3		p2 portion of the substantia nigra pars compacta	p2SNC	2	5	11	6
alar part of terminal hypothalamus	THyA	0.0132774	0.0132774	0	0.00885163	0.00442567	3		r4 part of ventral parvicellular reticular formation	r4VPCRt	12	3	3	6
layer 6 of InsCx	InsC-6	0.0254231	0	0	0.00847435	0.00847433	3		substantia nigra compacta, isthmic part	isSNC	2	10	5	5.66667
									substantia nigra reticulata, m1 part	m1SNR	7	6	4	5.66667
Registration of P28 ARG1+ microglia from the BF/vStr to the Allen brain atlas (Developing mouse, P56), brain area acronyms and their absolute number.									r3 part of anteroventral cochlear nucleus	r3AVC	8	6	3	5.66667
									layer 3 of LPrP cortex	LPrP3	4	7	5	5.33333
									reticular nucleus	Rt	9	4	3	5.33333
									basolateral amygdaloid nucleus, anterior part	BLA	1	10	4	5
									lateral superior olive	LSO	7	5	2	4.66667
									medial amygdala, anteroventral part	MeAV	5	2	7	4.66667
									isthmic part of basolateral isthmic reticular formation	isBLRt	2	7	4	4.33333
									lateral amygdaloid nucleus	La	2	7	4	4.33333
									lateral preoptic area, PO1 part	LPO1	11	1	0	4
									accumbens nucleus, core domain	AcbCo	8	1	2	3.66667
									r7 part of trigeminal transition zone	r7-5Tr	6	3	2	3.66667
									nucleus of the central acoustic tract	CAT	6	2	1	3
									m2 part of substantia nigra reticulata	m2SNR	2	2	5	3
									medial amygdala, anterodorsal part	MeAD	1	0	6	2.33333
									r3 part of ventral parvicellular reticular formation	r3VPCRt	5	1	0	2
									upper dorsal perifornical nucleus	UDPeF	1	4	1	2
									layer 3 of LOT	LOT3	0	6	0	2
									m2 part of substantia nigra compacta	m2SNC	0	0	6	2
									r2 alar plate	r2A	0	6	0	2
									amygdalohippocampal area	AHi	0	3	2	1.66667
									alar plate of p3 (alar prethalamus)	p3A	0	3	2	1.66667
									accumbens nucleus, shell domain	AcbSh	4	0	0	1.33333
									r2 part of anteroventral cochlear nucleus	r2AVC	3	1	0	1.33333
									substantia nigra reticulata, isthmic part	isSNR	0	2	2	1.33333
									layer 2 of LOT	LOT2	0	3	1	1.33333
									basal plate of m1	m1B	0	2	2	1.33333
									p3 portion of the substantia nigra pars compacta	p3SNC	0	0	4	1.33333
									lateral preoptic nucleus, PO2 part	LPO2	3	0	0	1
									r3 part of dorsal parvicellular reticular formation	r3DPCRt	2	1	0	1
									basomedial amygdaloid nucleus, posterior part	BMP	0	0	3	1
									r3 part of trigeminal transition zone	r3-5Tr	0	3	0	1
									r3 part of lateral vestibular nucleus	r3LVe	0	2	1	1
									r5 part of spinal vestibular nucleus	r5SpVe	0	1	2	1
									r6 part of ventral parvicellular reticular formation	r6VPCRt	0	0	3	1
									reticular formation of basal m2	m2BRt	1	1	0	0.666667
									r7 part of ventral parvicellular reticular formation	r7VPCRt	1	0	1	0.666667
									ventrolateral periolivary nucleus	VLPeO	2	0	0	0.666667
									basomedial amygdaloid nucleus, anterior part	BMA	0	0	2	0.666667
									bed nucleus of stria terminalis, lateral amygdaloid division	BSTLA	0	1	1	0.666667
									isthmic basal plate	isB	0	1	1	0.666667
									r2 part of trigeminal transition zone	r2-5Tr	0	2	0	0.666667
									layer 6 of InsCx	InsC-6	1	0	0	0.333333
									r4 part of posteroventral cochlear nucleus	r4PVC	1	0	0	0.333333
									r9 part of spinal trigeminal nucleus, interpolar part	r9Sp5I	1	0	0	0.333333
									septostriatal part of the olfactory tuberculum	TuSeStr	1	0	0	0.333333
									facial motor nucleus	7M	0	0	1	0.333333
									dorsal entopeduncular nucleus	EPD	0	1	0	0.333333
									layer 1 of LOT	LOT1	0	1	0	0.333333
									posteromedial cortical amygdaloid area	PMCo	0	1	0	0.333333
									r3 part of trigeminal transition zone	r3-5Tr	0	0	1	0.333333
									r2 part of superior vestibular nucleus	r2SuVe	0	1	0	0.333333
									nucleus of the stria medullaris (prethalamic)	SM	0	1	0	0.333333
									Registration of P28 ARG1+ microglia from the BF/vStr to the Allen brain atlas (Developing mouse, P56), brain area acronyms and their absolute number (c).
