# Supplementary material for: ARG1-expressing microglia show a distinct molecular signature and modulate postnatal development and function of the mouse brain
Source: Nat Neurosci. 2023 May 11;26(6):1008–20. doi: 10.1038/s41593-023-01326-3 (PMC10244174; doi:10.1038/s41593-023-01326-3)
Supplement: Source Data Fig. 3 — Statistical source data. [file 41593_2023_1326_MOESM9_ESM.xlsx]

## Sheet: Fig. 3d, 3e
	Fig. 3d (Top 20 transcripts upregulated)														Fig. 3e (Homeostatic genes)
	Normalized Counts														Normalized Counts
	ARG1-YFP- microglia						ARG1-YFP+ microglia								ARG1-YFP- microglia						ARG1-YFP+ microglia
	Female			Male			Female			Male					Female			Male			Female			Male
Gene name	Sample 1	Sample 2	Sample 3	Sample 7	Sample 8	Sample 9	Sample 4	Sample 5	Sample 6	Sample 10	Sample 11	Sample 12		Gene name	Sample 1	Sample 2	Sample 3	Sample 7	Sample 8	Sample 9	Sample 4	Sample 5	Sample 6	Sample 10	Sample 11	Sample 12
Colec12	0	0.876795	0	0	2.39272	0	130.802	201.213	138.966	116.228	114.61	47.3315		Hexb	851575	610251	575831	645279	666596	544755	565410	593540	576123	677132	451251	618515
Trim6	0	0	0	0	0	1.06974	88.3797	59.6185	68.9524	59.3682	48.5765	44.1043		Csf1r	832531	587153	523029	550237	547800	409952	660824	575833	497900	495429	702943	737110
Orc1	5.30963	0.876795	2.41603	1.8875	0	5.34869	234.501	135.384	158.06	134.624	47.8175	143.07		Ctsd	708133	593817	545154	552652	555842	484657	603555	648522	509081	696359	635341	599114
Adam8	0	0	0	0	0	0	54.2062	106.817	208.979	134.624	113.851	72.0729		Cst3	656673	653033	617539	569173	673048	561352	312039	244667	370677	389539	216109	339420
Hgf	0	0	0	0	0	1.06974	155.548	60.8606	53.0403	33.4469	31.8784	29.0443		P2ry12	350139	300663	357945	337111	388279	380795	287757	264586	251216	248085	185946	252681
Sap25	567.068	532.214	869.168	1183.46	1615.09	1017.32	4699.45	3503.83	4057.58	4586.4	5905.84	3500.38		C1qb	303081	271492	280325	256820	305614	264489	165621	160420	199860	224514	154656	186880
Igf1	324.949	399.818	481.394	531.33	445.047	280.271	2730.34	2064.29	2830.23	1512.63	1390.5	1414.57		Sparc	285761	235280	247460	250079	241956	177083	154837	159181	162943	181994	147588	156053
Rhbdl1	1.06193	0	0	0	0	0	83.6662	32.2934	62.5875	94.4874	127.513	38.7257		Lgmn	251331	192095	197377	204576	200127	195534	163671	158281	187331	246483	193238	198098
Spp1	1142.63	660.226	1930.41	771.986	1505.02	1737.25	11959.5	7114.48	10116.9	6654.25	4017.43	7256.77		Tmem119	235801	176441	200160	158898	184463	159138	101495	107223	98244.4	122951	123015	118594
Cd274	0	0	3.02004	80.2185	221.327	173.297	983.961	269.525	539.95	131.279	199.619	162.433		Cx3cr1	183973	175725	185989	155978	164475	112386	194628	198701	149647	130416	186211	195903
F2r	70.0871	109.599	114.762	0	1.19636	0	433.65	224.812	165.486	53.515	135.863	179.644		Selplg	164255	132154	147900	123071	156863	112781	105591	102469	107202	112039	113337	113532
Apoe	108839	120729	102080	101344	111950	94256.7	325076	336952	305156	493161	339683	384642		Olfml3	144310	105752	119728	98060.1	119593	104227	77694	66513.2	85234.7	74636.7	73480.4	85913.1
Dtx3	117.874	121.874	79.7291	201.018	258.414	227.854	701.146	494.337	563.288	797.708	651.988	421.68		P2ry13	143070	128409	148714	123003	126851	158440	117487	93519.1	87963	87045.5	106427	114275
Leng8	1866.87	1451.97	1294.39	2106.44	2548.25	2121.29	8622.33	4531.01	5793.06	6373.3	9923.28	6651.15		Itgb5	138942	113085	110989	101447	112017	88518.6	107731	114989	96885.5	111297	130168	126686
Nedd9	110.44	35.9486	236.167	0	0	0	170.868	309.271	326.728	224.93	370.396	279.686		Gpr34	137049	168833	193144	141506	157798	208679	111017	91711.9	96130.2	79734.8	75508.4	95313.7
Snx29	847.417	1418.65	444.55	638.917	1254.98	1835.67	6894.8	4482.57	5155.51	2732.61	6161.63	4782.63		C1qa	131287	108082	113723	97944	111658	85170.3	61633.7	58198.9	74450.5	95159.7	64380.6	76365
Nbl1	110.44	43.8397	51.9447	100.037	53.8363	86.6487	358.233	204.939	428.565	326.107	335.482	315.185		Slco2b1	125969	83186.8	84078.5	75948.1	80921.9	71810.4	97077.5	86238.2	73427.9	70422.4	110402	107462
Clec7a	732.729	725.109	700.649	707.811	1075.53	293.108	3065.01	3778.32	4000.3	1843.76	1928.64	2355.82		Siglech	78644.1	91192.8	94543.6	88637.7	88096.5	103614	63462.5	54947.2	63603.8	50891.9	50124.9	57271.1
Nrp2	596.802	651.459	767.694	806.904	490.508	266.365	1863.05	2337.54	2024.02	1656.46	2668.67	3230.37		Rnase4	58807.3	74198.8	73391.8	66394.5	73504.5	91985.6	41932.1	40045	47716.1	40782.6	30607.8	39113
Lpl	2988.26	2412.94	3754.51	2741.59	3250.51	4352.76	12507.5	10335.1	12575.8	8814.08	8524.42	11570.4		Trem2	58769.1	61935	56745.3	56746.6	62423.8	52011.7	40876.2	41949.1	45747.2	57225.1	42849.8	45077.8
														Tgfbr1	53666.5	53339.8	55074.7	55845.3	53793.2	41031.9	75010.8	67178.9	59591.8	44633.2	58156.7	71158.6
														Itgam	47552	30123.2	27739.1	38180.3	34975.6	20348.5	52565.9	38353.3	31150.6	36901.1	51113.9	42305.7
														Cd68	46830.9	41749.5	44717.1	38690.8	40889.3	33613.3	35890.4	35627	36298.6	39935.6	36764.8	37105.7
														Tyrobp	45581	53274.1	41610.1	44728.9	51960.4	43928.8	24941.9	21544.6	29899.9	31757.8	14996.5	22504
														Slc2a5	42661.8	27512.9	31433.8	25841.7	31599.5	22968.3	20099.9	18502.9	15952.4	19518.8	20103.1	22185.5
														Crybb1	26637.3	22772.1	26519.6	19012.7	20997.3	18976.1	9101.94	9203.61	9776.38	13537.6	8264.84	10050.4
														Gpr84	14350.9	9988.45	13212.1	7736.84	12189.7	10266.3	7587.7	7346.74	7408.66	7910.18	8843.97	8733.73
														Sall1	12821.7	11161.6	12297.6	10837.1	11526.9	12488.1	18410.1	14265	14311.3	13678.9	20739.1	17614.8
														Aif1	12582.8	15566.6	18839.6	15012.2	18188.3	17175.7	7026.78	5594.21	8671.02	8967.1	5319.13	6397.28
														Ltc4s	11399.8	9564.95	10038.6	9372.36	10312.6	8761.15	4681.77	4349.67	6062.5	7482.06	3782.9	4865.46
														Adora3	3683.82	2779.44	3877.13	2925.62	2944.25	4026.49	2835.22	2916.34	3411.55	3739.36	3740.39	2858.17
														Socs3	1277.5	581.315	982.721	845.598	722.602	315.572	851.981	571.344	681.037	963.27	755.213	972.446
