# Supplementary material for: ARG1-expressing microglia show a distinct molecular signature and modulate postnatal development and function of the mouse brain
Source: Nat Neurosci. 2023 May 11;26(6):1008–20. doi: 10.1038/s41593-023-01326-3 (PMC10244174; doi:10.1038/s41593-023-01326-3)
Supplement: Source Data Fig. 4 — Statistical source data. [file 41593_2023_1326_MOESM10_ESM.xlsx]

## Sheet: Fig. 4b, 4c
		Fig. 4b															Fig. 4c
		Total inclusions			Total inclusions with content			Inclusions with axon terminal			Empty inclusions			Endoplasmic reticulum			Contact with neuron			Contact with axon terminal			Contact with cleft
	Sample	ARG1- microglia	ARG1+ microglia		ARG1- microglia	ARG1+ microglia		ARG1- microglia	ARG1+ microglia		ARG1- microglia	ARG1+ microglia		ARG1- microglia	ARG1+ microglia		ARG1- microglia	ARG1+ microglia		ARG1- microglia	ARG1+ microglia		ARG1- microglia	ARG1+ microglia
	Female 1	1	2.18182		0.7	1.54545		0.3	0.454545		0.3	0.636364		1.1	0.454545		0.2	0.454545		1.5	1.27273		0.1	0
	Female 2	0.363636	1.36364		0.272727	1		0	0.636364		0.0909091	0.363636		1.90909	0.636364		0.181818	0.181818		1	1.54545		0	0.0909091
	Female 3	1.66667	2.3		1.22222	1.3		0.555556	0.1		0.444444	1		0.555556	0.2		0.333333	0.5		1.33333	1.3		0	0.1
Test for normal distribution
Shapiro-Wilk test
W		0.9998	0.843		0.9967	0.9967		0.9979	0.9666		0.989	0.9932		0.9874	0.9908		0.8386	0.8547		0.9643	0.8242		0.75	0.8176
P value		0.9744	0.2218		0.8899	0.8899		0.9118	0.6489		0.7991	0.8428		0.7853	0.8168		0.2103	0.253		0.6369	0.1736			0.1572
Passed normality test (alpha=0.05)?		Yes	Yes		Yes	Yes		Yes	Yes		Yes	Yes		Yes	Yes		Yes	Yes		Yes	Yes			Yes
P value summary		ns	ns		ns	ns		ns	ns		ns	ns		ns	ns		ns	ns		ns	ns			ns
Number of values		3	3		3	3		3	3		3	3		3	3		3	3		3	3		3	3
Paired t test
P value		0.0283	0.0283		0.1476	0.1476		0.7573	0.7573		0.0454	0.0454		0.1074	0.1074		0.2007	0.2007		0.7221	0.7221
P value summary		*	*		ns	ns		ns	ns		*	*		ns	ns		ns	ns		ns	ns
Significantly different (P < 0.05)?		Yes	Yes		No	No		No	No		Yes	Yes		No	No		No	No		No	No
One- or two-tailed P value?		Two-tailed	Two-tailed		Two-tailed	Two-tailed		Two-tailed	Two-tailed		Two-tailed	Two-tailed		Two-tailed	Two-tailed		Two-tailed	Two-tailed		Two-tailed	Two-tailed
t, df		t=5.818, df=2	t=5.818, df=2		t=2.305, df=2	t=2.305, df=2		t=0.3538, df=2	t=0.3538, df=2		t=4.532, df=2	t=4.532, df=2		t=2.800, df=2	t=2.800, df=2		t=1.881, df=2	t=1.881, df=2		t=0.4091, df=2	t=0.4091, df=2
Number of pairs		3	3		3	3		3	3		3	3		3	3		3	3		3	3
How big is the difference?
Mean of differences (B - A)		0.9384	0.9384		0.5502	0.5502		0.1118	0.1118		0.3882	0.3882		-0.7579	-0.7579		0.1404	0.1404		0.09495	0.09495
SD of differences		0.2794	0.2794		0.4133	0.4133		0.5472	0.5472		0.1484	0.1484		0.4688	0.4688		0.1293	0.1293		0.402	0.402
SEM of differences		0.1613	0.1613		0.2386	0.2386		0.3159	0.3159		0.08566	0.08566		0.2707	0.2707		0.07465	0.07465		0.2321	0.2321
95% confidence interval		0.2444 to 1.632	0.2444 to 1.632		-0.4766 to 1.577	-0.4766 to 1.577		-1.248 to 1.471	-1.248 to 1.471		0.01964 to 0.7568	0.01964 to 0.7568		-1.923 to 0.4067	-1.923 to 0.4067		-0.1808 to 0.4616	-0.1808 to 0.4616		-0.9037 to 1.094	-0.9037 to 1.094
R squared (partial eta squared)		0.9442	0.9442		0.7266	0.7266		0.05891	0.05891		0.9113	0.9113		0.7968	0.7968		0.6389	0.6389		0.07721	0.07721
How effective was the pairing?
Correlation coefficient (r)		0.9127	0.9127		0.5	0.5		-0.9737	-0.9737		0.9825	0.9825		0.9784	0.9784		0.6934	0.6934		-0.9707	-0.9707
P value (one tailed)		0.134	0.134		0.3333	0.3333		0.0732	0.0732		0.0597	0.0597		0.0663	0.0663		0.2561	0.2561		0.0772	0.0772
P value summary		ns	ns		ns	ns		ns	ns		ns	ns		ns	ns		ns	ns		ns	ns
Was the pairing significantly effective?		No	No		No	No		No	No		No	No		No	No		No	No		No	No
Wilcoxon matched-pairs signed rank test																									Wilcoxon matched-pairs signed rank test
P value																							>0.9999		P value
Exact or approximate P value?																							Exact		Exact or approximate P value?
P value summary																							ns		P value summary
Significantly different (P < 0.05)?																							No		Significantly different (P < 0.05)?
One- or two-tailed P value?																							Two-tailed		One- or two-tailed P value?
Sum of positive, negative ranks																							3.500 , -2.500		Sum of positive, negative ranks
Sum of signed ranks (W)																							1		Sum of signed ranks (W)
Number of pairs																							3		Number of pairs
Number of ties (ignored)																							0		Number of ties (ignored)
Median of differences																									Median of differences
Median																							0.09091		Median
How effective was the pairing?																									How effective was the pairing?
rs (Spearman)																							-0.866		rs (Spearman)
P value (one tailed)																							0.3333		P value (one tailed)
P value summary																							ns		P value summary
Was the pairing significantly effective?																							No		Was the pairing significantly effective?
