# Supplementary material for: ARG1-expressing microglia show a distinct molecular signature and modulate postnatal development and function of the mouse brain
Source: Nat Neurosci. 2023 May 11;26(6):1008–20. doi: 10.1038/s41593-023-01326-3 (PMC10244174; doi:10.1038/s41593-023-01326-3)
Supplement: Source Data Fig. 5 — Statistical source data. [file 41593_2023_1326_MOESM11_ESM.xlsx]

## Sheet: Fig. 5c (females)
		Fig. 5c (Y maze / Novel arm)										Fig. 5c (Y maze / Novel arm)										Raw data
		Individual to control (%)										Ratio before/after										Entries in zone 1			Entries in zone 2			Entries in zone 3
		Entries in zone 1 (%)			Entries in zone 2 (%)			Entries in zone 3 (%)				Entries in zone 1 (%)			Entries in zone 2 (%)			Entries in zone 3 (%)			Sample	Arg1-control	Arg1-cKO		Arg1-control	Arg1-cKO		Arg1-control	Arg1-cKO
	Sample	Arg1-control	Arg1-cKO		Arg1-control	Arg1-cKO		Arg1-control	Arg1-cKO			Arg1-control	Arg1-cKO		Arg1-control	Arg1-cKO		Arg1-control	Arg1-cKO		Female 1	3	9		6	9		2	5
	Female 1	56.937	113.874		118.512	71.1073		37.8844	56.8266			30	60		100	60		22.2222	33.3333		Female 2	3	4		3	3		2	5
	Female 2	71.1713	69.0146		88.8841	44.4421		42.6199	142.066			37.5	36.3636		75	37.5		25	83.3333		Female 3	2	5		3	5		2	4
	Female 3	54.2257	118.619		88.8841	84.6516		48.7085	85.2399			28.5714	62.5		75	71.4286		28.5714	50		Female 4	4	1		4	1		6	1
	Female 4	151.832	31.6317		237.024	19.752		255.72	28.4133			80	16.6667		200	16.6667		150	16.6667		Female 5	7	5		6	4		4	4
	Female 5	88.5687	94.895		71.1073	67.7212		75.7688	75.7688			46.6667	50		60	57.1429		44.4444	44.4444		Female 6	8	5		7	4		10	4
	Female 6	151.832	105.439		118.512	67.7212		189.422	113.653			80	55.5556		100	57.1429		111.111	66.6667		Female 7	4	2		6	3		6	1
	Female 7	58.3969	37.958		47.4049	39.5041		85.2399	17.048			30.7692	20		40	33.3333		50	10		Female 8	3	3		6	6		2	3
	Female 8	63.2633	43.7977		88.8841	79.0081		42.6199	63.9299			33.3333	23.0769		75	66.6667		25	37.5		Female 9	8	6		8	2		4	3
	Female 9	216.903	81.3386		105.344	21.5477		113.653	51.1439			114.286	42.8571		88.8889	18.1818		66.6667	30		Female 10	5			9			5
	Female 10	72.9962			76.1864			94.7109				38.4615			64.2857			55.5556			Female 11	9			7			4
	Female 11	113.874			59.2561			113.653				60			50			66.6667
										Average		52.6898	40.78		84.3795	46.4514		58.658	41.3272
										SEM		8.39932	5.88663		12.8947	6.85485		12.0635	7.71716
										Average (100%)		100	77.3964		100	55.0506		100	70.4544
										SEM (100%)		15.9411	11.1722		15.2818	8.12383		20.5658	13.1562
Test for normal distribution
Shapiro-Wilk test
W		0.8281	0.9114		0.7709	0.8978		0.837	0.9673
P value		0.022	0.3256		0.0039	0.2394		0.0289	0.8708
Passed normality test (alpha=0.05)?		No	Yes		No	Yes		No	Yes
P value summary		*	ns		**	ns		*	ns
Number of values		11	9		11	9		11	9
Mann Whitney test
P value		0.467	0.467		0.0058	0.0058		0.444	0.444
Exact or approximate P value?		Exact	Exact		Exact	Exact		Exact	Exact
P value summary		ns	ns		**	**		ns	ns
Significantly different (P < 0.05)?		No	No		Yes	Yes		No	No
One- or two-tailed P value?		Two-tailed	Two-tailed		Two-tailed	Two-tailed		Two-tailed	Two-tailed
Sum of ranks in column A,B		125.5 , 84.50	125.5 , 84.50		150.5 , 59.50	150.5 , 59.50		126 , 84	126 , 84
Mann-Whitney U		39.5	39.5		14.5	14.5		39	39
Difference between medians
Median of column A		73.00, n=11	73.00, n=11		88.88, n=11	88.88, n=11		85.24, n=11	85.24, n=11
Median of column B		81.34, n=9	81.34, n=9		67.72, n=9	67.72, n=9		63.93, n=9	63.93, n=9
Difference: Actual		8.34	8.34		-21.16	-21.16		-21.31	-21.31
Difference: Hodges-Lehmann		-18.98	-18.98		-36.69	-36.69		-20.3	-20.3

## Sheet: Fig. 5c (males)
		Fig. 5c (Y maze / Novel arm)										(Fig. 5c) (Y maze / Novel arm)										Raw data
		Individual to control (%)										Ratio before/after										Entries in zone 1			Entries in zone 2			Entries in zone 3
		Entries in zone 1 (%)			Entries in zone 2 (%)			Entries in zone 3 (%)				Entries in zone 1 (%)			Entries in zone 2 (%)			Entries in zone 3 (%)			Sample	Arg1-control	Arg1-cKO		Arg1-control	Arg1-cKO		Arg1-control	Arg1-cKO
	Sample	Arg1-control	Arg1-cKO		Arg1-control	Arg1-cKO		Arg1-control	Arg1-cKO			Arg1-control	Arg1-cKO		Arg1-control	Arg1-cKO		Arg1-control	Arg1-cKO		Male 1	5	1		5	4		4	3
	Male 1	105.986	38.8614		82.2636	120.653		116.584	116.584			45.4545	16.6667		45.4545	66.6667		50	50		Male 2	3	6		3	6		4	5
	Male 2	116.584	155.446		90.49	135.735		133.239	166.549			50	66.6667		50	75		57.1429	71.4286		Male 3	4	3		4	3		5	5
	Male 3	93.2674	87.4382		90.49	90.49		116.584	129.538			40	37.5		50	50		50	55.5556		Male 4	7	4		6	3		4	5
	Male 4	108.812	116.584		108.588	135.735		133.239	145.73			46.6667	50		60	75		57.1429	62.5		Male 5	3	2		3	4		1	2
	Male 5	99.9293	33.3098		108.588	90.49		46.6337	58.2921			42.8571	14.2857		60	50		20	25		Male 6	5	3		5	3		4	3
	Male 6	83.2745	53.8081		129.271	45.245		116.584	49.9647			35.7143	23.0769		71.4286	25		50	21.4286		Male 7	4	5		8	6		7	3
	Male 7	77.7228	89.6802		144.784	108.588		136.015	77.7228			33.3333	38.4615		80	60		58.3333	33.3333		Male 8	10			9			11
	Male 8	194.307			148.074			233.168				83.3333			81.8182			100			Male 9	2			2			3
	Male 9	42.3943			27.8431			77.7228				18.1818			15.3846			33.3333			Male 10	5			5			3
	Male 10	77.7228			69.6077			87.4382				33.3333			38.4615			37.5
										Average		42.8874	35.2368		55.2547	57.381		51.3452	45.6066
										SEM		5.33339	7.15969		6.36612	6.67516		6.65617	7.28712
										Average (100%)		100	82.1611		100	103.848		100	88.8234
										SEM (100%)		12.4358	16.6941		11.5214	12.0807		12.9636	14.1924
Test for normal distribution
Shapiro-Wilk test
W		0.864	0.9368		0.9535	0.9019		0.8792	0.9346
P value		0.085	0.6104		0.7105	0.3424		0.1277	0.5905
Passed normality test (alpha=0.05)?		Yes	Yes		Yes	Yes		Yes	Yes
P value summary		ns	ns		ns	ns		ns	ns
Number of values		10	7		10	7		10	7
Unpaired t test
P value		0.395	0.395		0.8251	0.8251		0.5758	0.5758
P value summary		ns	ns		ns	ns		ns	ns
Significantly different (P < 0.05)?		No	No		No	No		No	No
One- or two-tailed P value?		Two-tailed	Two-tailed		Two-tailed	Two-tailed		Two-tailed	Two-tailed
t, df		t=0.8757, df=15	t=0.8757, df=15		t=0.2249, df=15	t=0.2249, df=15		t=0.5719, df=15	t=0.5719, df=15
How big is the difference?
Mean of column A		100	100		100	100		119.7	119.7
Mean of column B		82.16	82.16		103.8	103.8		106.3	106.3
Difference between means (B - A) ± SEM		-17.84 ± 20.37	-17.84 ± 20.37		3.847 ± 17.11	3.847 ± 17.11		-13.38 ± 23.40	-13.38 ± 23.40
95% confidence interval		-61.25 to 25.58	-61.25 to 25.58		-32.62 to 40.31	-32.62 to 40.31		-63.25 to 36.49	-63.25 to 36.49
R squared (eta squared)		0.04864	0.04864		0.003359	0.003359		0.02134	0.02134
F test to compare variances
F, DFn, Dfd		1.261, 6, 9	1.261, 6, 9		1.299, 9, 6	1.299, 9, 6		1.192, 9, 6	1.192, 9, 6
P value		0.7235	0.7235		0.775	0.775		0.8605	0.8605
P value summary		ns	ns		ns	ns		ns	ns
Significantly different (P < 0.05)?		No	No		No	No		No	No
Data analyzed
Sample size, column A		10	10		10	10		10	10
Sample size, column B		7	7		7	7		7	7

## Sheet: Fig. 5d
		Fig. 5d (Object recognition memory)									Raw data
		Training			STM			LTM
	Sample	Arg1-control	Arg1-cKO		Arg1-control	Arg1-cKO		Arg1-control	Arg1-cKO
	Female 1	-0.0526316	0.189189		0.2	0.225806		0.0909091	0.0588235																	ENT=	Training
	Female 2	0.3	-0.0526316		0.4	0.3125		0.263158	0.368421																	MCP=	STM	Short term memory
	Female 3	-0.6	-0.0461538		-0.047619	0.297297		0.2	0																	MLP=	LTM	Long term memory
	Female 4	0	-0.333333		-0.047619	0.212121		0.5	0.125
	Female 5	-0.030303	-0.0555556		0.111111	0.333333		0.5	0.0909091
	Female 6	0.166667	0.0714286		-0.230769	0		0.4	0.272727
	Female 7	0.209302	-0.0491803		0.466667	0.222222		0.354839	0.0526316
	Female 8	-0.0169492	0.0545455		0.393939	0.363636		0.625	0.142857
	Female 9	-0.0222222			0.25			0.0810811
	Female 10	-0.384615			0.5			0.466667
Test for normal distribution
Shapiro-Wilk test
W		0.8862	0.8881		0.9336	0.8452		0.9453	0.9009
P value		0.1536	0.2244		0.4839	0.0851		0.6132	0.2942			Arg1-control
Passed normality test (alpha=0.05)?		Yes	Yes		Yes	Yes		Yes	Yes			Train 15 min					STM 10MIN (1H After train)						LTM 10MIN (24H after train)
P value summary		ns	ns		ns	ns		ns	ns		Sample	A	%	B	%	ID-Train	A	%	C	%	ID-STM	ID-STM - ID-Train	A	%	D	%	ID-LTM	ID-LTM - ID-Train
Number of values		10	8		10	8		10	8		Female 1	10	52.6316	9	47.3684	-0.0526316	2	40	3	60	0.2	0.252632	5	45.4545	6	54.5455	0.0909091	0.143541
											Female 2	7	35	13	65	0.3	3	30	7	70	0.4	0.1	7	36.8421	12	63.1579	0.263158	-0.0368421
Unpaired t test											Female 3	8	80	2	20	-0.6	11	52.381	10	47.619	-0.047619	0.552381	10	40	15	60	0.2	0.8
P value		0.9028	0.9028		0.6367	0.6367		0.0148	0.0148		Female 4	12	50	12	50	0	11	52.381	10	47.619	-0.047619	-0.047619	2	25	6	75	0.5	0.5
P value summary		ns	ns		ns	ns		*	*		Female 5	17	51.5152	16	48.4848	-0.030303	4	44.4444	5	55.5556	0.111111	0.141414	1	25	3	75	0.5	0.530303
Significantly different (P < 0.05)?		No	No		No	No		Yes	Yes		Female 6	10	41.6667	14	58.3333	0.166667	8	61.5385	5	38.4615	-0.230769	-0.397436	3	30	7	70	0.4	0.233333
One- or two-tailed P value?		Two-tailed	Two-tailed		Two-tailed	Two-tailed		Two-tailed	Two-tailed		Female 7	17	39.5349	26	60.4651	0.209302	4	26.6667	11	73.3333	0.466667	0.257364	10	32.2581	21	67.7419	0.354839	0.145536
t, df		t=0.1241, df=16	t=0.1241, df=16		t=0.4814, df=16	t=0.4814, df=16		t=2.730, df=16	t=2.730, df=16		Female 8	30	50.8475	29	49.1525	-0.0169492	10	30.303	23	69.697	0.393939	0.410889	3	18.75	13	81.25	0.625	0.641949
											Female 9	23	51.1111	22	48.8889	-0.0222222	12	37.5	20	62.5	0.25	0.272222	17	45.9459	20	54.0541	0.0810811	0.103303
How big is the difference?											Female 10	9	69.2308	4	30.7692	-0.384615	2	25	6	75	0.5	0.884615	4	26.6667	11	73.3333	0.466667	0.851282
Mean of column A		-0.042	-0.042		0.199	0.199		0.348	0.348						media	-0.0430752				media	0.199571	0.242646				media	0.348165	0.391241
Mean of column B		-0.02875	-0.02875		0.245	0.245		0.1388	0.1388						error	0.0853378				error	0.0786918	0.108634				error	0.0583298	0.0991949
Difference between means (B - A) ± SEM		0.01325 ± 0.1068	0.01325 ± 0.1068		0.04600 ± 0.09555	0.04600 ± 0.09555		-0.2093 ± 0.07665	-0.2093 ± 0.07665
95% confidence interval		-0.2131 to 0.2396	-0.2131 to 0.2396		-0.1566 to 0.2486	-0.1566 to 0.2486		-0.3718 to -0.04675	-0.3718 to -0.04675
R squared (eta squared)		0.0009614	0.0009614		0.01428	0.01428		0.3177	0.3177			Arg1-cKO
												Train 15 min					STM 10MIN (1H After train)						LTM 10MIN (24H after train)
F test to compare variances											Sample	A	%	B	%	ID-Train	A	%	C	%	ID-STM	ID-STM - ID-Train	A	%	D	%	ID-LTM	ID-LTM - ID-Train
F, DFn, Dfd		3.242, 9, 7	3.242, 9, 7		4.846, 9, 7	4.846, 9, 7		2.274, 9, 7	2.274, 9, 7		Female 1	15	40.5405	22	59.4595	0.189189	12	38.7097	19	61.2903	0.225806	0.0366173	8	47.0588	9	52.9412	0.0588235	-0.130366
P value		0.1351	0.1351		0.0494	0.0494		0.2914	0.2914		Female 2	40	52.6316	36	47.3684	-0.0526316	11	34.375	21	65.625	0.3125	0.365132	6	31.5789	13	68.4211	0.368421	0.421053
P value summary		ns	ns		*	*		ns	ns		Female 3	34	52.3077	31	47.6923	-0.0461538	13	35.1351	24	64.8649	0.297297	0.343451	11	50	11	50	0	0.0461538
Significantly different (P < 0.05)?		No	No		Yes	Yes		No	No		Female 4	20	66.6667	10	33.3333	-0.333333	13	39.3939	20	60.6061	0.212121	0.545455	7	43.75	9	56.25	0.125	0.458333
											Female 5	19	52.7778	17	47.2222	-0.0555556	4	33.3333	8	66.6667	0.333333	0.388889	5	45.4545	6	54.5455	0.0909091	0.146465
Data analyzed											Female 6	13	46.4286	15	53.5714	0.0714286	9	50	9	50	0	-0.0714286	4	36.3636	7	63.6364	0.272727	0.201299
Sample size, column A		10	10		10	10		10	10		Female 7	32	52.459	29	47.541	-0.0491803	14	38.8889	22	61.1111	0.222222	0.271403	9	47.3684	10	52.6316	0.0526316	0.101812
Sample size, column B		8	8		8	8		8	8		Female 8	26	47.2727	29	52.7273	0.0545455	7	31.8182	15	68.1818	0.363636	0.309091	6	42.8571	8	57.1429	0.142857	0.0883117
															media	-0.0277114				media	0.245865	0.273576				media	0.138921	0.166633
															error	0.0570075				error	0.0431315	0.0751765				error	0.0465656	0.0734689
