# Supplementary material for: ARG1-expressing microglia show a distinct molecular signature and modulate postnatal development and function of the mouse brain
Source: Nat Neurosci. 2023 May 11;26(6):1008–20. doi: 10.1038/s41593-023-01326-3 (PMC10244174; doi:10.1038/s41593-023-01326-3)
Supplement: Source Data Fig. 6 — Statistical source data. [file 41593_2023_1326_MOESM12_ESM.xlsx]

## Sheet: Fig. 6
		Fig. 6g
		ChAT area in % total area measured
	Sample	Arg1-control	Arg1-cKO
	Female 1	0.907	0.3466
	Female 2	1.366	0.192
	Female 3	0.762	0.3424
	Female 4	0.998	0.1615
Test for normal distribution
Shapiro-Wilk test
W		0.9303	0.8099
P value		0.5961	0.1211
Passed normality test (alpha=0.05)?		Yes	Yes
P value summary		ns	ns
Number of values		4	4
Unpaired t test
P value		0.0016	0.0016
P value summary		**	**
Significantly different (P < 0.05)?		Yes	Yes
One- or two-tailed P value?		Two-tailed	Two-tailed
t, df		t=5.429, df=6	t=5.429, df=6
How big is the difference?
Mean of column A		1.008	1.008
Mean of column B		0.2606	0.2606
Difference between means (B - A) ± SEM		-0.7476 ± 0.1377	-0.7476 ± 0.1377
95% confidence interval		-1.085 to -0.4106	-1.085 to -0.4106
R squared (eta squared)		0.8308	0.8308
F test to compare variances
F, DFn, Dfd		6.954, 3, 3	6.954, 3, 3
P value		0.1455	0.1455
P value summary		ns	ns
Significantly different (P < 0.05)?		No	No
Data analyzed
Sample size, column A		4	4
Sample size, column B		4	4
