# Supplementary material for: ARG1-expressing microglia show a distinct molecular signature and modulate postnatal development and function of the mouse brain
Source: Nat Neurosci. 2023 May 11;26(6):1008–20. doi: 10.1038/s41593-023-01326-3 (PMC10244174; doi:10.1038/s41593-023-01326-3)
Supplement: Source Data Fig. 7 — Statistical source data. [file 41593_2023_1326_MOESM13_ESM.xlsx]

## Sheet: Fig. 7c, 7d
	Fig. 7c, 7d (Morphometric analyses)
		P60
		CA1												DG
		Length			Width			Length/Width			Density			Length			Width			Length/Width			Density
	Sample	Arg1-control	Arg1-cKO		Arg1-control	Arg1-cKO		Arg1-control	Arg1-cKO		Arg1-control	Arg1-cKO		Arg1-control	Arg1-cKO		Arg1-control	Arg1-cKO		Arg1-control	Arg1-cKO		Arg1-control	Arg1-cKO
	Female 1	1.14453	1.23734		0.509189	0.457141		2.25872	2.70057		1.6276	1.56614		1.3751	1.22957		0.57044	0.4833		2.41261	2.54718		1.68953	1.81018
	Female 2	1.1509	1.23361		0.500129	0.473192		2.31334	2.61331		1.63672	1.42897		1.29599	1.40342		0.555907	0.490334		2.33541	2.88537		1.72259	1.83589
	Female 3	1.17533	1.26057		0.503899	0.485266		2.32467	2.61702		1.65025	1.62912		1.12986	1.27776		0.526248	0.455379		2.15263	2.81376		1.58524	2.07535
Test for normal distribution
Shapiro-Wilk test
W		0.8972	0.8516		0.9907	0.9934		0.8744	0.7818		0.9876	0.9562		0.9597	0.9379		0.9624	0.8936		0.9479	0.9003		0.9177	0.822
P value		0.3767	0.2448		0.8155	0.8444		0.3082	0.0718		0.7866	0.5973		0.6141	0.5191		0.6274	0.3655		0.5601	0.3863		0.4444	0.1681
Passed normality test (alpha=0.05)?		Yes	Yes		Yes	Yes		Yes	Yes		Yes	Yes		Yes	Yes		Yes	Yes		Yes	Yes		Yes	Yes
P value summary		ns	ns		ns	ns		ns	ns		ns	ns		ns	ns		ns	ns		ns	ns		ns	ns
Number of values		3	3		3	3		3	3		3	3		3	3		3	3		3	3		3	3
Unpaired t test
P value		0.0023	0.0023		0.0191	0.0191		0.0006	0.0006		0.1789	0.1789		0.7018	0.7018		0.0114	0.0114		0.0251	0.0251		0.0622	0.0622
P value summary		**	**		*	*		***	***		ns	ns		ns	ns		*	*		*	*		ns	ns
Significantly different (P < 0.05)?		Yes	Yes		Yes	Yes		Yes	Yes		No	No		No	No		Yes	Yes		Yes	Yes		No	No
One- or two-tailed P value?		Two-tailed	Two-tailed		Two-tailed	Two-tailed		Two-tailed	Two-tailed		Two-tailed	Two-tailed		Two-tailed	Two-tailed		Two-tailed	Two-tailed		Two-tailed	Two-tailed		Two-tailed	Two-tailed
t, df		t=6.889, df=4	t=6.889, df=4		t=3.802, df=4	t=3.802, df=4		t=9.845, df=4	t=9.845, df=4		t=1.628, df=4	t=1.628, df=4		t=0.4116, df=4	t=0.4116, df=4		t=4.430, df=4	t=4.430, df=4		t=3.489, df=4	t=3.489, df=4		t=2.567, df=4	t=2.567, df=4
How big is the difference?
Mean of column A		1.157	1.157		0.5044	0.5044		2.299	2.299		1.638	1.638		1.267	1.267		0.5509	0.5509		2.3	2.3		1.666	1.666
Mean of column B		1.244	1.244		0.4719	0.4719		2.644	2.644		1.541	1.541		1.304	1.304		0.4763	0.4763		2.749	2.749		1.907	1.907
Difference between means (B - A) ± SEM		0.08692 ± 0.01262	0.08692 ± 0.01262		-0.03254 ± 0.008559	-0.03254 ± 0.008559		0.3447 ± 0.03502	0.3447 ± 0.03502		-0.09678 ± 0.05945	-0.09678 ± 0.05945		0.03660 ± 0.08893	0.03660 ± 0.08893		-0.07453 ± 0.01682	-0.07453 ± 0.01682		0.4486 ± 0.1286	0.4486 ± 0.1286		0.2414 ± 0.09403	0.2414 ± 0.09403
95% confidence interval		0.05189 to 0.1219	0.05189 to 0.1219		-0.05630 to -0.008775	-0.05630 to -0.008775		0.2475 to 0.4419	0.2475 to 0.4419		-0.2618 to 0.06829	-0.2618 to 0.06829		-0.2103 to 0.2835	-0.2103 to 0.2835		-0.1212 to -0.02782	-0.1212 to -0.02782		0.09160 to 0.8055	0.09160 to 0.8055		-0.01972 to 0.5024	-0.01972 to 0.5024
R squared (eta squared)		0.9223	0.9223		0.7832	0.7832		0.9604	0.9604		0.3985	0.3985		0.04063	0.04063		0.8307	0.8307		0.7527	0.7527		0.6222	0.6222
F test to compare variances
F, DFn, Dfd		1.239, 2, 2	1.239, 2, 2		9.611, 2, 2	9.611, 2, 2		1.958, 2, 2	1.958, 2, 2		80.61, 2, 2	80.61, 2, 2		1.945, 2, 2	1.945, 2, 2		1.484, 2, 2	1.484, 2, 2		1.782, 2, 2	1.782, 2, 2		4.161, 2, 2	4.161, 2, 2
P value		0.8932	0.8932		0.1885	0.1885		0.6762	0.6762		0.0245	0.0245		0.6792	0.6792		0.8051	0.8051		0.719	0.719		0.3875	0.3875
P value summary		ns	ns		ns	ns		ns	ns		*	*		ns	ns		ns	ns		ns	ns		ns	ns
Significantly different (P < 0.05)?		No	No		No	No		No	No		Yes	Yes		No	No		No	No		No	No		No	No
Data analyzed
Sample size, column A		3			3	3		3	3		3	3		3	3		3	3		3	3		3	3
Sample size, column B		3			3	3		3	3		3	3		3	3		3	3		3	3		3	3

## Sheet: Fig. 7e, 7f
	Fig. 7e, 7f (Phenotypic analyses)
		P60
		CA1																		DG
		Filopodia (%)			Long thin (%)			Thin (%)			Stubby (%)			Mushroom (%)			Branched (%)			Filopodia (%)			Long thin (%)			Thin (%)			Stubby (%)			Mushroom (%)			Branched (%)
	Sample	Arg1-Ctrl	Arg1-cKO		Arg1-Ctrl	Arg1-cKO		Arg1-Ctrl	Arg1-cKO		Arg1-Ctrl	Arg1-cKO		Arg1-Ctrl	Arg1-cKO		Arg1-Ctrl	Arg1-cKO		Arg1-Ctrl	Arg1-cKO		Arg1-Ctrl	Arg1-cKO		Arg1-Ctrl	Arg1-cKO		Arg1-Ctrl	Arg1-cKO		Arg1-Ctrl	Arg1-cKO		Arg1-Ctrl	Arg1-cKO
	Female 1	5.01672	8.82353		35.1171	43.75		27.4247	26.8382		6.02007	4.77941		16.7224	7.35294		9.699	8.45588		7.8629	5.3528		31.6532	41.6058		16.3306	29.4404		7.8629	2.91971		25	14.1119		11.2903	6.56934
	Female 2	3.48837	8.39695		36.0465	38.9313		29.845	28.626		5.03876	6.10687		16.2791	11.0687		9.30233	6.87023		8.14815	6.36943		33.3333	44.2675		18.8889	23.8853		11.1111	4.14013		19.2593	14.6497		9.25926	6.6879
	Female 3	3.47123	6.78571		35.2829	38.5714		29.9572	28.9286		3.32858	5		18.3072	14.6429		9.65288	6.07143		6.93069	8.62745		17.8218	48.6275		34.6535	24.7059		12.8713	2.35294		15.8416	10.1961		11.8812	5.4902
Test for normal distribution
Shapiro-Wilk test
W		0.7583	0.8988		0.8789	0.8018		0.7832	0.856		0.9761	0.8706		0.9045	0.9999		0.8359	0.965		0.914	0.9543		0.8302	0.9809		0.8524	0.858		0.9714	0.9573		0.979	0.8391		0.9086	0.8234
P value		0.0184	0.3816		0.321	0.1189		0.0749	0.2566		0.7038	0.2973		0.4	0.9786		0.2034	0.6404		0.4315	0.5885		0.1888	0.735		0.2469	0.2621		0.6755	0.6025		0.7223	0.2117		0.4135	0.1718
Passed normality test (alpha=0.05)?		No	Yes		Yes	Yes		Yes	Yes		Yes	Yes		Yes	Yes		Yes	Yes		Yes	Yes		Yes	Yes		Yes	Yes		Yes	Yes		Yes	Yes		Yes	Yes
P value summary		*	ns		ns	ns		ns	ns		ns	ns		ns	ns		ns	ns		ns	ns		ns	ns		ns	ns		ns	ns		ns	ns		ns	ns
Number of values		3	3		3	3		3	3		3	3		3	3		3	3		3	3		3	3		3	3		3	3		3	3		3	3
Unpaired t test
P value					0.0435	0.0435		0.4202	0.4202		0.6034	0.6034		0.0502	0.0502		0.0273	0.0273		0.4509	0.4509		0.0318	0.0318		0.6731	0.6731		0.0087	0.0087		0.0798	0.0798		0.0066	0.0066
P value summary					*	*		ns	ns		ns	ns		ns	ns		*	*		ns	ns		*	*		ns	ns		**	**		ns	ns		**	**
Significantly different (P < 0.05)?					Yes	Yes		No	No		No	No		No	No		Yes	Yes		No	No		Yes	Yes		No	No		Yes	Yes		No	No		Yes	Yes
One- or two-tailed P value?					Two-tailed	Two-tailed		Two-tailed	Two-tailed		Two-tailed	Two-tailed		Two-tailed	Two-tailed		Two-tailed	Two-tailed		Two-tailed	Two-tailed		Two-tailed	Two-tailed		Two-tailed	Two-tailed		Two-tailed	Two-tailed		Two-tailed	Two-tailed		Two-tailed	Two-tailed
t, df					t=2.914, df=4	t=2.914, df=4		t=0.8976, df=4	t=0.8976, df=4		t=0.5632, df=4	t=0.5632, df=4		t=2.773, df=4	t=2.773, df=4		t=3.398, df=4	t=3.398, df=4		t=0.8347, df=4	t=0.8347, df=4		t=3.237, df=4	t=3.237, df=4		t=0.4544, df=4	t=0.4544, df=4		t=4.797, df=4	t=4.797, df=4		t=2.335, df=4	t=2.335, df=4		t=5.179, df=4	t=5.179, df=4
How big is the difference?
Mean of column A					35.48	35.48		29.08	29.08		4.796	4.796		17.1	17.1		9.551	9.551		7.647	7.647		27.6	27.6		23.29	23.29		10.62	10.62		20.03	20.03		10.81	10.81
Mean of column B					40.42	40.42		28.13	28.13		5.295	5.295		11.02	11.02		7.133	7.133		6.783	6.783		44.83	44.83		26.01	26.01		3.138	3.138		12.99	12.99		6.249	6.249
Difference between means (B - A) ± SEM					4.935 ± 1.694	4.935 ± 1.694		-0.9447 ± 1.053	-0.9447 ± 1.053		0.4996 ± 0.8872	0.4996 ± 0.8872		-6.081 ± 2.193	-6.081 ± 2.193		-2.419 ± 0.7118	-2.419 ± 0.7118		-0.8640 ± 1.035	-0.8640 ± 1.035		17.23 ± 5.324	17.23 ± 5.324		2.720 ± 5.985	2.720 ± 5.985		-7.478 ± 1.559	-7.478 ± 1.559		-7.048 ± 3.018	-7.048 ± 3.018		-4.561 ± 0.8807	-4.561 ± 0.8807
95% confidence interval					0.2327 to 9.638	0.2327 to 9.638		-3.867 to 1.978	-3.867 to 1.978		-1.964 to 2.963	-1.964 to 2.963		-12.17 to 0.006625	-12.17 to 0.006625		-4.395 to -0.4426	-4.395 to -0.4426		-3.738 to 2.010	-3.738 to 2.010		2.450 to 32.01	2.450 to 32.01		-13.90 to 19.34	-13.90 to 19.34		-11.81 to -3.150	-11.81 to -3.150		-15.43 to 1.332	-15.43 to 1.332		-7.006 to -2.116	-7.006 to -2.116
R squared (eta squared)					0.6798	0.6798		0.1676	0.1676		0.07346	0.07346		0.6579	0.6579		0.7427	0.7427		0.1483	0.1483		0.7237	0.7237		0.04909	0.04909		0.8519	0.8519		0.5768	0.5768		0.8702	0.8702
F test to compare variances
F, DFn, Dfd					34.02, 2, 2	34.02, 2, 2		1.604, 2, 2	1.604, 2, 2		3.667, 2, 2	3.667, 2, 2		11.69, 2, 2	11.69, 2, 2		31.30, 2, 2	31.30, 2, 2		6.929, 2, 2	6.929, 2, 2		5.766, 2, 2	5.766, 2, 2		10.95, 2, 2	10.95, 2, 2		7.739, 2, 2	7.739, 2, 2		3.624, 2, 2	3.624, 2, 2		4.343, 2, 2	4.343, 2, 2
P value					0.0571	0.0571		0.768	0.768		0.4286	0.4286		0.1576	0.1576		0.0619	0.0619		0.2522	0.2522		0.2956	0.2956		0.1673	0.1673		0.2288	0.2288		0.4325	0.4325		0.3743	0.3743
P value summary					ns	ns		ns	ns		ns	ns		ns	ns		ns	ns		ns	ns		ns	ns		ns	ns		ns	ns		ns	ns		ns	ns
Significantly different (P < 0.05)?					No	No		No	No		No	No		No	No		No	No		No	No		No	No		No	No		No	No		No	No		No	No
Data analyzed
Sample size, column A					3	3		3	3		3	3		3	3		3	3		3	3		3	3					3	3		3	3		3	3
Sample size, column B					3	3		3	3		3	3		3	3		3	3		3	3		3	3					3	3		3	3		3	3
Mann Whitney test
P value		0.1	0.1
Exact or approximate P value?		Exact	Exact
P value summary		ns	ns
Significantly different (P < 0.05)?		No	No
One- or two-tailed P value?		Two-tailed	Two-tailed
Sum of ranks in column A,B		6 , 15	6 , 15
Mann-Whitney U		0	0
Difference between medians
Median of column A		3.488, n=3	3.488, n=3
Median of column B		8.397, n=3	8.397, n=3
Difference: Actual		4.909	4.909
Difference: Hodges-Lehmann		3.807	3.807
