# Supplementary material for: ARG1-expressing microglia show a distinct molecular signature and modulate postnatal development and function of the mouse brain
Source: Nat Neurosci. 2023 May 11;26(6):1008–20. doi: 10.1038/s41593-023-01326-3 (PMC10244174; doi:10.1038/s41593-023-01326-3)
Supplement: Source Data Fig. 8 — Statistical source data. [file 41593_2023_1326_MOESM14_ESM.xlsx]

## Sheet: Fig. 8
fEPSP (%)
Fig. 8b (E-LTP)
						Arg1-control		Arg1-cKO
Arg1-control	Male	(n=8):	161 ± 7.0 %		Sample	Male	Female	Male	Female
	Female	(n=8):	157 ± 6.2 %		Slice 1	165.634	154.881	132.316	108.453
Arg1-cKO	Male	(n=9):	129 ± 5.8 %		Slice 2	138.735	131.799	111.797	118.194
	Female	(n=13):	114 ± 2.5 %		Slice 3	167.288	176.97	112.17	104.925
					Slice 4	140.454	139.051	145.989	114.273
Arg1-Ctrl-Male - Arg1-Ctrl-Female:			p = 0.68		Slice 5	138.687	143.882	147.414	98.3261
Arg1-Ctrl-Male - Arg1-cKO-Male:			p = 0.003*		Slice 6	168.392	179.232	148.174	125.482
Arg1-Ctrl-Female - Arg1-cKO-Female:			p = < 0.001**		Slice 7	173.891	166.546	111.658	117.604
Arg1-cKO-Male - Arg1-cKO-Female:			p = 0.015*		Slice 8	193.934	162.806	121.113	106.956
					Slice 9			128.829	123.531
					Slice 10				126.923
					Slice 11				111.887
					Slice 12				104.474
					Slice 13				123.707
Fig. 8c (L-LTP)
						Arg1-control		Arg1-cKO
Arg1-control	Male	(n=8):	167 ± 7.0 %		Sample	Male	Female	Male	Female
	Female	(n=8):	165 ± 6.1 %		Slice 1	137.561	155.833	138.215	104.046
Arg1-cKO	Male	(n=9):	139 ± 5.6 %		Slice 2	157.864	158.837	118.063	111.211
	Female	(n=13):	112 ± 4.5 %		Slice 3	177.435	209.494	129.462	104.513
					Slice 4	159.697	152.149	145.451	137.139
Arg1-Ctrl-Male - Arg1-Ctrl-Female:			p = 0.87		Slice 5	153.92	157.765	145.339	77.049
Arg1-Ctrl-Male - Arg1-cKO-Male:			p = 0.006*		Slice 6	176.14	159.473	169.397	135.309
Arg1-Ctrl-Female - Arg1-cKO-Female:			p = < 0.001**		Slice 7	204.67	168.969	126.871	113.888
Arg1-cKO-Male - Arg1-cKO-Female:			p = < 0.001**		Slice 8	166.357	158.251	133.55	95.94
					Slice 9			138.294	115.2
					Slice 10				140.324
					Slice 11				96.2777
					Slice 12				108.503
					Slice 13				110.301
Fig. 8d (STP)
						Arg1-control		Arg1-cKO
Arg1-control	Male	(n=8):	196 ± 17 %		Sample	Male	Female	Male	Female
	Female	(n=8):	178 ± 17 %		Slice 1	138.803	182.127	214.516	107.412
Arg1-cKO	Male	(n=9):	171 ± 16 %		Slice 2	165.249	104.54	180.61	155.509
	Female	(n=13):	161 ± 14 %		Slice 3	223.383	220.007	184.415	118.655
					Slice 4	193.757	165.897	230.607	115.158
Arg1-Ctrl-Male - Arg1-Ctrl-Female:			p = 0.48		Slice 5	137.115	160.287	174.345	180.087
Arg1-Ctrl-Male - Arg1-cKO-Male:			p = 0.30		Slice 6	246.703	156.712	146.845	135.372
Arg1-Ctrl-Female - Arg1-cKO-Female:			p = 0.40		Slice 7	264.837	267.439	146.94	173.356
Arg1-cKO-Male - Arg1-cKO-Female:			p = 0.62		Slice 8	195.685	169.404	89.0521	277.277
					Slice 9			170.815	151.703
					Slice 10				131.7
					Slice 11				207.111
					Slice 12				117.549
					Slice 13				214.976
Fig. 8e (PPR)
						Mean
Arg1-control	Male	(n=7)				Arg1-control				Arg1-cKO
PPF1	1.52 ± 0.08 %	p = 0.95				Male		Female		Male	Female
PPF2	1.53 ± 0.10 %				Sample	PPF1	PPF2	PPF1	PPF2	PPF1	PPF1	PPF2
					Slice 1	1.25239	1.54135	1.82659	1.95605	1.58351	1.54862	1.15022
Arg1-control	Female	(n=8)			Slice 2	1.49859	1.28087	2.32536	1.71003	1.21467	1.95018	1.62545
PPF1	1.75 ± 0.12 %	p = 0.64			Slice 3	1.40563	1.74627	1.79316	2.14525	2.10217	1.83346	1.58044
PPF2	1.84 ± 0.15 %				Slice 4	1.5444	1.30261	1.6883	1.75164	1.67869	2.07557	1.1076
					Slice 5	1.70124	1.90127	1.29806	1.19918	1.27695	1.42674	1.74229
Arg1-cKO	Male	(n=9)			Slice 6	1.37733	1.20352	1.45521	1.6849	1.65683	1.64612	1.46521
PPF1	1.61 ± 0.13 %	p = 0.67			Slice 7	1.85501	1.7202	1.55166	1.60374	1.36164	1.58255	1.59131
PPF2	1.69 ± 0.14 %				Slice 8			2.03107	2.03107	1.55424	3.04947	1.71971
					Slice 9					1.20193	1.1829	1.24222
Arg1-cKO	Female	(n=10)			Slice 10					2.49539	1.50909	1.57595
PPF1	1.78 ± 0.16 %	p = 0.11
PPF2	1.49 ± 0.08 %
