# Supplementary material for: ARG1-expressing microglia show a distinct molecular signature and modulate postnatal development and function of the mouse brain
Source: Nat Neurosci. 2023 May 11;26(6):1008–20. doi: 10.1038/s41593-023-01326-3 (PMC10244174; doi:10.1038/s41593-023-01326-3)
Supplement: Source Data Extended Data Fig. 3 — Statistical source data. [file 41593_2023_1326_MOESM15_ESM.xlsx]

## Sheet: Ext. Data Fig. 3
		Extended Data Fig. 3
		Number of branches						Branch pathlength						Branch order						Max Branch order						Vol of processes						Soma volume						Processes / Soma
		P10			P28			P10			P28			P10			P28			P10			P28			P10			P28			P10			P28			P10			P28
	Sample	ARG1- microglia	ARG1+ microglia		ARG1- microglia	ARG1+ microglia		ARG1- microglia	ARG1+ microglia		ARG1- microglia	ARG1+ microglia		ARG1- microglia	ARG1+ microglia		ARG1- microglia	ARG1+ microglia		ARG1- microglia	ARG1+ microglia		ARG1- microglia	ARG1+ microglia		ARG1- microglia	ARG1+ microglia		ARG1- microglia	ARG1+ microglia		ARG1- microglia	ARG1+ microglia		ARG1- microglia	ARG1+ microglia		ARG1- microglia	ARG1+ microglia		ARG1- microglia	ARG1+ microglia
	Female 1	213	208.333		269.786	296.286		566.5	642.01		888.418	943.446		13.5873	8.1652		10.454	11.215		30.25	22		25.5	25.357		162.424	113.714		162.185	171.066		132.029	136.677		138.848	183.979		1.24521	0.918113		2.443	1.428
	Female 2	78.5	124.5		308.929	415.214		251.745	450.293		992.754	1234.39		4.79653	4.79238		11.486	12.79		12.5	14		30.143	31.714		78.3706	105.049		166.329	231.48		167.198	213.558		185.015	176.141		0.490934	0.64763		3.996	3.259
	Female 3	143.25	160		341.5	339.143		483.002	522.78		1078.92	1049.44		5.56391	9.94618		12.064	10.561		17.25	22.6667		27.643	26.714		109.713	117.214		180.322	182.661		86.4533	160.699		137.856	150.08		1.29181	0.836175		2.589	1.979
	Female 4	162.25	71		365.286	368.571		485.79	353.06		1084.49	1130.28		8.78396	4.64143		11.358	10.309		19.5	13		28.143	25.643		112.886	163.446		209.677	216.721		184.726	209.34		147.126	156.362		1.00638	0.780768		1.923	1.672
Paired t test	Paired t test
P value	P value	0.7972	0.7972		0.2747	0.2747		0.5553	0.5553		0.2679	0.2679		0.5999	0.5999		0.8697	0.8697		0.589	0.589		0.5962	0.5962		0.699	0.699		0.2543	0.2543		0.0869	0.0869		0.2896	0.2896		0.2049	0.2049		0.0259	0.0259
P value summary	P value summary	ns	ns		ns	ns		ns	ns		ns	ns		ns	ns		ns	ns		ns	ns		ns	ns		ns	ns		ns	ns		ns	ns		ns	ns		ns	ns		*	*
Significantly different (P < 0.05)?	Significantly different (P < 0.05)?	No	No		No	No		No	No		No	No		No	No		No	No		No	No		No	No		No	No		No	No		No	No		No	No		No	No		Yes	Yes
One- or two-tailed P value?	One- or two-tailed P value?	Two-tailed	Two-tailed		Two-tailed	Two-tailed		Two-tailed	Two-tailed		Two-tailed	Two-tailed		Two-tailed	Two-tailed		Two-tailed	Two-tailed		Two-tailed	Two-tailed		Two-tailed	Two-tailed		Two-tailed	Two-tailed		Two-tailed	Two-tailed		Two-tailed	Two-tailed		Two-tailed	Two-tailed		Two-tailed	Two-tailed		Two-tailed	Two-tailed
t, df	t, df	t=0.2807, df=3	t=0.2807, df=3		t=1.333, df=3	t=1.333, df=3		t=0.6621, df=3	t=0.6621, df=3		t=1.357, df=3	t=1.357, df=3		t=0.5846, df=3	t=0.5846, df=3		t=0.1785, df=3	t=0.1785, df=3		t=0.6030, df=3	t=0.6030, df=3		t=0.5909, df=3	t=0.5909, df=3		t=0.4257, df=3	t=0.4257, df=3		t=1.406, df=3	t=1.406, df=3		t=2.510, df=3	t=2.510, df=3		t=1.283, df=3	t=1.283, df=3		t=1.614, df=3	t=1.614, df=3		t=4.121, df=3	t=4.121, df=3
Number of pairs	Number of pairs	4	4		4	4		4	4		4	4		4	4		4	4		4	4		4	4		4	4		4	4		4	4		4	4		4	4		4	4
How big is the difference?	How big is the difference?
Mean of differences (B - A)	Mean of differences (B - A)	-8.292	-8.292		33.43	33.43		45.28	45.28		78.24	78.24		-1.297	-1.297		-0.1218	-0.1218		-1.958	-1.958		-0.5003	-0.5003		9.007	9.007		20.85	20.85		37.47	37.47		14.43	14.43		-0.2129	-0.2129		-0.6533	-0.6533
SD of differences	SD of differences	59.08	59.08		50.15	50.15		136.8	136.8		115.3	115.3		4.436	4.436		1.364	1.364		6.495	6.495		1.693	1.693		42.32	42.32		29.66	29.66		29.86	29.86		22.49	22.49		0.2638	0.2638		0.317	0.317
SEM of differences	SEM of differences	29.54	29.54		25.08	25.08		68.39	68.39		57.66	57.66		2.218	2.218		0.6819	0.6819		3.248	3.248		0.8466	0.8466		21.16	21.16		14.83	14.83		14.93	14.93		11.25	11.25		0.1319	0.1319		0.1585	0.1585
95% confidence interval	95% confidence interval	-102.3 to 85.71	-102.3 to 85.71		-46.37 to 113.2	-46.37 to 113.2		-172.4 to 262.9	-172.4 to 262.9		-105.3 to 261.7	-105.3 to 261.7		-8.356 to 5.762	-8.356 to 5.762		-2.292 to 2.048	-2.292 to 2.048		-12.29 to 8.377	-12.29 to 8.377		-3.194 to 2.194	-3.194 to 2.194		-58.33 to 76.34	-58.33 to 76.34		-26.34 to 68.05	-26.34 to 68.05		-10.04 to 84.97	-10.04 to 84.97		-21.36 to 50.22	-21.36 to 50.22		-0.6326 to 0.2068	-0.6326 to 0.2068		-1.158 to -0.1488	-1.158 to -0.1488
R squared (partial eta squared)	R squared (partial eta squared)	0.02559	0.02559		0.372	0.372		0.1275	0.1275		0.3804	0.3804		0.1023	0.1023		0.01051	0.01051		0.1081	0.1081		0.1043	0.1043		0.05697	0.05697		0.3973	0.3973		0.6774	0.6774		0.3543	0.3543		0.4649	0.4649		0.8499	0.8499
How effective was the pairing?	How effective was the pairing?
Correlation coefficient (r)	Correlation coefficient (r)	0.4591	0.4591		0.4111	0.4111		0.4396	0.4396		0.4568	0.4568		0.1483	0.1483		-0.1166	-0.1166		0.5254	0.5254		0.845	0.845		0.05706	0.05706		0.3157	0.3157		0.7369	0.7369		0.3456	0.3456		0.9355	0.9355		0.9339	0.9339
P value (one tailed)	P value (one tailed)	0.2705	0.2705		0.2944	0.2944		0.2802	0.2802		0.2716	0.2716		0.4258	0.4258		0.4417	0.4417		0.2373	0.2373		0.0775	0.0775		0.4715	0.4715		0.3421	0.3421		0.1316	0.1316		0.3272	0.3272		0.0322	0.0322		0.033	0.033
P value summary	P value summary	ns	ns		ns	ns		ns	ns		ns	ns		ns	ns		ns	ns		ns	ns		ns	ns		ns	ns		ns	ns		ns	ns		ns	ns		*	*		*	*
Was the pairing significantly effective?	Was the pairing significantly effective?	No	No		No	No		No	No		No	No		No	No		No	No		No	No		No	No		No	No		No	No		No	No		No	No		Yes	Yes		Yes	Yes
Shapiro-Wilk test	Shapiro-Wilk test
W	W	0.9854	0.9991		0.9803	0.9995		0.8513	0.9972		0.876	0.9989		0.9032	0.8666		0.9557	0.8823		0.9351	0.8075		0.9827	0.7851		0.9387	0.8032		0.8831	0.9248		0.9543	0.8763		0.7679	0.9171		0.8617	0.9819		0.8911	0.8609
P value	P value	0.9327	0.9974		0.904	0.9986		0.2303	0.9907		0.3219	0.9966		0.4472	0.2844		0.7521	0.3485		0.6245	0.1163		0.9176	0.0781		0.6463	0.1081		0.3521	0.5644		0.7431	0.323		0.056	0.5209		0.2662	0.9129		0.3884	0.2634
Passed normality test (alpha=0.05)?	Passed normality test (alpha=0.05)?	Yes	Yes		Yes	Yes		Yes	Yes		Yes	Yes		Yes	Yes		Yes	Yes		Yes	Yes		Yes	Yes		Yes	Yes		Yes	Yes		Yes	Yes		Yes	Yes		Yes	Yes		Yes	Yes
P value summary	P value summary	ns	ns		ns	ns		ns	ns		ns	ns		ns	ns		ns	ns		ns	ns		ns	ns		ns	ns		ns	ns		ns	ns		ns	ns		ns	ns		ns	ns
Number of values	Number of values	4	4		4	4		4	4		4	4		4	4		4	4		4	4		4	4		4	4		4	4		4	4		4	4		4	4		4	4
