# Supplementary material for: ARG1-expressing microglia show a distinct molecular signature and modulate postnatal development and function of the mouse brain
Source: Nat Neurosci. 2023 May 11;26(6):1008–20. doi: 10.1038/s41593-023-01326-3 (PMC10244174; doi:10.1038/s41593-023-01326-3)
Supplement: Source Data Extended Data Fig. 6 — Statistical source data. [file 41593_2023_1326_MOESM16_ESM.xlsx]

## Sheet: Ext. Data Fig. 6a, 7b
		Extended Data Fig. 6a									Extended Data Fig. 6b
		P10									P28
		ARG1+ microglia number			Area covered (x105) (μm2)			ARG1+ microglia number / area			ARG1+ microglia number			Area covered (x105) (μm2)			ARG1+ microglia number / area
	Sample	Females	Males		Females	Males		Females	Males		Females	Males		Females	Males		Females	Males
	Animal 1	964	1008		76.6899	83.1232		12.5701	12.1266		612	496		68.9977	53.6581		8.86986	9.2437
	Animal 2	965	1000		68.1453	74.6023		14.1609	13.4044		539	519		59.3607	54.2204		9.08008	9.57204
	Animal 3	928	1070		58.6243	87.559		15.8296	12.2203		694	658		73.3919	77.1444		9.45609	8.52946
	Animal 4	1207	956		92.0456	77.0746		13.1131	12.4036		697	587		82.5313	70.6874		8.44528	8.30416
Test for normal distribution
Shapiro-Wilk test
W		0.7436	0.9603		0.9858	0.9518		0.9432	0.7915		0.8752	0.9396		0.9973	0.8485		0.9982	0.9255
P value		0.0336	0.781		0.9349	0.7272		0.6738	0.0878		0.3187	0.6517		0.9908	0.2213		0.9944	0.5681
Passed normality test (alpha=0.05)?		No	Yes		Yes	Yes		Yes	Yes		Yes	Yes		Yes	Yes		Yes	Yes
P value summary		*	ns		ns	ns		ns	ns		ns	ns		ns	ns		ns	ns
Number of values		4	4		4	4		4	4		4	4		4	4		4	4
Unpaired t test
P value					0.4156	0.4156		0.1254	0.1254		0.2279	0.2279		0.3852	0.3852		0.885	0.885
P value summary					ns	ns		ns	ns		ns	ns		ns	ns		ns	ns
Significantly different (P < 0.05)?					No	No		No	No		No	No		No	No		No	No
One- or two-tailed P value?					Two-tailed	Two-tailed		Two-tailed	Two-tailed		Two-tailed	Two-tailed		Two-tailed	Two-tailed		Two-tailed	Two-tailed
t, df					t=0.8742, df=6	t=0.8742, df=6		t=1.780, df=6	t=1.780, df=6		t=1.343, df=6	t=1.343, df=6		t=0.9365, df=6	t=0.9365, df=6		t=0.1509, df=6	t=0.1509, df=6
How big is the difference?
Mean of column A					73.88	73.88		13.92	13.92		635.5	635.5		71.07	71.07		8.965	8.965
Mean of column B					80.59	80.59		12.54	12.54		565	565		63.93	63.93		8.91	8.91
Difference between means (B - A) ± SEM					6.710 ± 7.676	6.710 ± 7.676		-1.380 ± 0.7753	-1.380 ± 0.7753		-70.50 ± 52.50	-70.50 ± 52.50		-7.143 ± 7.627	-7.143 ± 7.627		-0.05500 ± 0.3644	-0.05500 ± 0.3644
95% confidence interval					-12.07 to 25.49	-12.07 to 25.49		-3.277 to 0.5172	-3.277 to 0.5172		-199.0 to 57.97	-199.0 to 57.97		-25.81 to 11.52	-25.81 to 11.52		-0.9467 to 0.8367	-0.9467 to 0.8367
R squared (eta squared)					0.113	0.113		0.3455	0.3455		0.2311	0.2311		0.1275	0.1275		0.003782	0.003782
F test to compare variances
F, DFn, Dfd					5.847, 3, 3	5.847, 3, 3		6.006, 3, 3	6.006, 3, 3		1.066, 3, 3	1.066, 3, 3		1.510, 3, 3	1.510, 3, 3		1.992, 3, 3	1.992, 3, 3
P value					0.181	0.181		0.175	0.175		0.9592	0.9592		0.7431	0.7431		0.5856	0.5856
P value summary					ns	ns		ns	ns		ns	ns		ns	ns		ns	ns
Significantly different (P < 0.05)?					No	No		No	No		No	No		No	No		No	No
Data analyzed
Sample size, column A					4	4		4	4		4	4		4	4		4	4
Sample size, column B					4	4		4	4		4	4		4	4		4	4
Mann Whitney test
P value		0.6857	0.6857
Exact or approximate P value?		Exact	Exact
P value summary		ns	ns
Significantly different (P < 0.05)?		No	No
One- or two-tailed P value?		Two-tailed	Two-tailed
Sum of ranks in column A,B		16 , 20	16 , 20
Mann-Whitney U		6	6
Difference between medians
Median of column A		964.5, n=4	964.5, n=4
Median of column B		1004, n=4	1004, n=4
Difference: Actual		39.5	39.5
Difference: Hodges-Lehmann		35.5	35.5

## Sheet: Ext. Data Fig. 6c
		Ext. Data Fig. 6c			Raw data
		ARG1+ microglia number (FACS)			Sorting number	Females			Males			Sorted cells / animal
	Sample	Females	Males			Animal number	Sorted cells		Animals	Sorted cells		Females	Males
	Run 1	1866.75	2191.75		1	4	7467		4	8767		1866.75	2191.75
	Run 2	733.5	1933.33		2	4	2934		3	5800		733.5	1933.33
	Run 3	1914.5	1251		3	4	7658		6	7506		1914.5	1251
	Run 4	1342.6	2552.33		4	5	6713		3	7657		1342.6	2552.33
Test for normal distribution					SUMS	17	24772		16	29730		1457.18	1858.12
Shapiro-Wilk test
W		0.8844	0.9698
P value		0.3578	0.84
Passed normality test (alpha=0.05)?		Yes	Yes
P value summary		ns	ns
Number of values		4	4
Unpaired t test
P value		0.2319	0.2319
P value summary		ns	ns
Significantly different (P < 0.05)?		No	No
One- or two-tailed P value?		Two-tailed	Two-tailed
t, df		t=1.330, df=6	t=1.330, df=6
How big is the difference?
Mean of column A		1464	1464
Mean of column B		1982	1982
Difference between means (B - A) ± SEM		517.8 ± 389.4	517.8 ± 389.4
95% confidence interval		-435.0 to 1471	-435.0 to 1471
R squared (eta squared)		0.2276	0.2276
F test to compare variances
F, DFn, Dfd		1.008, 3, 3	1.008, 3, 3
P value		0.9947	0.9947
P value summary		ns	ns
Significantly different (P < 0.05)?		No	No
Data analyzed
Sample size, column A		4	4
Sample size, column B		4	4
