# Supplementary material for: ARG1-expressing microglia show a distinct molecular signature and modulate postnatal development and function of the mouse brain
Source: Nat Neurosci. 2023 May 11;26(6):1008–20. doi: 10.1038/s41593-023-01326-3 (PMC10244174; doi:10.1038/s41593-023-01326-3)
Supplement: Source Data Extended Data Fig. 7 — Statistical source data. [file 41593_2023_1326_MOESM17_ESM.xlsx]

## Sheet: Ext. Data Fig. 7b
Extended Data Fig. 7b [Arg1 expression in microglia (RT-qPCR)]
	Females		Males			Females	Males		ANOVA summary			Number of families	1
	ARG1- microglia	ARG1+ microglia	ARG1- microglia	ARG1+ microglia		MΦ	MΦ		F	5.327		Number of comparisons per family	6
									P value	0.0038		Alpha	0.05
									P value summary	**
Run 1	1	419.541	1	375.99		0.752706	0.837269		Significant diff. among means (P < 0.05)?	Yes		Dunn's Multiple Comparison Test	Difference in rank sum	Significant? P < 0.05?	Summary	Adjusted P Value
Run 2	1	148.971	1	445.633		5.5294	1.32965		R squared	0.3074		Arg Neg Mg Fem vs. Arg Pos Mg Fem	-17,25	Yes	**	0.0096	A-B
Run 3	1	7.55038	1	694.579		0.0256971	8.55041					Arg Neg Mg Fem vs. Arg Neg Mg Male	0,0000	No	ns	>0,9999	A-C
Run 4	1	327.889	1	291.965		0.0269099	3.01617		Kruskal-Wallis test			Arg Neg Mg Fem vs. Arg Pos Mg Male	-21,83	Yes	***	>0,0001	A-D
Run 5	1	6.74091	1	1624.05			0.00552512		P value	P<0.0001		Arg Pos Mg Fem vs. Arg Neg Mg Male	17,25	Yes	**	0.0033	B-C
Run 6	1	13.9721	1	1592.3			0.00238432		Exact or approximate P value?	Gaussian Approximation		Arg Pos Mg Fem vs. Arg Pos Mg Male	-4,583	No	ns	>0,9999	B-D
Run 7	1	42.7433	1	14.7435					P value summary	***		Arg Neg Mg Male vs. Arg Pos Mg Male	-21,83	Yes	***	<0,0001	C-D
Run 8	1	96.7055	1	361.713					Do the medians vary signif. (P < 0.05)	Yes
Run 9			1	26.7082					Number of groups	4		Test details	Mean rank 1	Mean rank 2	Mean rank Diff.	SE of diff.	n1	n2
Run 10			1	48.2959					Kruskal-Wallis statistic	34,28		Arg Neg Mg Fem vs. Arg Pos Mg Fem	10.5	27.75	-17.25	146	8	8
Run 11			1	89.9908								Arg Neg Mg Fem vs. Arg Neg Mg Male	10.5	10.5	0	133.2	8	12
Run 12			1	78.1885					Data summary			Arg Neg Mg Fem vs. Arg Pos Mg Male	10.5	32.33	-21.83	133.2	8	12
									Number of treatments (columns)	4		Arg Pos Mg Fem vs. Arg Neg Mg Male	27.75	10.5	17.25	133.2	8	12
									Number of values (total)	40		Arg Pos Mg Fem vs. Arg Pos Mg Male	27.75	32.33	-4.583	133.2	8	12
												Arg Neg Mg Male vs. Arg Pos Mg Male	10.5	32.33	-21.83	119.2	12	12

## Sheet: Ext. Data Fig. 7c
Extended Data Fig. 7c [CD206 expression (Flow cytometry / median fluorescent intensity)]
	Unstained	Females		Males			ANOVA summary							Number of families	1
		MΦ	μG	MΦ	μG		F	76.94						Number of comparisons per family	10
							P value	<0.0001						Alpha	0.05
							P value summary	****
Run 1	0	705	43.6	747	82		Significant diff. among means (P < 0.05)?	Yes						Bonferroni's multiple comparisons test	Mean Diff.	95.00% CI of diff.	Significant?	Summary	Adjusted P Value
Run 2	0	743	68.1	941	55.2		R squared	0.9447						Unstained vs. Macrophages (P5)	-811.2	-1040 to -582.2	Yes	****	<0.0001	A-B
Run 3	0	1063	62.3	697	48.8									Unstained vs. Microglia (P6)	-63.56	-292.5 to 165.4	No	ns	>0.9999	A-C
Run 4		830	64.2	692	52.6		Brown-Forsythe test							Unstained vs. Macrophages (P5)	-723.6	-952.6 to -494.6	Yes	****	<0.0001	A-D
Run 5		715	79.6	541	55.2		F (DFn, DFd)	1.700 (4, 18)						Unstained vs. Microglia (P6)	-58.76	-287.7 to 170.2	No	ns	>0.9999	A-E
Run 6		1592.3	0.00238432				P value	0.1939						Macrophages (P5) vs. Microglia (P6)	747.6	549.3 to 945.9	Yes	****	<0.0001	B-C
							P value summary	ns						Macrophages (P5) vs. Macrophages (P5)	87.6	-110.7 to 285.9	No	ns	>0.9999	B-D
							Are SDs significantly different (P < 0.05)?	No						Macrophages (P5) vs. Microglia (P6)	752.4	554.1 to 950.7	Yes	****	<0.0001	B-E
														Microglia (P6) vs. Macrophages (P5)	-660	-858.3 to -461.7	Yes	****	<0.0001	C-D
							Bartlett's test							Microglia (P6) vs. Microglia (P6)	4.8	-193.5 to 203.1	No	ns	>0.9999	C-E
							Bartlett's statistic (corrected)							Macrophages (P5) vs. Microglia (P6)	664.8	466.5 to 863.1	Yes	****	<0.0001	D-E
							P value
							P value summary							Test details	Mean 1	Mean 2	Mean Diff.	SE of diff.	n1	n2	t	DF
							Are SDs significantly different (P < 0.05)?							Unstained vs. Macrophages (P5)	0	811.2	-811.2	71.63	3	5	11.32	18
														Unstained vs. Microglia (P6)	0	63.56	-63.56	71.63	3	5	0.8873	18
							ANOVA table	SS	DF	MS	F (DFn, DFd)	P value		Unstained vs. Macrophages (P5)	0	723.6	-723.6	71.63	3	5	10.1	18
							Treatment (between columns)	2960842	4	740210	F (4, 18) = 76.94	P<0.0001		Unstained vs. Microglia (P6)	0	58.76	-58.76	71.63	3	5	0.8203	18
							Residual (within columns)	173181	18	9621				Macrophages (P5) vs. Microglia (P6)	811.2	63.56	747.6	62.04	5	5	12.05	18
							Total	3134023	22					Macrophages (P5) vs. Macrophages (P5)	811.2	723.6	87.6	62.04	5	5	1.412	18
														Macrophages (P5) vs. Microglia (P6)	811.2	58.76	752.4	62.04	5	5	12.13	18
							Model comparison	SS	DF	Probability it is correct				Microglia (P6) vs. Macrophages (P5)	63.56	723.6	-660	62.04	5	5	10.64	18
							Null H. All population means identical	3134023	22	1.925e-010%				Microglia (P6) vs. Microglia (P6)	63.56	58.76	4.8	62.04	5	5	0.07737	18
							Alternative H: Distinct population means	173181	18	100%				Macrophages (P5) vs. Microglia (P6)	723.6	58.76	664.8	62.04	5	5	10.72	18
							Ratio of probabilities			0
							Difference in AICc			53.95
							Data summary
							Number of treatments (columns)	5
							Number of values (total)	23

## Sheet: Ext. Data Fig. 7d
Extended Data Fig. 7d
	Markers of Classical activation														Markers of Alternative activation
	Normalized Counts														Normalized Counts
	ARG1-YFP- microglia						Arg1-YFP+ microglia								ARG1-YFP- microglia						Arg1-YFP+ microglia
	Female			Male			Female			Male					Female			Male			Female			Male
Gene name	Sample 1	Sample 2	Sample 3	Sample 7	Sample 8	Sample 9	Sample 4	Sample 5	Sample 6	Sample 10	Sample 11	Sample 12		Gene name	Sample 1	Sample 2	Sample 3	Sample 7	Sample 8	Sample 9	Sample 4	Sample 5	Sample 6	Sample 10	Sample 11	Sample 12
Cd68	46830.9	41749.5	44717.1	38690.8	40889.2	33613.3	35890.4	35627	36298.6	39935.6	36764.8	37105.7		Mrc1	4768.05	3526.47	4901.52	4706.47	4233.92	3794.36	5302.78	3729.88	5095.05	4057.11	5768.46	8399.18
Il1b	29.7339	278.821	89.9972	162.325	1.19636	0	96.6285	63.3447	210.04	117.9	88.045	102.193
Il6	36.1055	213.061	41.6766	117.969	40.6763	108.043	2.35679	36.0195	53.0403	40.9724	55.4076	41.9529
Tnf	150.793	0	51.9447	89.656	126.814	19.2553	49.4927	68.3129	62.5875	86.1257	69.0698	26.8929

## Sheet: Ext. Data Fig. 7f
		Extended Data Fig. 7f
		Apoe			Igf1			Lpl			Spp1
		ARG1- microglia	ARG1+ microglia		ARG1- microglia	ARG1+ microglia		ARG1- microglia	ARG1+ microglia		ARG1- microglia	ARG1+ microglia
	Run 1	1	2.54324		1	10.8		1	2.27735		1	2.1
	Run 2	1	1.84599		1	30.5		1	2.07649		1	0.89
	Run 3	1	5.43263		1	16.1		1	4.82355		1	3.44
	Run 4	1	3.1545		1	7.3		1	2.23142		1	6.4
	Run 5	1	4.28928		1	30		1	2.98085		1	26.5
	Run 6				1	35.6					1	12.6
	Run 7				1	1.8					1	2.5
	Run 8				1	1.6					1	5.1
	Run 9				1	37.4					1	10.7
	Run 10				1	25.3					1	8.8
Unpaired t test
P value		0.0049	0.0049		0.0005	0.0005		0.0062	0.0062		0.0101	0.0101
P value summary		**	**		***	***		**	**		*	*
Significantly different (P < 0.05)?		Yes	Yes		Yes	Yes		Yes	Yes		Yes	Yes
One- or two-tailed P value?		Two-tailed	Two-tailed		Two-tailed	Two-tailed		Two-tailed	Two-tailed		Two-tailed	Two-tailed
t, df		t=3.851, df=8	t=3.851, df=8		t=4.271, df=18	t=4.271, df=18		t=3.677, df=8	t=3.677, df=8		t=2.876, df=18	t=2.876, df=18
How big is the difference?
Mean of column A		1	1		1	1		1	1		1	1
Mean of column B		3.453	3.453		19.64	19.64		2.878	2.878		7.903	7.903
Difference between means (B - A) ± SEM		2.453 ± 0.6371	2.453 ± 0.6371		18.64 ± 4.364	18.64 ± 4.364		1.878 ± 0.5107	1.878 ± 0.5107		6.903 ± 2.401	6.903 ± 2.401
95% confidence interval		0.9840 to 3.922	0.9840 to 3.922		9.471 to 27.81	9.471 to 27.81		0.7002 to 3.056	0.7002 to 3.056		1.860 to 11.95	1.860 to 11.95
R squared (eta squared)		0.6495	0.6495		0.5034	0.5034		0.6282	0.6282		0.3148	0.3148
F test to compare variances
F, DFn, Dfd		Infinity, 4, 4	Infinity, 4, 4		Infinity, 9, 9	Infinity, 9, 9		Infinity, 4, 4	Infinity, 4, 4		Infinity, 9, 9	Infinity, 9, 9
P value		<0.0001	<0.0001		<0.0001	<0.0001		<0.0001	<0.0001		<0.0001	<0.0001
P value summary		****	****		****	****		****	****		****	****
Significantly different (P < 0.05)?		Yes	Yes		Yes	Yes		Yes	Yes		Yes	Yes
Data analyzed
Sample size, column A		5	5		10	10		5	5		10	10
Sample size, column B		5	5		10	10		5	5		10	10

## Sheet: Ext. Data Fig. 7g
	Extended Data Fig. 7g
	ARG1+ microglia			"Cluster 1"
	This paper			Hammond et al.
	Gene	Fold Change >1.5		Gene	Fold Change >1.5
1	Colec12	7.95143		Ccl24	13.528
2	Trim6	6.933		Cd74	12.02
3	Orc1	5.72703		Arg1	6.916
4	Adam8	5.10205		Haus4	4.493
5	Hgf	4.12652		Gatm	3.951
6	Sap25	4.00166		Lgals3	3.281
7	Igf1	4.00026		Dmrtb1	3.268
8	Rhbdl1	3.97477		Ap2m1	3.212
9	Spp1	3.95919		Clec4a3	3.051
10	Cd274	3.58155		Igf1	2.958
11	F2r	3.3226		Ifi30	2.806
12	Apoe	3.25025		Emp3	2.805
13	Dtx3	3.23318		A930018M24Rik	2.776
14	Leng8	3.23061		Phyh	2.613
15	Nedd9	3.16414		Ech1	2.554
16	Snx29	3.10614		Trim37	2.44
17	Nbl1	3.06265		Fcgrt	2.404
18	Clec7a	3.01017		Ak2	2.337
19	Nrp2	2.99452		Gm29336	2.336
20	Lpl	2.99023		Anxa2	2.331
21	Ank	2.95426		Hfe	2.322
22	Lrrc45	2.88066		Hmgn2	2.316
23	Csf1	2.73159		Psap	2.31
24	Anxa5	2.67427		Zdhhc12	2.29
25	Cep128	2.66113		Mpi	2.279
26	Vps13b	2.65108		Mrpl11	2.267
27	Mapkbp1	2.64637		Fxyd5	2.203
28	Ifi44	2.62951		Hebp1	2.191
29	Gcnt7	2.62883		Fcgr2b	2.182
30	Ube2e2	2.61467		Fcgr4	2.166
31	Mgl2	2.61376		Shmt2	2.151
32	Ccl3	2.60327		Lat2	2.148
33	Erfe	2.58188		Lyz2	2.143
34	Acrbp	2.56461		Ctsc	2.095
35	Gramd1b	2.56445		Cnot4	2.07
36	Ankrd11	2.55945		Lsp1	2.053
37	Plxnd1	2.55285		Ybx1	2.034
38	Mdfi	2.54143		C3ar1	2.028
39	Akap8l	2.52971		Atp5o	2.017
40	Cd38	2.51864		Vrk1	2.011
41	Lime1	2.51822		Fam96a	2.003
42	Nav2	2.51679		Uba52	1.988
43	Ppp1r26	2.51638		Klf2	1.937
44	Myo5a	2.51568		Lmnb1	1.918
45	Rsrp1	2.50926		Vim	1.887
46	Atp1a3	2.50648		Rps18.ps3	1.885
47	Tet3	2.50363		Naaa	1.877
48	Fyco1	2.48217		Ranbp10	1.87
49	Ago3	2.47253		Ccnb2	1.867
50	Lgals3	2.45769		Gm10116	1.862
51	Pde1b	2.44969		Gpx1	1.855
52	Cep95	2.40542		Gm2000	1.847
53	Uchl4	2.40305		Sys1	1.846
54	Glis3	2.39166		Mrps6	1.838
55	Ccl4	2.37908		Ndufa13	1.836
56	Ccnl2	2.36047		Mdh2	1.834
57	Mmp12	2.35158		Gm8730	1.802
58	Nceh1	2.34555		Cdca3	1.784
59	Rnf38	2.34223		Snx2	1.769
60	Tpcn1	2.33809		Glrx	1.768
61	Bcl9	2.33448		Nnt	1.762
62	Mitf	2.32101		Il3ra	1.756
63	Pparg	2.31784		Dnajc13	1.749
64	Fam160b2	2.31474		Gm15440	1.749
65	Col27a1	2.3133		Rbm3	1.743
66	Folr2	2.31174		Apoe	1.741
67	Rbm33	2.31057		Eif4a3	1.718
68	Rgl2	2.30415		Gm10076	1.713
69	Gigyf1	2.29819		H2-D1	1.711
70	Tarm1	2.29416		Rbms1	1.711
71	Prrg1	2.2938		Trappc2l	1.703
72	Zc3h13	2.28088		Atp5c1	1.7
73	Ahdc1	2.27665		Rpl13a.ps1	1.697
74	Kcnj2	2.26527		Sdc4	1.696
75	Atxn1l	2.25576		Gm10282	1.692
76	Tbc1d16	2.25475		Sdhb	1.691
77	Tns1	2.24595		Tspan32	1.691
78	Hspa1l	2.2393		Csf2ra	1.69
79	Plekhm3	2.23493		mt-Nd1	1.686
80	Rftn1	2.22516		Myl12b	1.686
81	Chd7	2.22274		Stmn1	1.684
82	Zbtb44	2.21898		Srek1	1.684
83	Prkab2	2.21617		Gm8797	1.671
84	Xrn1	2.2155		Cenpa	1.671
85	Cd27	2.21187		Mgl2	1.665
86	Atxn7	2.21075		Ctsz	1.664
87	Abl2	2.21025		Pfn1	1.664
88	Plxnc1	2.20801		Cd52	1.663
89	Safb2	2.20569		Calm3	1.66
90	Tanc2	2.20564		Tarm1	1.657
91	6430550D23Rik	2.20431		Arhgdib	1.657
92	Nrap	2.19891		Clec4a2	1.656
93	2900026A02Rik	2.19417		Rpl3	1.654
94	Aspm	2.1874		mt-Nd4	1.649
95	Mfsd7a	2.18725		Acaa2	1.647
96	Fblim1	2.18702		Cdc20	1.644
97	Trip6	2.18702		Cers5	1.642
98	Pitpnc1	2.18648		Eif5a	1.635
99	Srrm1	2.18254		Cox6a1	1.635
100	Gm45837	2.17059		Cox8a	1.634
101	Golga4	2.16719		Nap1l1	1.632
102	Axl	2.16424		Nudt6	1.629
103	Zfyve26	2.16258		Tmem70	1.621
104	Uhrf1bp1	2.15867		Flna	1.621
105	Csf2ra	2.15814		Ssr2	1.615
106	Wdfy3	2.15808		Chic2	1.614
107	S1pr1	2.15379		Anxa5	1.612
108	Slc39a2	2.15143		Apoc1	1.608
109	Emilin2	2.14674		Lgals1	1.601
110	Fnbp4	2.14304		Bax	1.599
111	Notch2	2.13975		Rps18	1.593
112	Cdhr4	2.13412		Rpl35	1.592
113	Lpp	2.12501		Atp5b	1.587
114	Zswim8	2.10189		Rnase6	1.586
115	Ajm1	2.10083		Rpl9.ps6	1.585
116	Kmt2d	2.10046		Mfge8	1.58
117	Plaur	2.0997		H2afz	1.58
118	Chd3	2.09509		Rac2	1.575
119	C8g	2.09342		Cyp4f18	1.575
120	Tsc22d2	2.09217		Rpl15	1.573
121	Ankrd24	2.09177		Bysl	1.569
122	Cotl1	2.08275		Aco2	1.569
123	Tns3	2.07797		Slc25a4	1.568
124	Ydjc	2.07142		Clic1	1.567
125	Tet2	2.06894		Rps6	1.566
126	Zfp704	2.06454		Rpl27.ps3	1.566
127	Egr1	2.06163		Srsf7	1.564
128	Cbl	2.05942		Coq7	1.561
129	Atrn	2.05309		Crip1	1.559
130	Sec16a	2.05066		Batf3	1.556
131	Slc12a2	2.04737		Cdkn3	1.556
132	Tnrc18	2.04698		Clec4a1	1.556
133	Ankrd16	2.03793		C3	1.555
134	Aff4	2.03653		Atp5d	1.554
135	Cadm1	2.03328		Lman2	1.552
136	Crebzf	2.03253		Gadd45gip1	1.551
137	Clasrp	2.02712		Phospho2	1.551
138	Igflr1	2.02553		X2810417H13Rik	1.55
139	Brpf3	2.02172		Atp5f1	1.55
140	Vps13d	2.02126		H2afx	1.547
141	Gpc2	2.01924		Rplp0	1.544
142	Taok2	2.01815		Cd63	1.543
143	Slc6a6	2.0181		Lrrc58	1.54
144	Rai1	2.01677		Park7	1.539
145	C3ar1	2.01499		Lpl	1.539
146	Gas7	2.01295		Cfl1	1.537
147	Cic	2.01114		Emc7	1.536
148	Zc3h4	2.01051		Rpl14	1.534
149	Cacna1d	2.00962		Gmfg	1.531
150	Mast1	2.00203		Tomm40	1.531
151	Arhgap19	1.99481		Gm16286	1.528
152	Prrc2b	1.99406		Gm11808	1.528
153	Runx1	1.99112		Oaz1	1.528
154	Nfkbid	1.99083		Prmt1	1.525
155	Elmsan1	1.98711		Cd72	1.524
156	Chd2	1.98159		Pkmyt1	1.522
157	Atp7a	1.97997		Ppih	1.52
158	Adamts10	1.97716		Anp32b	1.517
159	Mtss1	1.97631		Rps19	1.512
160	Macf1	1.97623		Slc25a5	1.512
161	Fhad1	1.97387		Serpinb6b	1.511
162	Fnip2	1.9737		X1110065P20Rik	1.509
163	Armcx5	1.97188		Hnrnpu	1.505
164	Dido1	1.97108		Eno1b	1.503
165	Mafg	1.96907		Snx3	1.503
166	Mbd4	1.96869		Sep15	1.502
167	Pabpn1	1.96735		Glrx3	1.501
168	Smarcc2	1.96658		Myl6	1.501
169	Lyz1	1.96502		Glmp	1.501
170	Marf1	1.96456
171	Aatk	1.96229
172	Gdi1	1.9607
173	Camta2	1.95965
174	Ttc14	1.95896
175	Klhl33	1.95833
176	Pkd2	1.95805
177	Pkd1	1.95474
178	Ankrd23	1.95349
179	Sipa1l3	1.95208
180	Apba1	1.95115
181	Ubxn7	1.95003
182	Man1c1	1.94906
183	Mn1	1.94616
184	Fasn	1.94476
185	Dnmt3a	1.94412
186	Ttyh2	1.94327
187	Tnrc6b	1.94318
188	Disc1	1.94279
189	Lilrb4a	1.9415
190	Rusc2	1.94124
191	Nisch	1.93667
192	Phf12	1.93405
193	Rassf3	1.93282
194	Idua	1.93224
195	Myof	1.93136
196	Abca1	1.92823
197	Atf7	1.92704
198	Cpd	1.9259
199	Fnbp1	1.92307
200	Cplane1	1.92252
201	Arhgap24	1.92231
202	Whrn	1.9203
203	Ncoa1	1.91814
204	Notch1	1.91668
205	Lrp1	1.91319
206	Katnal1	1.90983
207	Crebbp	1.90743
208	Ldlrad3	1.9067
209	Arl10	1.90498
210	Dock4	1.90436
211	Itpkb	1.90417
212	Map2k7	1.90373
213	Ahcyl2	1.90306
214	Nfatc2	1.89935
215	Cbx7	1.8968
216	Hipk2	1.89568
217	Mlxipl	1.89463
218	Fam160a2	1.89172
219	Gm6377	1.89016
220	Bach2	1.8877
221	Ankrd52	1.88728
222	Atp1a1	1.88688
223	Nxf1	1.88267
224	Tmem79	1.88143
225	Igf1r	1.88107
226	Gsto2	1.88034
227	Srsf5	1.87742
228	Fbxw5	1.87685
229	Epg5	1.87608
230	Mier2	1.87393
231	Ino80d	1.87377
232	H2bc6	1.87275
233	Cd151	1.87081
234	Atp8a2	1.87005
235	Tmem205	1.86924
236	Ddx23	1.86649
237	Megf9	1.86635
238	Fzd4	1.86472
239	Sdr39u1	1.863
240	Gpr137b	1.86267
241	Gaa	1.86188
242	1700065D16Rik	1.8597
243	Cep250	1.85957
244	Lcor	1.85912
245	Snapc4	1.8559
246	Cd101	1.85554
247	Sash1	1.8543
248	Cd22	1.85323
249	Minar1	1.85304
250	Slc23a2	1.85298
251	Arhgef12	1.85131
252	Trrap	1.85024
253	Pcyt2	1.84818
254	Fbrs	1.84763
255	Scaf4	1.84674
256	Arhgap32	1.84633
257	Zmiz1	1.84597
258	Kif21b	1.84464
259	Slc9a7	1.84457
260	Ano7	1.84333
261	Arid5b	1.84104
262	Mmp19	1.84024
263	Hpn	1.83882
264	Fmn1	1.83842
265	Akap13	1.83778
266	Herc1	1.83708
267	Helz	1.8363
268	Cdc25b	1.83455
269	Mga	1.833
270	Zgpat	1.83153
271	Rreb1	1.83102
272	Stxbp4	1.82594
273	Sap130	1.82241
274	Eea1	1.82189
275	Klf13	1.82186
276	Endov	1.82109
277	Iqsec1	1.81765
278	Cfap74	1.8176
279	Lhfpl2	1.81511
280	Sdc3	1.81404
281	Dvl3	1.81307
282	Ndor1	1.81163
283	Zbtb20	1.81162
284	Polr2a	1.80931
285	Wdr90	1.80892
286	Mafb	1.80758
287	Soga1	1.80656
288	Rnf213	1.80633
289	Smg5	1.80591
290	Slc22a17	1.80563
291	Gon4l	1.8048
292	Lpgat1	1.80419
293	Ptpn23	1.80321
294	Sfswap	1.80195
295	Abcc5	1.80182
296	Ep300	1.80171
297	Ifit2	1.80072
298	Safb	1.79963
299	Kmt2c	1.7993
300	Pnisr	1.79885
301	Sorl1	1.79843
302	4932438A13Rik	1.79719
303	Rnf169	1.79485
304	Hivep3	1.79472
305	Myo9b	1.79368
306	Ylpm1	1.79242
307	Thada	1.79216
308	Hsf1	1.79165
309	Dnase1l3	1.7915
310	Slc25a22	1.79124
311	Dna2	1.79047
312	Rere	1.79041
313	Slc38a6	1.79034
314	Hmox1	1.78939
315	Apbb2	1.7892
316	Pnn	1.78856
317	Tnrc6c	1.78823
318	Efcab14	1.78672
319	Smchd1	1.7834
320	Elp1	1.78246
321	Rexo1	1.78084
322	Ppox	1.7802
323	Lsm11	1.77935
324	Cyb5r1	1.77893
325	Vim	1.77844
326	Trim56	1.77667
327	Atf3	1.77556
328	Atxn3	1.77002
329	Olfr111	1.7691
330	Phc3	1.76789
331	Nos1ap	1.76742
332	Zbtb26	1.76704
333	Rbm47	1.76631
334	Zfp871	1.76625
335	Sntb2	1.76563
336	Zfp579	1.76542
337	Tnip2	1.76453
338	Epc1	1.76366
339	Arid1a	1.76223
340	Snx30	1.76209
341	Eif4ebp2	1.76124
342	Tmem191c	1.76102
343	Srpk3	1.76075
344	Srcap	1.76055
345	Glb1l	1.76048
346	Zfp318	1.76018
347	Mlxip	1.75897
348	Arid4a	1.75895
349	Frrs1	1.75631
350	Dync1li2	1.75616
351	Tnfaip2	1.75575
352	Sgsm2	1.75514
353	Mfhas1	1.75472
354	Mon2	1.75424
355	Dstyk	1.7531
356	Sdc4	1.75243
357	Sfi1	1.75052
358	Pkp4	1.75051
359	Ankle1	1.74921
360	Epb41l3	1.74902
361	Cds2	1.74714
362	Atxn2l	1.7464
363	Rfng	1.74572
364	Pick1	1.74511
365	Med13l	1.74495
366	Mbd5	1.74493
367	Kdm7a	1.7444
368	Pou6f1	1.74401
369	Rtl6	1.74362
370	Apoc1	1.74334
371	Gpd2	1.74287
372	Arl16	1.74253
373	Apbb3	1.7424
374	Zfp276	1.74186
375	Ly9	1.73828
376	Lrrc58	1.73797
377	Nynrin	1.73694
378	Hivep1	1.7362
379	Prpf38b	1.73556
380	Ythdc1	1.73489
381	Zfp592	1.73453
382	Relch	1.73383
383	Ndor1	1.73382
384	Ncor2	1.73378
385	Bhlhe41	1.73024
386	Znrf1	1.72992
387	Ash1l	1.72938
388	Htt	1.72837
389	Atp6v0d2	1.72726
390	Paxbp1	1.72722
391	Optn	1.72716
392	Sik2	1.72657
393	Sdk1	1.72573
394	Irs2	1.72567
395	Aff1	1.72528
396	Cdk11b	1.72502
397	Fam189b	1.7249
398	Brca1	1.72404
399	Slc25a37	1.724
400	Zfyve9	1.72365
401	Plagl2	1.72349
402	Plekhm1	1.72328
403	Arfgef2	1.72298
404	Qsox1	1.72187
405	Usp6nl	1.7212
406	Mybphl	1.7205
407	Iqgap1	1.72025
408	Atxn2	1.71936
409	Ankzf1	1.7188
410	Noxo1	1.71876
411	Cit	1.71681
412	Ap5z1	1.71675
413	Ppp1r12b	1.7151
414	Sgms1	1.71471
415	Map3k5	1.71424
416	Ms4a4a	1.71368
417	Usp45	1.71356
418	Taf15	1.71355
419	Atxn7l1	1.71291
420	4930503L19Rik	1.71278
421	Zc3h12c	1.71218
422	Fam199x	1.70982
423	Cables2	1.70765
424	Ipcef1	1.70708
425	Glg1	1.70689
426	Fam234b	1.70611
427	Rapgef1	1.70514
428	Msantd1	1.70513
429	Khnyn	1.70489
430	Map3k20	1.70485
431	Prdm1	1.70464
432	Kmt2e	1.70342
433	Ep400	1.70327
434	Specc1l	1.70295
435	Gpr157	1.70217
436	Hspb1	1.69916
437	Akap8	1.69898
438	Med14	1.69865
439	Gsk3b	1.69847
440	Ilrun	1.69826
441	Tedc1	1.69776
442	Pfkfb2	1.69742
443	Prune2	1.6969
444	Aplp2	1.69686
445	Arhgef11	1.69671
446	Zfr2	1.69671
447	Tspyl2	1.69444
448	Apc	1.69209
449	9930111J21Rik1	1.69104
450	Siae	1.69006
451	Grk3	1.6891
452	Zfp407	1.68895
453	Zfand2a	1.68886
454	Dalrd3	1.68849
455	Dennd6b	1.68833
456	Wnk1	1.68796
457	Zcchc14	1.68777
458	Prr14l	1.68735
459	Nat10	1.68725
460	Cyp4f18	1.68704
461	Nktr	1.68626
462	Miip	1.68487
463	Sun2	1.68471
464	Ccdc62	1.68455
465	Tacc2	1.68302
466	Capn15	1.6829
467	Ibtk	1.68162
468	Gnptab	1.68123
469	Vamp2	1.68051
470	Zfp335	1.6799
471	Elk4	1.67979
472	Baz2a	1.67956
473	Srrm2	1.67924
474	Tmem120b	1.67882
475	Fry	1.67859
476	H2bc8	1.67853
477	Flnb	1.67849
478	Abca2	1.67804
479	Shfl	1.67721
480	Nes	1.67577
481	Stab1	1.67518
482	Zfhx3	1.6744
483	Scly	1.6739
484	Slc38a7	1.67342
485	Slc4a7	1.67316
486	Arhgap35	1.67274
487	Cbfa2t2	1.67269
488	Usp31	1.67241
489	Frmd4a	1.67122
490	Itga5	1.67091
491	Ncoa2	1.6705
492	Braf	1.67016
493	Lrguk	1.66891
494	Nsd1	1.66844
495	Celf1	1.66834
496	Fip1l1	1.66773
497	Ankrd17	1.66771
498	Plekhm2	1.66733
499	Lmln	1.66699
500	Sec61a2	1.66681
501	Gas2l3	1.66669
502	Arglu1	1.66662
503	Plekha1	1.66651
504	Lyz2	1.66636
505	Exoc4	1.66588
506	Zfc3h1	1.66562
507	Ppp1r9a	1.6647
508	Itsn2	1.66455
509	Zfp692	1.66325
510	Shprh	1.66257
511	Cnot3	1.66244
512	Ccdc88a	1.66205
513	Tmem26	1.662
514	Gtpbp2	1.66184
515	Plin2	1.66156
516	Fbxl20	1.6615
517	Nexn	1.6614
518	Syce1l	1.65938
519	Myo9a	1.65908
520	Map11	1.65831
521	Tnfrsf11a	1.65827
522	Luzp1	1.65822
523	Brd4	1.65798
524	Slamf1	1.65762
525	Il17ra	1.65734
526	Pbx3	1.65712
527	Sat2	1.65679
528	Pln	1.65678
529	Ikbkb	1.65563
530	Camk2g	1.65546
531	Ankrd39	1.65534
532	P3h2	1.65458
533	Kif13a	1.65453
534	Aasdh	1.65437
535	AW549877	1.65411
536	Ubn1	1.65263
537	Hcfc1	1.6514
538	Ddhd1	1.65121
539	Glp2r	1.65088
540	Anxa9	1.65025
541	Cdh23	1.64892
542	Gatad2b	1.64876
543	Wdfy4	1.64843
544	Aebp2	1.64782
545	Ago2	1.64701
546	Luc7l	1.64676
547	Foxp1	1.64582
548	Gga3	1.64579
549	Vps9d1	1.645
550	Cmip	1.64445
551	Samd4b	1.64436
552	Hdgfl2	1.64384
553	Arid3b	1.64324
554	Baiap2l2	1.64143
555	Manba	1.64096
556	Col4a3bp	1.64091
557	Herc2	1.6409
558	Zswim6	1.64088
559	Cenpe	1.64078
560	Mss51	1.64078
561	Ugcg	1.64056
562	Skiv2l	1.63935
563	Kansl1	1.63904
564	Zzef1	1.63889
565	Pik3cb	1.63772
566	Usp35	1.63741
567	Stk11	1.63704
568	Cipc	1.63684
569	Larp1	1.63618
570	Scd2	1.63551
571	Katnb1	1.63453
572	6030468B19Rik	1.63453
573	Tcf25	1.6341
574	Btaf1	1.63408
575	Tsc1	1.63394
576	Stim1	1.63383
577	Usp9x	1.63344
578	Slc43a2	1.63323
579	Slc17a9	1.63314
580	Atn1	1.633
581	Usp36	1.63299
582	Ncor1	1.63279
583	6030458C11Rik	1.63259
584	Zer1	1.63243
585	Tom1l2	1.63237
586	Nf1	1.63211
587	Gripap1	1.63207
588	Sh3pxd2b	1.63196
589	Mettl17	1.63128
590	Pdxk	1.6306
591	Mapre3	1.63057
592	Vamp1	1.63049
593	Tulp4	1.62999
594	Vat1	1.6298
595	Atad2b	1.6295
596	Phtf2	1.62939
597	Castor2	1.62925
598	Atp2a1	1.62867
599	C3	1.62813
600	Tcim	1.62689
601	Rnf214	1.62675
602	Pld2	1.62518
603	Ccnl1	1.62495
604	Myo1e	1.62128
605	Proser3	1.62126
606	Stard9	1.62101
607	Per3	1.62091
608	Adssl1	1.62033
609	Tgfa	1.61964
610	Foxm1	1.61931
611	Usp1	1.61931
612	Fbrsl1	1.61816
613	Ice1	1.61813
614	4930523C07Rik	1.61804
615	Plekho2	1.618
616	Cbx5	1.61798
617	Ecm1	1.61743
618	Ddhd2	1.61718
619	Cep350	1.61668
620	Zfp516	1.61612
621	Mcoln1	1.6157
622	Nab2	1.61484
623	Dennd4c	1.61389
624	Pdgfa	1.61299
625	Ralgapa1	1.61264
626	Polr1a	1.61243
627	Ddx11	1.61209
628	Sugp2	1.61068
629	Ankhd1	1.60957
630	Cyp27a1	1.60904
631	Inpp4a	1.60847
632	Cdk16	1.60813
633	Slk	1.60779
634	Dnajb14	1.60751
635	Eif4g1	1.60557
636	Arrb1	1.60535
637	Invs	1.60381
638	Ttc8	1.60369
639	Stk11ip	1.60322
640	Cpeb2	1.60286
641	Naip6	1.60157
642	Dvl1	1.60108
643	Bcl3	1.601
644	Mef2d	1.6009
645	Mbd6	1.60046
646	Ldlrap1	1.60039
647	Mib1	1.60015
648	Huwe1	1.60008
649	Mtr	1.59886
650	Fam219a	1.59877
651	BC017158	1.59866
652	Alms1	1.5981
653	Nuak2	1.59796
654	Ppm1l	1.59785
655	Cramp1l	1.59609
656	Stx16	1.59457
657	Dennd4b	1.59389
658	Slc26a1	1.59389
659	Ranbp2	1.59383
660	Mfsd4a	1.59327
661	Zfp609	1.59322
662	Ccdc142	1.59233
663	Kifc2	1.59226
664	Pcdhga5	1.592
665	Cep164	1.59196
666	Sertad2	1.59153
667	Amotl1	1.59088
668	Phf21a	1.59041
669	Prr12	1.5903
670	Ppard	1.58999
671	Trim44	1.58989
672	Agl	1.58944
673	1700029I15Rik	1.58863
674	Dpp7	1.58853
675	Ubr5	1.58767
676	Brd8	1.58708
677	Togaram1	1.58672
678	Lats2	1.5866
679	Micall1	1.58649
680	Nrip1	1.58623
681	Kdm5b	1.58616
682	Asap1	1.58551
683	Vps37a	1.58533
684	Trim3	1.58495
685	Ubqln4	1.58438
686	Taok3	1.58412
687	Hmbox1	1.58315
688	Cdk6	1.58313
689	Arrdc1	1.58313
690	Tex2	1.58301
691	Zfp369	1.58288
692	Crispld2	1.58262
693	Lgals4	1.58235
694	Snx27	1.58225
695	Tubgcp4	1.58207
696	Cd300c	1.5818
697	Prdm4	1.58162
698	Tha1	1.58158
699	Dock1	1.58124
700	Faap100	1.5807
701	Usp40	1.58064
702	Adamts7	1.57976
703	D430042O09Rik	1.57975
704	Numa1	1.57918
705	Cxcr2	1.57861
706	Cacna1a	1.57835
707	Pign	1.57767
708	Med12	1.57737
709	Cdk18	1.57678
710	Marchf8	1.5767
711	Bcl2l11	1.5764
712	Zrsr2	1.57633
713	Rif1	1.5759
714	Pde4dip	1.57532
715	Rassf4	1.57479
716	Mdc1	1.57435
717	Creb3l2	1.57358
718	Cntrl	1.57335
719	Pofut1	1.5728
720	Akap9	1.57276
721	Cep192	1.57263
722	Fabp5	1.57237
723	Fbxo42	1.57233
724	Zfp956	1.57215
725	Wwp1	1.57118
726	Tiam1	1.57007
727	Kdm2a	1.56994
728	Plxna4	1.56954
729	Zeb2	1.569
730	Tmem170b	1.56881
731	Oprm1	1.56856
732	Abcg1	1.56811
733	Smarca2	1.56779
734	Ap2b1	1.56767
735	Szt2	1.56767
736	Prrc2c	1.5662
737	Dhx8	1.56552
738	Pnma2	1.56509
739	Frs3	1.56499
740	Ppp1r12c	1.56492
741	Arhgef4	1.56491
742	Birc6	1.56459
743	1700094D03Rik	1.56449
744	Soat1	1.56442
745	Acap2	1.56435
746	Unk	1.56431
747	Rcor1	1.56351
748	Atp2b1	1.5632
749	Fastk	1.56288
750	Ptchd1	1.56282
751	Cntnap1	1.56226
752	Plekhg2	1.56158
753	Usp32	1.56098
754	Megf8	1.56096
755	Osgin1	1.56089
756	Ssh2	1.56056
757	Slc7a1	1.56038
758	Satb1	1.55907
759	Usp49	1.55907
760	Larp4	1.55754
761	Rnf144b	1.55742
762	Rev3l	1.55635
763	Tmem104	1.55631
764	Mpeg1	1.55603
765	Knstrn	1.55592
766	Camk1d	1.55591
767	Ppp1r3b	1.55548
768	Lnpep	1.5553
769	Ralgds	1.55482
770	Dse	1.55464
771	Naa40	1.55451
772	Slc9a1	1.55436
773	Slc35e2	1.55432
774	Palb2	1.55425
775	Golim4	1.55395
776	Pbrm1	1.5538
777	Prox1	1.55373
778	Sema6c	1.55366
779	Zfp512b	1.5531
780	Lonrf3	1.55309
781	Sars2	1.5528
782	Deptor	1.55133
783	Bod1l	1.55116
784	Emc1	1.55098
785	Mertk	1.55017
786	Meis3	1.55013
787	Thoc2l	1.55008
788	R3hdm2	1.54965
789	Phf2	1.54963
790	Sbf1	1.54955
791	Rnf123	1.54953
792	Hectd4	1.54908
793	Gm14322	1.54758
794	Pcdhgb4	1.54732
795	Usp12	1.5473
796	Ip6k1	1.54696
797	Gpr162	1.54689
798	Zfp292	1.54679
799	Bahcc1	1.54629
800	Zscan26	1.54569
801	Tbc1d4	1.54495
802	Ints7	1.54487
803	Rnpepl1	1.5447
804	Fndc3a	1.54429
805	Ccp110	1.54421
806	Ogt	1.54393
807	Tmem265	1.54358
808	Kif19a	1.54308
809	Gse1	1.54296
810	Eml6	1.54292
811	Ulk3	1.54285
812	Celf2	1.54272
813	Ncoa6	1.54257
814	Hipk1	1.54221
815	Catsperg1	1.54202
816	Rab24	1.54152
817	Mfsd13a	1.54101
818	Dnaaf5	1.54078
819	Ubr2	1.54049
820	Trp53inp2	1.54034
821	Slf2	1.54025
822	Nlrp1b	1.5402
823	Dhdh	1.53992
824	Zfp641	1.53987
825	Ttc19	1.53969
826	Rad9b	1.53941
827	Gapdhs	1.53937
828	D3Ertd751e	1.53873
829	Rlf	1.53847
830	Elac1	1.53845
831	Cd59a	1.53821
832	Pot1b	1.53804
833	Myef2	1.53804
834	Ccdc78	1.53741
835	Rasa4	1.53706
836	Plcg1	1.53706
837	Ogn	1.5366
838	Simc1	1.53647
839	Zbtb7a	1.53631
840	Cnot7	1.53585
841	Npnt	1.53572
842	Ube2i	1.53553
843	Fam53b	1.53504
844	Mthfr	1.535
845	Myl6b	1.53488
846	Tmem198b	1.53476
847	Spred2	1.5344
848	Zmynd15	1.533
849	Dok2	1.53291
850	Ltbp3	1.53251
851	Git2	1.53197
852	Zfp866	1.53196
853	Zbed4	1.53155
854	Sltm	1.531
855	Nfic	1.53088
856	Mark2	1.5308
857	Eif4g3	1.53057
858	Mindy1	1.53038
859	Fndc3b	1.52998
860	Lacc1	1.52963
861	Pld3	1.52927
862	Lsr	1.52905
863	CN725425	1.52875
864	Aak1	1.52869
865	Znfx1	1.52837
866	Rbm26	1.52789
867	Tmem8b	1.52774
868	Adcy9	1.52723
869	Efhc1	1.52712
870	Chd8	1.52693
871	Dst	1.52683
872	Dhx33	1.52608
873	Depdc5	1.52596
874	Tet1	1.52579
875	Spg11	1.52566
876	Clcn7	1.52532
877	Akna	1.52522
878	Nvl	1.52516
879	Atxn1	1.52504
880	Aggf1	1.52501
881	Mon1b	1.52483
882	Hectd1	1.52466
883	Lrrk1	1.52396
884	Fam193b	1.52348
885	Slc38a1	1.52302
886	Fat3	1.52215
887	Cd247	1.52182
888	Itgax	1.5218
889	Sv2a	1.52098
890	Ulk2	1.52079
891	Mycbp2	1.52017
892	Tmem245	1.5195
893	Virma	1.51919
894	Rnasel	1.51851
895	Itch	1.51838
896	Rbbp6	1.51837
897	Zfp319	1.51824
898	Bcl9l	1.51809
899	Plekhh3	1.51781
900	Noct	1.51773
901	Dicer1	1.51763
902	Dync1h1	1.51733
903	Bmpr1a	1.5172
904	Sh2b3	1.51697
905	Fam53c	1.51647
906	Kif13b	1.51634
907	Hspa1b	1.5163
908	Ppp1r3f	1.5162
909	Vps13c	1.5159
910	Ralgapb	1.51585
911	Ppip5k1	1.51508
912	Poli	1.51477
913	Sbno1	1.51444
914	Man2a2	1.51439
915	Pum1	1.51348
916	Aqp3	1.51334
917	Gbp9	1.51331
918	Fnbp1l	1.513
919	Eif2ak4	1.51289
920	Rubcn	1.51286
921	Mlh1	1.51266
922	C5ar1	1.51264
923	Ier5l	1.51259
924	Natd1	1.51257
925	Flcn	1.5124
926	Galnt7	1.512
927	Fryl	1.51199
928	Ubp1	1.51177
929	Gramd1a	1.51176
930	Acvr2b	1.51176
931	Zcchc7	1.51142
932	Ablim1	1.5114
933	Ids	1.51102
934	Dnah2	1.5108
935	Nfat5	1.5106
936	Fzd7	1.51032
937	Tbc1d24	1.5099
938	Slc5a3	1.50898
939	Pcnx	1.50896
940	Spire1	1.50896
941	Selenon	1.50887
942	Cracr2a	1.50806
943	Susd6	1.50803
944	Tagap1	1.50758
945	Zfp326	1.50717
946	Zc3h7a	1.507
947	Mast3	1.50689
948	Vps37c	1.50662
949	Gdf11	1.5066
950	Ints2	1.5066
951	Sipa1l2	1.50611
952	Sos2	1.50472
953	Pml	1.50448
954	Furin	1.50402
955	Slc1a5	1.50306
956	N4bp1	1.50292
957	Tbl1xr1	1.50254
958	Rnf44	1.50231
959	Fbxl18	1.50228
960	Mbtps2	1.50218
961	Usp19	1.50205
962	Hif1a	1.5019
963	Fbxw7	1.50139
964	Ppp1r12a	1.50128
965	Pde4a	1.50111
966	Cdc37l1	1.5008
967	Dctd	1.50077
968	Wfdc17	1.50065
969	Cflar	1.50021
970	Map3k4	1.50004
971	Kmt5b	1.49999
972	Adgrl1	1.49979
973	Nol4l	1.49978
974	Usp25	1.49951
975	Ticam1	1.49926
976	Tnfrsf14	1.49923
977	Rbak	1.49907
978	4931414P19Rik	1.49884
979	Sumo2	1.49882
980	Pip5k1c	1.49873
981	Bcl7a	1.4985
982	Fbxo45	1.49843
983	Slc2a1	1.49842
984	Carm1	1.4983
985	Pou2f1	1.49819
986	Edem3	1.4981
987	Rbm12b2	1.49752
988	Fgd3	1.49748
989	Fam160b1	1.49733
990	Chuk	1.4971
991	Rxra	1.49699
992	Zfp384	1.4966
993	Dip2b	1.49627
994	Rad50	1.49607
995	Rfx7	1.49586
996	Adam33	1.49557
997	C2cd3	1.49556
998	1700088E04Rik	1.49535
999	Mt2	1.49511
