# Supplementary material for: ARG1-expressing microglia show a distinct molecular signature and modulate postnatal development and function of the mouse brain
Source: Nat Neurosci. 2023 May 11;26(6):1008–20. doi: 10.1038/s41593-023-01326-3 (PMC10244174; doi:10.1038/s41593-023-01326-3)
Supplement: Source Data Extended Data Fig. 8 — Statistical source data. [file 41593_2023_1326_MOESM18_ESM.xlsx]

## Sheet: Ext. Data Fig. 8a
Extended Data Fig. 8a (Relative ARG1+ microglia number)
	Females		Males			ANOVA summary							Number of families	1
Sample	Arg1-control	Arg1-cKO	Arg1-control	Arg1-cKO		F	151.8						Number of comparisons per family	6
Animal 1	790	0	732	0		P value	<0.0001						Alpha	0.05
Animal 2	642	0	605	65		P value summary	****
Animal 3	742	0	648	85		Significant diff. among means (P < 0.05)?	Yes						Bonferroni's multiple comparisons test	Mean Diff.	95.00% CI of diff.	Significant?	Summary	Adjusted P Value
						R squared	0.9827						Ctl/F vs. cKO/F	724.7	570.1 to 879.3	Yes	****	<0.0001	A-B
													Ctl/F vs. Ctl/M	63	-91.60 to 217.6	No	ns	>0.9999	A-C
						Brown-Forsythe test							Ctl/F vs. cKO/M	674.7	520.1 to 829.3	Yes	****	<0.0001	A-D
						F (DFn, DFd)	1.063 (3, 8)						cKO/F vs. Ctl/M	-661.7	-816.3 to -507.1	Yes	****	<0.0001	B-C
						P value	0.417						cKO/F vs. cKO/M	-50	-204.6 to 104.6	No	ns	>0.9999	B-D
						P value summary	ns						Ctl/M vs. cKO/M	611.7	457.1 to 766.3	Yes	****	<0.0001	C-D
						Are SDs significantly different (P < 0.05)?	No
													Test details	Mean 1	Mean 2	Mean Diff.	SE of diff.	n1	n2	t	DF
						Bartlett's test							Ctl/F vs. cKO/F	724.7	0	724.7	44.44	3	3	16.31	8
						Bartlett's statistic (corrected)							Ctl/F vs. Ctl/M	724.7	661.7	63	44.44	3	3	1.418	8
						P value							Ctl/F vs. cKO/M	724.7	50	674.7	44.44	3	3	15.18	8
						P value summary							cKO/F vs. Ctl/M	0	661.7	-661.7	44.44	3	3	14.89	8
						Are SDs significantly different (P < 0.05)?							cKO/F vs. cKO/M	0	50	-50	44.44	3	3	1.125	8
													Ctl/M vs. cKO/M	661.7	50	611.7	44.44	3	3	13.76	8
						ANOVA table	SS	DF	MS	F (DFn, DFd)	P value
						Treatment (between columns)	1349044	3	449681	F (3, 8) = 151.8	P<0.0001
						Residual (within columns)	23697	8	2962
						Total	1372741	11
						Model comparison	SS	DF	Probability it is correct
						Null H. All population means identical	1372741	11	0.00000405%
						Alternative H: Distinct population means	23697	8	100%
						Ratio of probabilities			0
						Difference in AICc			34.04
						Data summary
						Number of treatments (columns)	4
						Number of values (total)	12

## Sheet: Ext. Data Fig. 8b, 8c, 8d
		Ext. Data Fig. 8b			Ext. Data Fig. 8c			Ext. Data Fig. 8d
		GAL3+ / IBA1+ cells in BF			CLEC7A+ / IBA1+ cells in BF			CD68 mean intensity in ARG1+ microglia
	Sample	Arg1-control	Arg1-cKO		Arg1-control	Arg1-cKO		Arg1-control	Arg1-cKO
	Female 1	24.5524	62.3077		38.8889	66.6667		47.2499	29.5079
	Female 2	44.4362	62.963		41.6667	53.9682		43.1147	53.5604
	Female 3	78.8779	64.1509		38.0435	43.1035		55.5895	80.326
	Female 4	49.5283	48		48.4211	31.3433		93.3606	99.2818
Test for normal distribution
Shapiro-Wilk test
W		0.9649	0.7234		0.8681	0.996		0.8166	0.9812
P value		0.8096	0.0211		0.2903	0.9856		0.1355	0.9091
Passed normality test (alpha=0.05)?		Yes	No		Yes	Yes		Yes	Yes
P value summary		ns	*		ns	ns		ns	ns
Number of values		4	4		4	4		4	4
Unpaired t test
P value					0.4089	0.4089		0.7701	0.7701
P value summary					ns	ns		ns	ns
Significantly different (P < 0.05)?					No	No		No	No
One- or two-tailed P value?					Two-tailed	Two-tailed		Two-tailed	Two-tailed
t, df					t=0.8877, df=6	t=0.8877, df=6		t=0.3057, df=6	t=0.3057, df=6
How big is the difference?
Mean of column A					41.76	41.76		59.83	59.83
Mean of column B					48.77	48.77		65.67	65.67
Difference between means (B - A) ± SEM					7.015 ± 7.903	7.015 ± 7.903		5.840 ± 19.10	5.840 ± 19.10
95% confidence interval					-12.32 to 26.35	-12.32 to 26.35		-40.90 to 52.58	-40.90 to 52.58
R squared (eta squared)					0.1161	0.1161		0.01534	0.01534
F test to compare variances
F, DFn, Dfd					10.28, 3, 3	10.28, 3, 3		1.772, 3, 3	1.772, 3, 3
P value					0.0872	0.0872		0.6502	0.6502
P value summary					ns	ns		ns	ns
Significantly different (P < 0.05)?					No	No		No	No
Data analyzed
Sample size, column A					4	4		4	4
Sample size, column B					4	4		4	4
Mann Whitney test
P value		0.4857	0.4857
Exact or approximate P value?		Exact	Exact
P value summary		ns	ns
Significantly different (P < 0.05)?		No	No
One- or two-tailed P value?		Two-tailed	Two-tailed
Sum of ranks in column A,B		15 , 21	15 , 21
Mann-Whitney U		5	5
Difference between medians
Median of column A		46.98, n=4	46.98, n=4
Median of column B		62.64, n=4	62.64, n=4
Difference: Actual		15.65	15.65
Difference: Hodges-Lehmann		14.03	14.03
