# Supplementary material for: ARG1-expressing microglia show a distinct molecular signature and modulate postnatal development and function of the mouse brain
Source: Nat Neurosci. 2023 May 11;26(6):1008–20. doi: 10.1038/s41593-023-01326-3 (PMC10244174; doi:10.1038/s41593-023-01326-3)
Supplement: Source Data Extended Data Fig. 9 — Statistical source data. [file 41593_2023_1326_MOESM19_ESM.xlsx]

## Sheet: Ext. Data Fig. 9a
		Extented Data Fig. 9a
		Open field - Distance in center (Fig. 5c)			Open field - Distance in border (Fig. 5c)				Open field - Distance in center (Fig. 5c)			Open field - Distance in border (Fig. 5c)
	Sample	Arg1-control	Arg1-cKO		Arg1-control	Arg1-cKO		Sample	Arg1-control	Arg1-cKO		Arg1-control	Arg1-cKO
	Female 1	9.34	6.86		90.66	93.14		Male 1	6.28148	3.15793		93.7185	96.8421
	Female 2	7.89	10.49		92.11	89.51		Male 2	2.72236	8.26045		97.2776	91.7395
	Female 3	15.19	4.27		84.81	95.73		Male 3	6.65324	12.209		93.3468	87.791
	Female 4	8.8	11.97		91.2	88.03		Male 4	12.5261	6.50708		87.474	93.4929
	Female 5	4.2	11.75		95.8	88.25		Male 5	6.90022	14.8398		93.0998	85.1602
	Female 6	7.11	19.74		92.89	80.26		Male 6	6.9645	15.6312		93.0355	84.3688
	Female 7	13.52	5.08		86.48	94.92		Male 7	9.64193			90.3581
	Female 8	21.73	12.23		78.27	87.77		Male 8	18.0117			81.9883
	Female 9	22.54	6.37		77.46	93.63
	Female 10	19.6			80.4
Test for normal distribution									0.8955	0.9398		0.8955	0.9398
Shapiro-Wilk test									0.2631	0.6577		0.2631	0.6577
W		0.9171	0.9041		0.9171	0.9041			Yes	Yes		Yes	Yes
P value		0.3334	0.2767		0.3334	0.2767			ns	ns		ns	ns
Passed normality test (alpha=0.05)?		Yes	Yes		Yes	Yes			8	6		8	6
P value summary		ns	ns		ns	ns
Number of values		10	9		10	9
									0.6019	0.6019		0.6019	0.6019
Unpaired t test									ns	ns		ns	ns
P value		0.2565	0.2565		0.2565	0.2565			No	No		No	No
P value summary		ns	ns		ns	ns			Two-tailed	Two-tailed		Two-tailed	Two-tailed
Significantly different (P < 0.05)?		No	No		No	No			t=0.5357, df=12	t=0.5357, df=12		t=0.5357, df=12	t=0.5357, df=12
One- or two-tailed P value?		Two-tailed	Two-tailed		Two-tailed	Two-tailed
t, df		t=1.174, df=17	t=1.174, df=17		t=1.174, df=17	t=1.174, df=17
									8.713	8.713		91.29	91.29
How big is the difference?									10.1	10.1		89.9	89.9
Mean of column A		12.99	12.99		87.01	87.01			1.388 ± 2.591	1.388 ± 2.591		-1.388 ± 2.591	-1.388 ± 2.591
Mean of column B		9.862	9.862		90.14	90.14			-4.258 to 7.034	-4.258 to 7.034		-7.034 to 4.258	-7.034 to 4.258
Difference between means (B - A) ± SEM		-3.130 ± 2.665	-3.130 ± 2.665		3.130 ± 2.665	3.130 ± 2.665			0.02336	0.02336		0.02336	0.02336
95% confidence interval		-8.753 to 2.494	-8.753 to 2.494		-2.494 to 8.753	-2.494 to 8.753
R squared (eta squared)		0.07502	0.07502		0.07502	0.07502
									1.107, 5, 7	1.107, 5, 7		1.107, 5, 7	1.107, 5, 7
F test to compare variances									0.8688	0.8688		0.8688	0.8688
F, DFn, Dfd		1.831, 9, 8	1.831, 9, 8		1.831, 9, 8	1.831, 9, 8			ns	ns		ns	ns
P value		0.4064	0.4064		0.4064	0.4064			No	No		No	No
P value summary		ns	ns		ns	ns
Significantly different (P < 0.05)?		No	No		No	No
									8	8		8	8
Data analyzed									6	6		6	6
Sample size, column A		10	10		10	10
Sample size, column B		9	9		9	9

## Sheet: Ext. Data Fig. 9b
		Extended Data Fig. 9b (Rotarod - # falls)
		Training 1			Training 2			Training 3			Training 4			Test			Sample	Training 1			Training 2			Training 3			Training 4			Test
	Sample	Arg1-control	Arg1-cKO		Arg1-control	Arg1-cKO		Arg1-control	Arg1-cKO		Arg1-control	Arg1-cKO		Arg1-control	Arg1-cKO		Male 1	Arg1-control	Arg1-cKO		Arg1-control	Arg1-cKO		Arg1-control	Arg1-cKO		Arg1-control	Arg1-cKO		Arg1-control	Arg1-cKO
	Female 1	5	7		3	11		3	10		5	15		1	6		Male 2	6	5		7	2		5	1		5	0		4	0
	Female 2	11	9		5	5		3	4		3	1		2	8		Male 3	5	7		5	5		2	6		2	2		7	5
	Female 3	7	9		3	10		2	10		1	6		0	8		Male 4	6	6		5	6		3	4		2	3		2	1
	Female 4	8	3		8	1		6	7		10	3		7	4		Male 5	7	0		6	0		4	0		7	0		3	0
	Female 5	2	3		1	1		0	1		0	2		1	0		Male 6	1	2		2	4		4	5		4	2		3	3
	Female 6	10	10		9	11		8	9		11	9		3	10		Male 7	4	1		0	2		0	0		3	1		0	2
	Female 7	7	10		7	6		8	4		8	3		5	3		Male 8	11			7			3			9			1
	Female 8	7	5		8	7		8	6		9	5		6	6			4			4			4			3			6
	Female 9	9	8		11	4		9	6		7	1		5	2
	Female 10	2			2			2			2			0
Test for normal distribution
Shapiro-Wilk test																		0.9457	0.9171		0.9056	0.9576		0.8965	0.8643		0.8828	0.9067		0.9629	0.9124
W		0.9211	0.8645		0.9418	0.9085		0.8837	0.9376		0.9364	0.8414		0.9074	0.9723			0.6681	0.4844		0.3239	0.8009		0.2686	0.2044		0.2003	0.415		0.8371	0.4522
P value		0.3666	0.1073		0.5728	0.3055		0.1438	0.5568		0.5139	0.0599		0.2634	0.9136			Yes	Yes		Yes	Yes		Yes	Yes		Yes	Yes		Yes	Yes
Passed normality test (alpha=0.05)?		Yes	Yes		Yes	Yes		Yes	Yes		Yes	Yes		Yes	Yes			ns	ns		ns	ns		ns	ns		ns	ns		ns	ns
P value summary		ns	ns		ns	ns		ns	ns		ns	ns		ns	ns			8	6		8	6		8	6		8	6		8	6
Number of values		10	9		10	9		10	9		10	9		10	9
Unpaired t test																		0.2227	0.2227		0.3161	0.3161		0.6913	0.6913		0.0184	0.0184		0.2572	0.2572
P value		0.8203	0.8203		0.7578	0.7578		0.3362	0.3362		0.7621	0.7621		0.1144	0.1144			ns	ns		ns	ns		ns	ns		*	*		ns	ns
P value summary		ns	ns		ns	ns		ns	ns		ns	ns		ns	ns			No	No		No	No		No	No		Yes	Yes		No	No
Significantly different (P < 0.05)?		No	No		No	No		No	No		No	No		No	No			Two-tailed	Two-tailed		Two-tailed	Two-tailed		Two-tailed	Two-tailed		Two-tailed	Two-tailed		Two-tailed	Two-tailed
One- or two-tailed P value?		Two-tailed	Two-tailed		Two-tailed	Two-tailed		Two-tailed	Two-tailed		Two-tailed	Two-tailed		Two-tailed	Two-tailed			t=1.286, df=12	t=1.286, df=12		t=1.046, df=12	t=1.046, df=12		t=0.4069, df=12	t=0.4069, df=12		t=2.726, df=12	t=2.726, df=12		t=1.190, df=12	t=1.190, df=12
t, df		t=0.2307, df=17	t=0.2307, df=17		t=0.3134, df=17	t=0.3134, df=17		t=0.9897, df=17	t=0.9897, df=17		t=0.3076, df=17	t=0.3076, df=17		t=1.664, df=17	t=1.664, df=17
How big is the difference?																		5.5	5.5		4.5	4.5		3.125	3.125		4.375	4.375		3.25	3.25
Mean of column A		6.8	6.8		5.7	5.7		4.9	4.9		5.6	5.6		3	3			3.5	3.5		3.167	3.167		2.667	2.667		1.333	1.333		1.833	1.833
Mean of column B		7.111	7.111		6.222	6.222		6.333	6.333		5	5		5.222	5.222			-2.000 ± 1.555	-2.000 ± 1.555		-1.333 ± 1.275	-1.333 ± 1.275		-0.4583 ± 1.126	-0.4583 ± 1.126		-3.042 ± 1.116	-3.042 ± 1.116		-1.417 ± 1.191	-1.417 ± 1.191
Difference between means (B - A) ± SEM		0.3111 ± 1.349	0.3111 ± 1.349		0.5222 ± 1.667	0.5222 ± 1.667		1.433 ± 1.448	1.433 ± 1.448		-0.6000 ± 1.951	-0.6000 ± 1.951		2.222 ± 1.335	2.222 ± 1.335			-5.388 to 1.388	-5.388 to 1.388		-4.110 to 1.444	-4.110 to 1.444		-2.913 to 1.996	-2.913 to 1.996		-5.472 to -0.6109	-5.472 to -0.6109		-4.011 to 1.178	-4.011 to 1.178
95% confidence interval		-2.535 to 3.157	-2.535 to 3.157		-2.994 to 4.038	-2.994 to 4.038		-1.622 to 4.489	-1.622 to 4.489		-4.715 to 3.515	-4.715 to 3.515		-0.5948 to 5.039	-0.5948 to 5.039			0.1211	0.1211		0.08358	0.08358		0.01361	0.01361		0.3825	0.3825		0.1055	0.1055
R squared (eta squared)		0.00312	0.00312		0.005743	0.005743		0.05448	0.05448		0.005535	0.005535		0.1401	0.1401
F test to compare variances																		1.002, 5, 7	1.002, 5, 7		1.208, 7, 5	1.208, 7, 5		2.931, 5, 7	2.931, 5, 7		4.274, 7, 5	4.274, 7, 5		1.498, 7, 5	1.498, 7, 5
F, DFn, Dfd		1.182, 9, 8	1.182, 9, 8		1.339, 8, 9	1.339, 8, 9		1.140, 9, 8	1.140, 9, 8		1.330, 8, 9	1.330, 8, 9		1.567, 8, 9	1.567, 8, 9			0.961	0.961		0.8645	0.8645		0.1934	0.1934		0.129	0.129		0.6784	0.6784
P value		0.8246	0.8246		0.6694	0.6694		0.8641	0.8641		0.6765	0.6765		0.5168	0.5168			ns	ns		ns	ns		ns	ns		ns	ns		ns	ns
P value summary		ns	ns		ns	ns		ns	ns		ns	ns		ns	ns			No	No		No	No		No	No		No	No		No	No
Significantly different (P < 0.05)?		No	No		No	No		No	No		No	No		No	No
Data analyzed																		8	8		8	8		8	8		8	8		8	8
Sample size, column A		10	10		10	10		10	10		10	10		10	10			6	6		6	6		6	6		6	6		6	6
Sample size, column B		9	9		9	9		9	9		9	9		9	9

## Sheet: Ext. Data Fig. 9c
		Extended Data Fig. 9c (Rotarod - fall latency)
		Training 1			Training 2			Training 3			Training 4			Test				Training 1			Training 2			Training 3			Training 4			Test
	Sample	Arg1-control	Arg1-cKO		Arg1-control	Arg1-cKO		Arg1-control	Arg1-cKO		Arg1-control	Arg1-cKO		Arg1-control	Arg1-cKO		Sample	Arg1-control	Arg1-cKO		Arg1-control	Arg1-cKO		Arg1-control	Arg1-cKO		Arg1-control	Arg1-cKO		Arg1-control	Arg1-cKO
	Female 1	91.2	4.2		249.6	87.6		13.8	67.8		133.2	66.6		270	8.4		Male 1	35.4	130.2		135.6	123.6		90.6	214.2		186	300		184.8	300
	Female 2	88.8	10.8		154.8	147		181.2	202.2		142.2	253.8		250.2	86.4		Male 2	190.2	191.4		82.8	124.2		214.2	6.6		250.2	89.4		192.6	87
	Female 3	14.4	84		187.8	90.6		254.4	92.4		243.6	132		300	148.8		Male 3	132.6	144		152.4	144.6		203.4	4.2		207	201.6		259.8	246
	Female 4	139.2	28.8		130.2	210.6		155.4	166.2		91.8	154.8		135	138.6		Male 4	191.4	210		241.2	180.6		135.6	300		183	300		184.2	300
	Female 5	142.2	186		240.6	269.4		300	243.6		300	252		244.2	300		Male 5	213.6	240.6		300	148.2		300	144		202.2	153.6		300	148.8
	Female 6	95.4	19.8		68.4	85.8		126	33		121.2	144		82.2	78.6		Male 6	147	151.2		89.4	213		184.2	300		75.6	197.4		244.8	151.8
	Female 7	151.8	78		88.8	150		91.2	132.6		123.6	180.6		155.4	192		Male 7	87.6			184.2			215.4			211.8			155.4
	Female 8	67.8	189		130.2	129		156	204.6		144	187.2		154.2	183.6		Male 8	151.2			213			67.8			251.4			120.6
	Female 9	5.4	69.6		190.2	132		153	201.6		153.6	255		144.6	213
	Female 10	180			205.8			6			84.6			63.6
Test for normal distribution
Shapiro-Wilk test
W		0.9409	0.8425		0.9584	0.8691		0.9485	0.9329		0.8257	0.9158		0.9277	0.9851			0.9346	0.933		0.9623	0.888		0.9527	0.8616		0.8278	0.9174		0.963	0.8888
P value		0.5629	0.0616		0.767	0.1203		0.6505	0.5096		0.0297	0.3583		0.4259	0.9854			0.5586	0.6038		0.8317	0.3078		0.7387	0.1946		0.0563	0.4871		0.8378	0.3122
Passed normality test (alpha=0.05)?		Yes	Yes		Yes	Yes		Yes	Yes		No	Yes		Yes	Yes			Yes	Yes		Yes	Yes		Yes	Yes		Yes	Yes		Yes	Yes
P value summary		ns	ns		ns	ns		ns	ns		*	ns		ns	ns			ns	ns		ns	ns		ns	ns		ns	ns		ns	ns
Number of values		10	9		10	9		10	9		10	9		10	9			8	6		8	6		8	6		8	6		8	6
Unpaired t test
P value		0.4419	0.4419		0.486	0.486		0.8851	0.8851					0.4437	0.4437			0.254	0.254		0.576	0.576		0.7955	0.7955		0.7672	0.7672		0.9936	0.9936
P value summary		ns	ns		ns	ns		ns	ns					ns	ns			ns	ns		ns	ns		ns	ns		ns	ns		ns	ns
Significantly different (P < 0.05)?		No	No		No	No		No	No					No	No			No	No		No	No		No	No		No	No		No	No
One- or two-tailed P value?		Two-tailed	Two-tailed		Two-tailed	Two-tailed		Two-tailed	Two-tailed					Two-tailed	Two-tailed			Two-tailed	Two-tailed		Two-tailed	Two-tailed		Two-tailed	Two-tailed		Two-tailed	Two-tailed		Two-tailed	Two-tailed
t, df		t=0.7874, df=17	t=0.7874, df=17		t=0.7121, df=17	t=0.7121, df=17		t=0.1466, df=17	t=0.1466, df=17					t=0.7842, df=17	t=0.7842, df=17			t=1.198, df=12	t=1.198, df=12		t=0.5749, df=12	t=0.5749, df=12		t=0.2650, df=12	t=0.2650, df=12		t=0.3028, df=12	t=0.3028, df=12		t=0.008251, df=12	t=0.008251, df=12
How big is the difference?
Mean of column A		97.62	97.62		164.6	164.6		143.7	143.7					179.9	179.9			143.6	143.6		174.8	174.8		176.4	176.4		195.9	195.9		205.3	205.3
Mean of column B		74.47	74.47		144.7	144.7		149.3	149.3					149.9	149.9			177.9	177.9		155.7	155.7		161.5	161.5		207	207		205.6	205.6
Difference between means (B - A) ± SEM		-23.15 ± 29.41	-23.15 ± 29.41		-19.97 ± 28.05	-19.97 ± 28.05		5.633 ± 38.41	5.633 ± 38.41					-30.01 ± 38.26	-30.01 ± 38.26			34.28 ± 28.61	34.28 ± 28.61		-19.13 ± 33.27	-19.13 ± 33.27		-14.90 ± 56.22	-14.90 ± 56.22		11.10 ± 36.66	11.10 ± 36.66		0.3250 ± 39.39	0.3250 ± 39.39
95% confidence interval		-85.19 to 38.89	-85.19 to 38.89		-79.15 to 39.20	-79.15 to 39.20		-75.41 to 86.68	-75.41 to 86.68					-110.7 to 50.72	-110.7 to 50.72			-28.06 to 96.61	-28.06 to 96.61		-91.61 to 53.36	-91.61 to 53.36		-137.4 to 107.6	-137.4 to 107.6		-68.77 to 90.97	-68.77 to 90.97		-85.49 to 86.14	-85.49 to 86.14
R squared (eta squared)		0.03519	0.03519		0.02897	0.02897		0.001263	0.001263					0.03491	0.03491			0.1068	0.1068		0.0268	0.0268		0.00582	0.00582		0.007584	0.007584		5.673e-06	5.673e-06
F test to compare variances
F, DFn, Dfd		1.497, 8, 9	1.497, 8, 9		1.012, 8, 9	1.012, 8, 9		1.659, 9, 8	1.659, 9, 8					1.115, 8, 9	1.115, 8, 9			1.877, 7, 5	1.877, 7, 5		4.613, 7, 5	4.613, 7, 5		3.169, 5, 7	3.169, 5, 7		2.254, 5, 7	2.254, 5, 7		2.294, 5, 7	2.294, 5, 7
P value		0.5594	0.5594		0.9762	0.9762		0.4873	0.4873					0.8669	0.8669			0.5061	0.5061		0.1114	0.1114		0.1646	0.1646		0.3189	0.3189		0.309	0.309
P value summary		ns	ns		ns	ns		ns	ns					ns	ns			ns	ns		ns	ns		ns	ns		ns	ns		ns	ns
Significantly different (P < 0.05)?		No	No		No	No		No	No					No	No			No	No		No	No		No	No		No	No		No	No
Data analyzed
Sample size, column A		10	10		10	10		10	10					10	10			8	8		8	8		8	8		8	8		8	8
Sample size, column B		9	9		9	9		9	9					9	9			6	6		6	6		6	6		6	6		6	6
Mann Whitney test
P value											0.1895	0.1895
Exact or approximate P value?											Exact	Exact
P value summary											ns	ns
Significantly different (P < 0.05)?											No	No
One- or two-tailed P value?											Two-tailed	Two-tailed
Sum of ranks in column A,B											83.50 , 106.5	83.50 , 106.5
Mann-Whitney U											28.5	28.5
Difference between medians
Median of column A											137.7, n=10	137.7, n=10
Median of column B											180.6, n=9	180.6, n=9
Difference: Actual											42.9	42.9
Difference: Hodges-Lehmann											33.6	33.6

## Sheet: Ext. Data Fig. 9d (females)
		Extended Data Fig. 9d (Y maze - females)																			Raw data
		Entries in zone 1 (%)			Entries in zone 2 (%)			Entries in zone 3 (%)			Total arm entries			Alternation triplet			Alternation triplet (%)				Entries in zone 1			Entries in zone 2			Entries in zone 3
	Sample	Arg1-control	Arg1-cKO		Arg1-control	Arg1-cKO		Arg1-control	Arg1-cKO		Arg1-control	Arg1-cKO		Arg1-control	Arg1-cKO		Arg1-control	Arg1-cKO		Sample	Arg1-control	Arg1-cKO		Arg1-control	Arg1-cKO		Arg1-control	Arg1-cKO
	Female 1	40	33.3333		24	33.3333		36	33.3333		25	45		6	12		72	80		Female 1	10	15		6	15		9	15
	Female 2	40	44		20	32		40	24		20	25		4	5		60	60		Female 2	8	11		4	8		8	6
	Female 3	38.8889	34.7826		22.2222	30.4348		38.8889	34.7826		18	23		4	6		66.67	78.26		Female 3	7	8		4	7		7	8
	Female 4	45.4545	33.3333		18.1818	33.3333		36.3636	33.3333		11	18		2	6		54.55	100		Female 4	5	6		2	6		4	6
	Female 5	44.1176	38.4615		29.4118	26.9231		26.4706	34.6154		34	26		9	7		79.41	80.77		Female 5	15	10		10	7		9	9
	Female 6	38.4615	40.9091		26.9231	31.8182		34.6154	27.2727		26	22		7	5		80.77	68.18		Female 6	10	9		7	7		9	6
	Female 7	32.5	34.4828		37.5	31.0345		30	34.4828		40	29		11	8		82.5	82.76		Female 7	13	10		15	9		12	10
	Female 8	36	43.3333		32	30		32	26.6667		25	30		6	7		72	70		Female 8	9	13		8	9		8	8
	Female 9	31.8182	40		40.9091	31.4286		27.2727	28.5714		22	35		5	9		68.18	77.14		Female 9	7	14		9	11		6	10
	Female 10	36.1111			38.8889			25			36			9			75			Female 10	13			14			9
	Female 11	42.8571			40			17.1429			35			6			51.43			Female 11	15			14			6
Test for normal distribution
Shapiro-Wilk test
W		0.9603	0.8894		0.9171	0.9		0.9497	0.8491		0.9607	0.9259		0.9657	0.8828		0.9388	0.9405
P value		0.7751	0.1969		0.2949	0.252		0.6399	0.0728		0.7806	0.4437		0.8401	0.1679		0.506	0.5867
Passed normality test (alpha=0.05)?		Yes	Yes		Yes	Yes		Yes	Yes		Yes	Yes		Yes	Yes		Yes	Yes
P value summary		ns	ns		ns	ns		ns	ns		ns	ns		ns	ns		ns	ns
Number of values		11	9		11	9		11	9		11	9		11	9		11	9
Unpaired t test
P value		0.7323	0.7323		0.6959	0.6959		0.8606	0.8606		0.6865	0.6865		0.3992	0.3992		0.11	0.11
P value summary		ns	ns		ns	ns		ns	ns		ns	ns		ns	ns		ns	ns
Significantly different (P < 0.05)?		No	No		No	No		No	No		No	No		No	No		No	No
One- or two-tailed P value?		Two-tailed	Two-tailed		Two-tailed	Two-tailed		Two-tailed	Two-tailed		Two-tailed	Two-tailed		Two-tailed	Two-tailed		Two-tailed	Two-tailed
t, df		t=0.3474, df=18	t=0.3474, df=18		t=0.3972, df=18	t=0.3972, df=18		t=0.1781, df=18	t=0.1781, df=18		t=0.4103, df=18	t=0.4103, df=18		t=0.8635, df=18	t=0.8635, df=18		t=1.681, df=18	t=1.681, df=18
How big is the difference?
Mean of column A		38.75	38.75		30	30		31.25	31.25		26.55	26.55		6.273	6.273		69.32	69.32
Mean of column B		38.07	38.07		31.14	31.14		30.78	30.78		28.11	28.11		7.222	7.222		77.46	77.46
Difference between means (B - A) ± SEM		-0.6775 ± 1.950	-0.6775 ± 1.950		1.141 ± 2.872	1.141 ± 2.872		-0.4667 ± 2.620	-0.4667 ± 2.620		1.566 ± 3.816	1.566 ± 3.816		0.9495 ± 1.100	0.9495 ± 1.100		8.138 ± 4.840	8.138 ± 4.840
95% confidence interval		-4.775 to 3.420	-4.775 to 3.420		-4.893 to 7.174	-4.893 to 7.174		-5.970 to 5.037	-5.970 to 5.037		-6.452 to 9.583	-6.452 to 9.583		-1.361 to 3.260	-1.361 to 3.260		-2.032 to 18.31	-2.032 to 18.31
R squared (eta squared)		0.006659	0.006659		0.008687	0.008687		0.00176	0.00176		0.009264	0.009264		0.03977	0.03977		0.1357	0.1357
F test to compare variances
F, DFn, Dfd		1.090, 10, 8	1.090, 10, 8		18.47, 10, 8	18.47, 10, 8		2.757, 10, 8	2.757, 10, 8		1.208, 10, 8	1.208, 10, 8		1.379, 10, 8	1.379, 10, 8		1.151, 8, 10	1.151, 8, 10
P value		0.9204	0.9204		0.0004	0.0004		0.164	0.164		0.8041	0.8041		0.6621	0.6621		0.8181	0.8181
P value summary		ns	ns		***	***		ns	ns		ns	ns		ns	ns		ns	ns
Significantly different (P < 0.05)?		No	No		Yes	Yes		No	No		No	No		No	No		No	No
Data analyzed
Sample size, column A		11	11		11	11		11	11		11	11		11	11		11	11
Sample size, column B		9	9		9	9		9	9		9	9		9	9		9	9

## Sheet: Ext. Data Fig. 9d (males)
		Extended Data Fig. 9d (Y maze - males)																			Raw data
		Entries in zone 1 (%)			Entries in zone 2 (%)			Entries in zone 3 (%)			Total arm entries			Alternation triplet			Alternation triplet (%)				Entries in zone 1			Entries in zone 2			Entries in zone 3
	Sample	Arg1-control	Arg1-cKO		Arg1-control	Arg1-cKO		Arg1-control	Arg1-cKO		Arg1-control	Arg1-cKO		Arg1-control	Arg1-cKO		Arg1-control	Arg1-cKO		Sample	Arg1-control	Arg1-cKO		Arg1-control	Arg1-cKO		Arg1-control	Arg1-cKO
	Male 1	36.6667	33.3333		36.6667	33.3333		26.6667	33.3333		30	18		7	5		70	83.3333		Male 1	11	6		11	6		8	6
	Male 2	31.5789	37.5		31.5789	33.3333		36.8421	29.1667		19	24		5	7		78.9474	87.5		Male 2	6	9		6	8		7	7
	Male 3	35.7143	34.7826		28.5714	26.087		35.7143	39.1304		28	23		8	6		85.7143	78.2609		Male 3	10	8		8	6		10	9
	Male 4	46.875	40		31.25	20		21.875	40		32	20		6	4		56.25	60		Male 4	15	8		10	4		7	8
	Male 5	41.1765	46.6667		29.4118	26.6667		29.4118	26.6667		17	30		3	6		52.9412	60		Male 5	7	14		5	8		5	8
	Male 6	48.2759	33.3333		24.1379	30.7692		27.5862	35.8974		29	39		4	10		41.3793	76.9231		Male 6	14	13		7	12		8	14
	Male 7	35.2941	40.625		29.4118	31.25		35.2941	28.125		34	32		10	8		88.2353	75		Male 7	12	13		10	10		12	9
	Male 8	35.2941			32.3529			32.3529			34			10			88.2353			Male 8	12			11			11
	Male 9	33.3333			39.3939			27.2727			33			9			81.8182			Male 9	11			13			9
	Male 10	41.6667			36.1111			22.2222			36			8			66.6667			Male 10	15			13			8
Test for normal distribution
Shapiro-Wilk test
W		0.9033	0.9038		0.9661	0.8859		0.9255	0.9145		0.8469	0.9455		0.9422	0.967		0.9095	0.8847
P value		0.2381	0.3543		0.8528	0.2539		0.4048	0.428		0.0534	0.6883		0.5776	0.8764		0.2778	0.2479
Passed normality test (alpha=0.05)?		Yes	Yes		Yes	Yes		Yes	Yes		Yes	Yes		Yes	Yes		Yes	Yes
P value summary		ns	ns		ns	ns		ns	ns		ns	ns		ns	ns		ns	ns
Number of values		10	7		10	7		10	7		10	7		10	7		10	7
Unpaired t test
P value		0.8365	0.8365		0.1927	0.1927		0.1873	0.1873		0.4475	0.4475		0.7078	0.7078		0.6383	0.6383
P value summary		ns	ns		ns	ns		ns	ns		ns	ns		ns	ns		ns	ns
Significantly different (P < 0.05)?		No	No		No	No		No	No		No	No		No	No		No	No
One- or two-tailed P value?		Two-tailed	Two-tailed		Two-tailed	Two-tailed		Two-tailed	Two-tailed		Two-tailed	Two-tailed		Two-tailed	Two-tailed		Two-tailed	Two-tailed
t, df		t=0.2099, df=15	t=0.2099, df=15		t=1.364, df=15	t=1.364, df=15		t=1.382, df=15	t=1.382, df=15		t=0.7801, df=15	t=0.7801, df=15		t=0.3821, df=15	t=0.3821, df=15		t=0.4798, df=15	t=0.4798, df=15
How big is the difference?
Mean of column A		38.59	38.59		31.89	31.89		29.52	29.52		29.2	29.2		7	7		71.02	71.02
Mean of column B		38.03	38.03		28.78	28.78		33.19	33.19		26.57	26.57		6.571	6.571		74.43	74.43
Difference between means (B - A) ± SEM		-0.5537 ± 2.638	-0.5537 ± 2.638		-3.111 ± 2.281	-3.111 ± 2.281		3.667 ± 2.654	3.667 ± 2.654		-2.629 ± 3.370	-2.629 ± 3.370		-0.4286 ± 1.122	-0.4286 ± 1.122		3.410 ± 7.107	3.410 ± 7.107
95% confidence interval		-6.176 to 5.068	-6.176 to 5.068		-7.972 to 1.750	-7.972 to 1.750		-1.990 to 9.324	-1.990 to 9.324		-9.811 to 4.554	-9.811 to 4.554		-2.819 to 1.962	-2.819 to 1.962		-11.74 to 18.56	-11.74 to 18.56
R squared (eta squared)		0.002929	0.002929		0.1104	0.1104		0.1129	0.1129		0.03899	0.03899		0.009638	0.009638		0.01512	0.01512
F test to compare variances
F, DFn, Dfd		1.375, 9, 6	1.375, 9, 6		1.162, 6, 9	1.162, 6, 9		1.007, 9, 6	1.007, 9, 6		1.346, 6, 9	1.346, 6, 9		1.518, 9, 6	1.518, 9, 6		2.358, 9, 6	2.358, 9, 6
P value		0.7208	0.7208		0.8054	0.8054					0.6605	0.6605		0.6299	0.6299		0.3087	0.3087
P value summary		ns	ns		ns	ns					ns	ns		ns	ns		ns	ns
Significantly different (P < 0.05)?		No	No		No	No		No	No		No	No		No	No		No	No
Data analyzed
Sample size, column A		10	10		10	10		10	10		10	10		10	10		10	10
Sample size, column B		7	7		7	7		7	7		7	7		7	7		7	7
