# Supplementary material for: ARG1-expressing microglia show a distinct molecular signature and modulate postnatal development and function of the mouse brain
Source: Nat Neurosci. 2023 May 11;26(6):1008–20. doi: 10.1038/s41593-023-01326-3 (PMC10244174; doi:10.1038/s41593-023-01326-3)
Supplement: Source Data Extended Data Fig. 10 — Statistical source data. [file 41593_2023_1326_MOESM20_ESM.xlsx]

## Sheet: Ext. Data Fig. 10
		Ext. Data Fig. 10j			Ext. Data Fig. 10k
		ChAT+ cells in MS			ChAT+ cells in NBDB
	Sample	Arg1-control	Arg1-cKO		Arg1-control	Arg1-cKO
	Female 1	64	131		38	46
	Female 2	130	86		29	36
	Female 3	164	115		47	22
	Female 4				35	34
	Female 5				61	72
	Female 6				49	65
Test for normal distribution
Shapiro-Wilk test
W		0.967	0.9729		0.9686	0.938
P value		0.6511	0.6844		0.8826	0.6429
Passed normality test (alpha=0.05)?		Yes	Yes		Yes	Yes
P value summary		ns	ns		ns	ns
Number of values		3	3		6	6
Unpaired t test
P value		0.801	0.801		0.7769	0.7769
P value summary		ns	ns		ns	ns
Significantly different (P < 0.05)?		No	No		No	No
One- or two-tailed P value?		Two-tailed	Two-tailed		Two-tailed	Two-tailed
t, df		t=0.2694, df=4	t=0.2694, df=4		t=0.2911, df=10	t=0.2911, df=10
How big is the difference?
Mean of column A		119.3	119.3		43.17	43.17
Mean of column B		110.7	110.7		45.83	45.83
Difference between means (B - A) ± SEM		-8.667 ± 32.17	-8.667 ± 32.17		2.667 ± 9.161	2.667 ± 9.161
95% confidence interval		-98.00 to 80.67	-98.00 to 80.67		-17.75 to 23.08	-17.75 to 23.08
R squared (eta squared)		0.01782	0.01782		0.008402	0.008402
F test to compare variances
F, DFn, Dfd		4.969, 2, 2	4.969, 2, 2		2.810, 5, 5	2.810, 5, 5
P value		0.3351	0.3351		0.2814	0.2814
P value summary		ns	ns		ns	ns
Significantly different (P < 0.05)?		No	No		No	No
Data analyzed
Sample size, column A		3	3		6	6
Sample size, column B		3	3		6	6
